# Supplementary material for: CircNDST1 promotes papillary thyroid cancer progression via its interaction with CSNK2A1 to activate the PI3K–Akt pathway and epithelial–mesenchymal transition
Source: J Endocrinol Invest. 2022 Oct 28;46(3):545–57. doi: 10.1007/s40618-022-01928-x (PMC9938055; doi:10.1007/s40618-022-01928-x)
Supplement: Supplementary file 1 — Supplementary file1 (XLSX 102 KB) [file 40618_2022_1928_MOESM1_ESM.xlsx]

## Sheet: ratio.info
Samples	Identified proteins	Quantified proteins	Identified peptides	Unique peptides
sense	510	467	2228	1962
antisense	493	451	2054	1810
total	526	477	2352	2074
Ratio number	Ratio name	Gx:Gy	Rx	Ry	crit-up	crit-down	log2-up	log2-down
Ratio01	antisense/sense	G02:G01	antisense	sense	1.5	1/1.5	0.584963	-0.584963
Ratio number	Ratio name	+	-	total.diff	no.diff	na	total
Ratio01	antisense/sense	91	111	202	275	0	477

## Sheet: quant.imp
Accession	imp sense	imp antisense
P16403	32.7232	33.1451
P08708	32.2421	32.2725
P60709	30.6603	30.7095
A0A087WXM6	30.759	31.3489
O00566	29.817	30.0956
Q8WXX5	30.1391	30.672
P61978	32.8619	27.1402
P67809	30.3464	27.4737
P15927	29.4932	28.6823
Q99848	29.4674	29.7214
Q9Y3C1	29.9461	30.2825
K7EM56	31.6892	31.7604
Q16778	31.8336	32.2656
Q9UER7	28.1444	28.9012
P06748	29.6445	29.5691
Q9H6F5	30.5832	30.411
P61247	29.5028	29.6909
P06576	26.5982	27.0333
P62277	30.1345	30.9599
P62750	31.8154	32.4542
Q00577	29.576	27.5874
Q13435	28.1415	26.8564
Q5SSJ5	28.9259	28.7804
Q99575	26.9077	27.9194
Q15050	28.4996	28.4395
P11047	26.498	26.5475
Q9UQ35	27.5505	27.0174
Q9Y3B9	29.2712	29.1282
P09874	26.4854	27.1072
P11142	26.7193	26.5767
P51991	27.9694	27.1971
P68371	26.7642	26.8837
P11021	27.8142	27.5975
P62979	28.4908	28.6425
Q99459	26.2748	26.3027
Q99880	30.636	30.9301
P08670	27.5893	27.2692
P18124	28.4283	28.9011
Q6NZI2	27.2954	27.243
Q9NY61	26.4738	27.1604
P02545	27.2923	26.8443
P22626	27.8624	27.0123
Q8IUH3	29.3168	21.526
J3QR09	29.7675	30.0632
P16401	30.8284	31.184
P38646	25.5039	25.6272
P19338	27.6971	25.7909
P35244	28.8684	28.2425
P52597	28.3237	27.6897
Q07065	25.9873	26.1982
Q9NZM5	27.8946	28.1595
Q9Y3A4	27.061	26.9285
B7Z6D5	26.1466	26.9883
Q9NV31	26.5097	27.067
E9PLL6	28.5584	28.763
G3V4W0	28.1273	27.1851
M0QXS5	29.2669	25.3382
Q15365	29.565	25.2061
F5H5D3	26.3833	26.3557
O75683	28.4637	28.6757
P56537	27.0433	27.4842
Q8IY81	26.3469	26.7079
Q96HS1	27.5107	26.7411
Q9BRT6	27.7704	28.139
V9GYY5	27.1717	27.5782
G5E9W7	26.7561	26.8782
J3KTA4	26.4307	25.5505
K7EMM8	25.4057	25.8726
O00422	26.9636	26.6516
P61353	27.6063	28.3327
P62753	27.7331	28.6519
Q04837	27.4837	29.039
Q96QR8	28.1152	26.1705
P35268	27.44	27.6923
P40429	25.5856	26.4492
Q53HL2	25.6931	26.3039
Q5T280	27.2	27.4006
Q9BQP7	24.9306	25.1603
A0A0R4J2E8	25.2726	25.1122
E7ETK0	26.6948	27.1546
O00560	24.7314	25.3316
P26373	28.1946	28.5656
P39023	25.4246	27.2259
P62241	26.0732	27.5732
Q02878	28.3601	28.7376
Q13242	26.8768	25.3472
Q15366	28.5764	23.2968
Q9BQ39	25.7603	25.8281
Q9BYG3	24.8962	25.4348
A0A0B4J1S3	25.2674	25.9282
E9PRG8	28.4607	28.0601
J3QRI7	27.68	28.0258
P06733	25.6331	26.0999
P26599	26.6043	24.6351
P37108	26.7803	27.0965
P46781	26.7958	28.1189
P62899	29.748	30.1709
Q5JP53	25.5326	26.2507
Q8N9T8	26.5412	26.3864
C9JXB8	26.9525	27.2233
D3YTB1	27.9494	28.5376
G8JLB6	26.6237	25.8271
O43707	24.4444	24.6266
P27797	26.4884	26.2908
P51149	24.998	25.1873
P60866	27.1189	26.7138
P62701	25.9504	26.4109
P62805	27.4608	28.2369
A0A0B4J1Z1	28.6217	25.3802
F8W6I7	27.2944	25.9758
O75934	24.865	25.0299
P07858	25.6058	25.8163
P10809	25.3273	25.7006
P62424	25.5689	26.3193
Q00059	25.2262	23.8313
Q15293	25.5965	25.5364
Q8NC51	25.7761	25.6747
Q8TDD1	26.2281	26.3567
Q9NX58	25.4273	25.5794
P07355	24.6059	23.9024
P25705	25.5202	25.571
P36578	26.0236	26.7354
P62263	26.2036	26.0875
P62266	26.672	27.2487
Q14684	25.177	25.3915
Q9H307	25.9012	25.4878
Q9H8G2	26.7282	26.7205
Q9NQS7	24.9989	25.5838
A0A6I8PRA0	25.0604	25.0275
P07942	24.2418	24.533
P14625	24.2919	24.228
P35659	26.4109	26.0168
P53999	25.5492	24.9538
Q969Q0	28.3813	28.5089
Q9BWF3	25.3036	24.3727
A0A0A0MSI0	25.5129	25.0381
A0A1W2PPS1	25.1166	24.6764
C9J3L8	25.8251	25.6553
C9J9K3	23.2195	24.2185
E7ENR5	23.692	24.4038
H3BMH2	25.0132	24.7989
H7BZ94	23.5821	23.8187
P02751	24.8489	24.5955
P18583	23.2352	23.2056
P46013	24.3481	24.0917
P62316	26.5089	25.4856
Q07955	24.7221	23.2092
Q13610	25.646	26.1251
Q8WVC2	24.5598	24.2275
Q92841	25.324	23.771
Q9H6R4	24.6755	25.2889
Q9UHB9	23.7645	23.3616
Q9UL36	33.4415	26.2809
Q9Y294	25.8231	25.9317
Q9Y3U8	25.6347	25.5793
A0A087X0X3	25.1639	24.8363
C9JW96	24.0632	23.4779
C9JYQ9	24.6712	24.8797
D6RA57	24.7829	25.6831
E9PKZ0	25.9925	26.2456
F8W1R7	24.439	24.6729
H0YA96	25.7611	24.2505
H0YL12	24.0206	25.3214
K7EQ03	23.8085	23.0733
P09382	24.6601	24.1867
P19387	23.7627	24.1754
P27694	24.641	23.6952
P61224	23.1528	23.6877
P62851	27.753	28.0637
Q09028	25.3933	25.7596
Q13573	22.9466	23.4312
Q16540	25.5472	25.467
Q5T3I0	23.7377	24.2531
Q6PK04	25.0961	24.8831
Q8IXM3	25.671	25.5949
Q8NEJ9	26.2042	26.5653
Q96A72	25.8879	25.2616
Q9NQ55	24.5762	25.4881
Q9NQZ2	25.2453	25.3253
Q9NRW3	26.1905	24.6486
Q9NVP2	24.3556	24.9032
Q9Y5S9	26.6396	26.2058
A0A087WTP3	25.6323	25.0034
G3V203	25.3257	25.6199
H0Y6E7	24.7909	23.7965
J3QSV6	24.666	25.6462
O43852	23.9614	23.8667
O60506	23.329	22.4703
P00403	23.144	24.2487
P04792	24.2796	24.484
P10412	26.8644	29.1983
P21980	24.4382	24.4553
P27824	24.7735	24.3985
P62269	25.6857	25.912
P62913	26.3335	25.9877
P84103	28.6952	24.3498
Q09666	24.5327	24.03
Q14498	25.7679	23.0646
Q15427	25.5289	23.8855
Q71UI9	27.1308	28.5896
Q7RTV0	25.1215	24.7262
Q8IUE6	27.8317	28.2191
Q9BQ67	25.1695	26.1602
Q9BRD0	25.2177	24.4646
Q9GZT3	24.3324	24.2745
Q9P206	25.0988	25.5126
A0A087WWY3	22.621	22.7695
A0A2R8Y880	24.4638	24.1821
A2IDA3	24.4329	23.7352
A6NLM8	23.9967	24.8973
C9JD32	25.4653	25.4494
C9JLU1	23.8731	23.879
E7ETU5	24.7495	18.4909
E7EUT5	23.3295	23.024
H7C469	24.0266	24.0399
I3L3P7	24.7997	25.3451
J3KT73	21.0439	21.0718
J3QLR8	22.4443	23.2686
M0R2L9	24.8441	25.2611
P12004	23.1475	22.9942
P13674	22.5476	22.2628
P16402	26.9361	27.6137
P16989	25.208	22.2816
P23246	24.5156	23.5198
P25398	24.6667	24.783
P35637	25.6897	23.249
P40121	24.4754	23.8886
P55769	24.8364	24.4531
P62861	27.9878	28.5035
P84090	26.2084	25.0161
Q13523	23.4212	23.8658
Q15084	24.0018	23.6287
Q5URX0	23.1989	23.8124
Q86V81	24.1653	24.5773
Q92522	25.8864	25.8644
Q969G5	25.4495	25.0185
Q96A35	22.7191	22.499
Q9BYN8	24.1351	23.9836
A0A087WTT1	23.8647	22.6294
A0A087WVQ9	24.9213	23.32
A0A0A0MQZ6	23.6003	23.8763
A0A0C4DFV9	23.2771	22.9725
A0A2R8Y765	22.9584	22.9572
E5RIZ5	22.0997	22.3391
E5RJR5	23.4849	23.0123
E7EPW2	23.3061	23.6103
E9PAR2	26.1789	26.7893
F2Z388	26.4525	29.0804
F8VNY5	24.7417	24.6168
F8W1N5	22.7647	22.7305
G3V1D1	23.9255	23.7379
H0YEN5	25.5144	25.3289
K7EMV3	26.3684	27.1495
O94804	22.5001	22.378
O94925	23.3863	23.0499
P0CJ78	23.1225	23.0317
P19105	23.8942	23.8384
P30101	23.4805	23.1124
P31942	23.7649	23.1572
P48047	22.9331	23.3951
P60953	23.6533	24.1877
P62306	24.2767	23.7213
P62854	25.9019	26.2005
P63167	23.6048	23.5956
Q01081	24.8162	24.2799
Q13151	23.3042	23.1315
Q13185	24.7201	24.7419
Q13263	23.3991	23.9662
Q14257	22.366	22.6807
Q15717	23.9969	22.665
Q5C9Z4	23.1486	23.7413
Q5QJE6	24.393	24.1089
Q5T7C4	23.9044	23.4757
Q96AE4	23.751	23.2393
Q96EU6	22.9588	22.7151
Q9BRU9	24.5408	24.9261
Q9BU76	22.9244	22.8837
Q9BVJ6	21.735	23.0284
Q9BVP2	22.2618	23.7786
Q9BXS6	23.7856	23.3131
Q9H0H5	23.5633	22.6745
Q9H7N4	24.1775	24.2445
Q9NX24	25.8695	24.6343
Q9P015	23.6043	23.3628
Q9UIS9	22.9979	22.9224
Q9Y3B4	24.6778	24.3189
Q9Y676	22.619	22.9567
A0A590UJK4	25.2964	22.9557
A0A5H1ZRS9	30.7914	18.844
B8ZZ54	20.8594	21.2711
D6RG19	26.8509	26.3319
E5RJI7	21.7048	22.3776
E7EX29	23.008	23.6791
E9PII3	22.1444	23.0249
E9PK85	22.1163	21.938
E9PN17	23.5387	23.4065
E9PP21	22.3925	19.8646
G5E972	21.8696	21.6435
H7BYP4	21.6782	23.0521
K7ENG2	22.1852	21.9897
M0QY80	21.7096	21.6272
O00468	23.4757	24.3224
O60783	24.5729	23.6891
O96019	24.4995	24.9505
P05386	23.3576	24.0118
P05387	23.5676	23.3237
P09661	22.9885	23.133
P30048	21.8524	21.4406
P35579	25.5863	25.413
P49207	24.5334	24.8545
P49411	23.3035	23.5255
P62318	24.5643	23.7185
P63000	22.3643	22.3174
P67870	21.8386	23.8173
Q13084	21.9249	22.5776
Q13601	22.9786	24.0082
Q15233	23.7469	21.5942
Q15459	23.3831	23.0685
Q6P1L8	23.3193	23.932
Q6UN15	22.3275	22.1834
Q8N5L8	22.7063	22.635
Q8N5N7	22.9148	22.3828
Q96AG4	22.5948	23.4738
Q96I25	21.8508	21.9779
Q9NPE3	22.965	21.1521
Q9UBS4	21.5734	21.8743
Q9UHA3	21.3949	22.7209
A0A087WV69	26.9206	20.802
A0A0B4J2F8	21.5794	22.0532
A0A1W2PPE5	20.5854	21.7672
A0A2R8Y6J3	21.3871	22.043
A0A3B3ITZ9	25.5188	24.8287
B1AN99	25.6258	25.9265
B3KPJ4	20.8962	21.2403
B5MCP9	20.7339	22.1041
D6R967	20.9767	21.0431
E5RGC7	19.8981	21.0433
E7EPB3	22.6878	22.8589
F2Z2Q9	22.4029	22.0356
F5GY03	21.541	21.7547
F5GZS6	21.8331	22.9531
F5H6X6	22.5849	23.6077
F6SDV2	21.5409	20.7909
F8VXC8	22.2936	22.1196
G3V3T3	21.1663	21.5612
G3V4C6	21.2997	20.1593
H0YMU3	21.395	21.8894
H3BP71	27.5834	27.3129
H3BPG5	21.7732	20.6792
H7C125	21.1025	20.5217
H7C1J4	18.2598	24.4897
H7C2B5	20.768	21.5566
K4DIB6	24.3298	25.2505
K7ENX8	22.8179	20.5629
M0QY97	21.8592	19.9741
M0R3D6	18.6284	23.029
O15047	26.908	26.7307
O43172	20.5815	20.4019
O43809	22.1519	20.8657
O75394	21.12	21.5145
O75531	21.3933	23.4537
O75940	20.9416	19.8299
O95399	23.9309	23.2483
O95816	21.4722	22.1252
P05412	21.3432	21.4454
P07203	22.1783	22.2633
P11498	21.6931	22.1278
P14406	23.2706	23.248
P16104	24.2029	26.0641
P26006	26.3123	27.7728
P30050	22.8675	22.9228
P45973	21.2406	21.1051
P47914	28.3322	28.3759
P49458	24.4377	25.0702
P57721	22.6932	20.2503
P60903	24.4527	24.1497
P62633	22.445	21.4388
P62745	26.5068	20.4898
P83881	26.1816	26.2336
P98179	24.3707	23.6242
Q07666	22.1075	22.1255
Q13015	21.6231	21.9769
Q13283	21.5584	21.2384
Q13342	22.3228	23.2515
Q13405	23.0746	22.7916
Q13501	22.6834	22.0374
Q14112	19.9512	21.8685
Q15388	23.2971	23.2681
Q15637	23.0489	20.4135
Q16576	19.6936	22.5555
Q1ED39	20.6722	20.9661
Q3BDU5	21.603	21.053
Q3ZCM7	22.3472	23.6961
Q5T6W2	25.242	19.8494
Q5VVL7	21.5857	22.654
Q7L0Y3	20.978	20.925
Q8IYB3	21.6702	22.5171
Q8TDN6	22.5728	23.7189
Q8WXF1	21.9357	20.3361
Q96PK6	22.6956	21.3205
Q9GZL7	21.7677	21.067
Q9H2W6	22.2971	22.6389
Q9H7B2	21.8081	21.8333
Q9NP66	22.0124	22.3899
Q9NY12	23.5075	22.4361
Q9UBR2	24.7528	23.9067
Q9UDW1	21.8494	21.9332
Q9UIG0	23.0911	22.776
Q9UJZ1	20.5709	22.0039
Q9UL62	28.8371	28.8341
Q9Y2J4	25.6386	25.2771
X1WI28	22.3237	22.4453
X1WI29	23.2427	23.3182
A0A075B7D9	22.8163	20.4431
A0A096LP34	21.3695	22.8968
A0A2R8YDY7	20.0013	20.9502
A0A590UJG6	32.7179	19.1794
A0A5F9ZHX5	22.4883	22.2614
B8ZZV5	22.9954	22.6692
C9JCJ9	24.0585	20.3026
E7EU94	20.6097	20.7098
E7EW05	22.4958	22.5095
E9PKD3	24.6259	20.6283
F5GY56	22.7115	22.5015
F5GYQ2	21.4157	21.1402
F8WAJ0	21.3594	21.5324
F8WCJ1	21.3723	23.7512
G3V1B3	24.5059	24.4664
H0YE28	21.5956	21.908
H0YLW7	22.1091	19.7566
H3BT57	21.1253	21.3656
H3BT73	20.5282	18.9787
H7C4L9	21.3006	21.2306
H7C4S1	20.2545	21.6719
J3QL05	23.5063	22.6742
J3QT28	21.139	20.7055
K7EIH0	22.0179	20.2642
K7EQ02	21.583	20.8394
O75533	21.9939	20.8849
O75607	22.1813	22.0851
O94992	19.6574	21.8726
P01574	20.0963	24.0372
P02792	20.3463	21.5207
P10619	20.1427	20.9895
P17066	25.6614	24.8939
P17275	22.0638	20.8529
P17676	24.9419	23.4235
P31930	21.1631	21.481
P49716	22.1649	21.7695
P62826	22.3583	19.206
P68133	22.8111	22.6626
P82675	22.866	23.3079
P82932	21.5004	21.6053
Q06710	20.9821	20.5135
Q14137	21.5235	23.0567
Q15007	22.8246	18.9327
Q5HY57	21.4251	21.2213
Q5SPM2	22.6073	22.0061
Q6UWR7	30.818	30.9723
Q86VM9	20.3882	19.1559
Q96HQ2	20.0634	21.1974
Q9BVA1	21.8351	20.2291
Q9H5J8	21.709	22.3639
Q9H6N6	24.2304	19.1208
Q9H9J2	20.671	20.7415
Q9HD33	25.497	24.1836
Q9NPD3	21.7397	21.0889
Q9NS69	20.5984	20.9869
Q9NWT8	24.8868	25.0466
Q9Y265	22.2209	22.0004
Q9Y6P5	20.2666	22.427
X6R631	21.8075	22.0365
X6R700	22.1684	20.2572
A0A0B4J2B4	20.6595	19.1885
F8W1K5	20.9218	20.8885
J3KTB6	21.7078	20.3738
Q9H8L6	22.6651	19.2943

## Sheet: diff.union
Accession	antisense/sense	imp sense	imp antisense
A0A087WXM6	+	30.759	31.3489
P61978	-	32.8619	27.1402
P67809	-	30.3464	27.4737
P15927	-	29.4932	28.6823
Q9UER7	+	28.1444	28.9012
P62277	+	30.1345	30.9599
P62750	+	31.8154	32.4542
Q00577	-	29.576	27.5874
Q13435	-	28.1415	26.8564
Q99575	+	26.9077	27.9194
P09874	+	26.4854	27.1072
P51991	-	27.9694	27.1971
Q9NY61	+	26.4738	27.1604
P22626	-	27.8624	27.0123
Q8IUH3	-	29.3168	21.526
P19338	-	27.6971	25.7909
P35244	-	28.8684	28.2425
P52597	-	28.3237	27.6897
B7Z6D5	+	26.1466	26.9883
G3V4W0	-	28.1273	27.1851
M0QXS5	-	29.2669	25.3382
Q15365	-	29.565	25.2061
Q96HS1	-	27.5107	26.7411
J3KTA4	-	26.4307	25.5505
P61353	+	27.6063	28.3327
P62753	+	27.7331	28.6519
Q04837	+	27.4837	29.039
Q96QR8	-	28.1152	26.1705
P40429	+	25.5856	26.4492
Q53HL2	+	25.6931	26.3039
O00560	+	24.7314	25.3316
P39023	+	25.4246	27.2259
P62241	+	26.0732	27.5732
Q13242	-	26.8768	25.3472
Q15366	-	28.5764	23.2968
A0A0B4J1S3	+	25.2674	25.9282
P26599	-	26.6043	24.6351
P46781	+	26.7958	28.1189
Q5JP53	+	25.5326	26.2507
D3YTB1	+	27.9494	28.5376
G8JLB6	-	26.6237	25.8271
P62805	+	27.4608	28.2369
A0A0B4J1Z1	-	28.6217	25.3802
F8W6I7	-	27.2944	25.9758
P62424	+	25.5689	26.3193
Q00059	-	25.2262	23.8313
P07355	-	24.6059	23.9024
P36578	+	26.0236	26.7354
P53999	-	25.5492	24.9538
Q9BWF3	-	25.3036	24.3727
C9J9K3	+	23.2195	24.2185
E7ENR5	+	23.692	24.4038
P62316	-	26.5089	25.4856
Q07955	-	24.7221	23.2092
Q92841	-	25.324	23.771
Q9H6R4	+	24.6755	25.2889
Q9UL36	-	33.4415	26.2809
C9JW96	-	24.0632	23.4779
D6RA57	+	24.7829	25.6831
H0YA96	-	25.7611	24.2505
H0YL12	+	24.0206	25.3214
K7EQ03	-	23.8085	23.0733
P27694	-	24.641	23.6952
Q96A72	-	25.8879	25.2616
Q9NQ55	+	24.5762	25.4881
Q9NRW3	-	26.1905	24.6486
A0A087WTP3	-	25.6323	25.0034
H0Y6E7	-	24.7909	23.7965
J3QSV6	+	24.666	25.6462
O60506	-	23.329	22.4703
P00403	+	23.144	24.2487
P10412	+	26.8644	29.1983
P84103	-	28.6952	24.3498
Q14498	-	25.7679	23.0646
Q15427	-	25.5289	23.8855
Q71UI9	+	27.1308	28.5896
Q9BQ67	+	25.1695	26.1602
Q9BRD0	-	25.2177	24.4646
A2IDA3	-	24.4329	23.7352
A6NLM8	+	23.9967	24.8973
E7ETU5	-	24.7495	18.4909
J3QLR8	+	22.4443	23.2686
P16402	+	26.9361	27.6137
P16989	-	25.208	22.2816
P23246	-	24.5156	23.5198
P35637	-	25.6897	23.249
P40121	-	24.4754	23.8886
P84090	-	26.2084	25.0161
Q5URX0	+	23.1989	23.8124
A0A087WTT1	-	23.8647	22.6294
A0A087WVQ9	-	24.9213	23.32
E9PAR2	+	26.1789	26.7893
F2Z388	+	26.4525	29.0804
K7EMV3	+	26.3684	27.1495
P31942	-	23.7649	23.1572
Q15717	-	23.9969	22.665
Q5C9Z4	+	23.1486	23.7413
Q9BVJ6	+	21.735	23.0284
Q9BVP2	+	22.2618	23.7786
Q9H0H5	-	23.5633	22.6745
Q9NX24	-	25.8695	24.6343
A0A590UJK4	-	25.2964	22.9557
A0A5H1ZRS9	-	30.7914	18.844
E5RJI7	+	21.7048	22.3776
E7EX29	+	23.008	23.6791
E9PII3	+	22.1444	23.0249
E9PP21	-	22.3925	19.8646
H7BYP4	+	21.6782	23.0521
O00468	+	23.4757	24.3224
O60783	-	24.5729	23.6891
P05386	+	23.3576	24.0118
P62318	-	24.5643	23.7185
P67870	+	21.8386	23.8173
Q13084	+	21.9249	22.5776
Q13601	+	22.9786	24.0082
Q15233	-	23.7469	21.5942
Q6P1L8	+	23.3193	23.932
Q96AG4	+	22.5948	23.4738
Q9NPE3	-	22.965	21.1521
Q9UHA3	+	21.3949	22.7209
A0A087WV69	-	26.9206	20.802
A0A1W2PPE5	+	20.5854	21.7672
A0A2R8Y6J3	+	21.3871	22.043
A0A3B3ITZ9	-	25.5188	24.8287
B5MCP9	+	20.7339	22.1041
E5RGC7	+	19.8981	21.0433
F5GZS6	+	21.8331	22.9531
F5H6X6	+	22.5849	23.6077
F6SDV2	-	21.5409	20.7909
G3V4C6	-	21.2997	20.1593
H3BPG5	-	21.7732	20.6792
H7C1J4	+	18.2598	24.4897
H7C2B5	+	20.768	21.5566
K4DIB6	+	24.3298	25.2505
K7ENX8	-	22.8179	20.5629
M0QY97	-	21.8592	19.9741
M0R3D6	+	18.6284	23.029
O43809	-	22.1519	20.8657
O75531	+	21.3933	23.4537
O75940	-	20.9416	19.8299
O95399	-	23.9309	23.2483
O95816	+	21.4722	22.1252
P16104	+	24.2029	26.0641
P26006	+	26.3123	27.7728
P49458	+	24.4377	25.0702
P57721	-	22.6932	20.2503
P62633	-	22.445	21.4388
P62745	-	26.5068	20.4898
P98179	-	24.3707	23.6242
Q13342	+	22.3228	23.2515
Q13501	-	22.6834	22.0374
Q14112	+	19.9512	21.8685
Q15637	-	23.0489	20.4135
Q16576	+	19.6936	22.5555
Q3ZCM7	+	22.3472	23.6961
Q5T6W2	-	25.242	19.8494
Q5VVL7	+	21.5857	22.654
Q8IYB3	+	21.6702	22.5171
Q8TDN6	+	22.5728	23.7189
Q8WXF1	-	21.9357	20.3361
Q96PK6	-	22.6956	21.3205
Q9GZL7	-	21.7677	21.067
Q9NY12	-	23.5075	22.4361
Q9UBR2	-	24.7528	23.9067
Q9UJZ1	+	20.5709	22.0039
A0A075B7D9	-	22.8163	20.4431
A0A096LP34	+	21.3695	22.8968
A0A2R8YDY7	+	20.0013	20.9502
A0A590UJG6	-	32.7179	19.1794
C9JCJ9	-	24.0585	20.3026
E9PKD3	-	24.6259	20.6283
F8WCJ1	+	21.3723	23.7512
H0YLW7	-	22.1091	19.7566
H3BT73	-	20.5282	18.9787
H7C4S1	+	20.2545	21.6719
J3QL05	-	23.5063	22.6742
K7EIH0	-	22.0179	20.2642
K7EQ02	-	21.583	20.8394
O75533	-	21.9939	20.8849
O94992	+	19.6574	21.8726
P01574	+	20.0963	24.0372
P02792	+	20.3463	21.5207
P10619	+	20.1427	20.9895
P17066	-	25.6614	24.8939
P17275	-	22.0638	20.8529
P17676	-	24.9419	23.4235
P62826	-	22.3583	19.206
Q14137	+	21.5235	23.0567
Q15007	-	22.8246	18.9327
Q5SPM2	-	22.6073	22.0061
Q86VM9	-	20.3882	19.1559
Q96HQ2	+	20.0634	21.1974
Q9BVA1	-	21.8351	20.2291
Q9H5J8	+	21.709	22.3639
Q9H6N6	-	24.2304	19.1208
Q9HD33	-	25.497	24.1836
Q9NPD3	-	21.7397	21.0889
Q9Y6P5	+	20.2666	22.427
X6R700	-	22.1684	20.2572
A0A0B4J2B4	-	20.6595	19.1885
J3KTB6	-	21.7078	20.3738
Q9H8L6	-	22.6651	19.2943

## Sheet: antisense__sense
Accession	Gene	Description	Mw(kDa)	Length	Sense/Antisense	log2 antisense/sense	Diff Sig	Count	Sense	Antisense
A0A087WXM6	RPL17	60S ribosomal protein L17 (Fragment) OS=Homo sapiens OX=9606 GN=RPL17 PE=1 SV=1	19.586	169	1.5052	0.589956	+	2	31.3489	30.759
A0A096LP34	PTRH1	Probable peptidyl-tRNA hydrolase (Fragment) OS=Homo sapiens OX=9606 GN=PTRH1 PE=1 SV=1	14.956	137	2.88245	1.52729	+	2	22.8968	21.3695
A0A0B4J1S3	BIRC5	Baculoviral IAP repeat-containing protein 5 OS=Homo sapiens OX=9606 GN=BIRC5 PE=1 SV=1	16.39	142	1.58099	0.660831	+	2	25.9282	25.2674
A0A1W2PPE5	MRPL9	39S ribosomal protein L9, mitochondrial (Fragment) OS=Homo sapiens OX=9606 GN=MRPL9 PE=1 SV=1	9.797	87	2.26861	1.18181	+	2	21.7672	20.5854
A0A2R8Y6J3	RPL5	60S ribosomal protein L5 (Fragment) OS=Homo sapiens OX=9606 GN=RPL5 PE=1 SV=1	27.045	238	1.57561	0.655907	+	2	22.043	21.3871
A6NLM8	SSR4	Signal sequence receptor subunit delta OS=Homo sapiens OX=9606 GN=SSR4 PE=1 SV=1	16.246	148	1.86684	0.900597	+	2	24.8973	23.9967
B5MCP9	RPS7	40S ribosomal protein S7 OS=Homo sapiens OX=9606 GN=RPS7 PE=1 SV=1	21.312	187	2.58507	1.3702	+	2	22.1041	20.7339
B7Z6D5	DDX27	RNA helicase OS=Homo sapiens OX=9606 GN=DDX27 PE=1 SV=1	86.605	765	1.79208	0.841635	+	2	26.9883	26.1466
C9J9K3	RPSA	40S ribosomal protein SA (Fragment) OS=Homo sapiens OX=9606 GN=RPSA PE=1 SV=8	29.405	263	1.99863	0.99901	+	2	24.2185	23.2195
D3YTB1	RPL32	60S ribosomal protein L32 (Fragment) OS=Homo sapiens OX=9606 GN=RPL32 PE=1 SV=1	15.617	133	1.5034	0.588224	+	2	28.5376	27.9494
D6RA57	TMA16	Translation machinery-associated protein 16 OS=Homo sapiens OX=9606 GN=TMA16 PE=1 SV=1	17.156	144	1.86638	0.900245	+	2	25.6831	24.7829
E5RGC7	MRPS28	28S ribosomal protein S28, mitochondrial (Fragment) OS=Homo sapiens OX=9606 GN=MRPS28 PE=1 SV=1	11.748	103	2.21169	1.14515	+	2	21.0433	19.8981
E5RJI7	MRPL13	39S ribosomal protein L13, mitochondrial (Fragment) OS=Homo sapiens OX=9606 GN=MRPL13 PE=1 SV=8	16.979	147	1.59414	0.672781	+	2	22.3776	21.7048
E7ENR5	IMP4	U3 small nucleolar ribonucleoprotein protein IMP4 (Fragment) OS=Homo sapiens OX=9606 GN=IMP4 PE=1 SV=1	27.091	236	1.63784	0.711794	+	2	24.4038	23.692
E7EX29	YWHAZ	14-3-3 protein zeta/delta (Fragment) OS=Homo sapiens OX=9606 GN=YWHAZ PE=1 SV=1	28.037	246	1.5922	0.671021	+	2	23.6791	23.008
E9PAR2	CREM	cAMP-responsive element modulator OS=Homo sapiens OX=9606 GN=CREM PE=1 SV=1	10.918	95	1.52666	0.610374	+	2	26.7893	26.1789
E9PII3	EPB41L2	Band 4.1-like protein 2 OS=Homo sapiens OX=9606 GN=EPB41L2 PE=1 SV=1	79.257	706	1.84102	0.880508	+	2	23.0249	22.1444
F2Z388	RPL35	60S ribosomal protein L35 OS=Homo sapiens OX=9606 GN=RPL35 PE=1 SV=1	10.645	96	6.18125	2.6279	+	2	29.0804	26.4525
F5GZS6	SLC3A2	4F2 cell-surface antigen heavy chain OS=Homo sapiens OX=9606 GN=SLC3A2 PE=1 SV=1	64.873	599	2.17342	1.11996	+	2	22.9531	21.8331
F5H6X6	GANAB	Neutral alpha-glucosidase AB OS=Homo sapiens OX=9606 GN=GANAB PE=1 SV=1	96.216	847	2.03182	1.02277	+	2	23.6077	22.5849
F8WCJ1	EIF5A2	Eukaryotic translation initiation factor 5A OS=Homo sapiens OX=9606 GN=EIF5A2 PE=1 SV=1	11.688	105	5.20169	2.37898	+	2	23.7512	21.3723
H0YL12	ETFA	Electron transfer flavoprotein subunit alpha, mitochondrial (Fragment) OS=Homo sapiens OX=9606 GN=ETFA PE=1 SV=8	24.909	239	2.46374	1.30085	+	2	25.3214	24.0206
H7BYP4	SP140L	Nuclear body protein SP140-like protein OS=Homo sapiens OX=9606 GN=SP140L PE=1 SV=2	60.523	520	2.59157	1.37383	+	2	23.0521	21.6782
H7C2B5	RIF1	Telomere-associated protein RIF1 (Fragment) OS=Homo sapiens OX=9606 GN=RIF1 PE=1 SV=1	81.854	746	1.72743	0.788628	+	2	21.5566	20.768
J3QLR8	MRPS23	28S ribosomal protein S23, mitochondrial OS=Homo sapiens OX=9606 GN=MRPS23 PE=1 SV=1	17.517	152	1.7706	0.82424	+	2	23.2686	22.4443
J3QSV6	RSL1D1	Ribosomal L1 domain-containing protein 1 (Fragment) OS=Homo sapiens OX=9606 GN=RSL1D1 PE=1 SV=1	48.209	430	1.9728	0.980246	+	2	25.6462	24.666
K4DIB6	SLC25A22	Mitochondrial glutamate carrier 1 (Fragment) OS=Homo sapiens OX=9606 GN=SLC25A22 PE=1 SV=5	16.697	156	1.89306	0.920718	+	2	25.2505	24.3298
K7EMV3	H3-3B	Histone H3 OS=Homo sapiens OX=9606 GN=H3-3B PE=1 SV=1	10.334	92	1.7184	0.781064	+	2	27.1495	26.3684
O00468	AGRN	Agrin OS=Homo sapiens OX=9606 GN=AGRN PE=1 SV=6	217.32	2068	1.79846	0.84676	+	2	24.3224	23.4757
O00560	SDCBP	Syntenin-1 OS=Homo sapiens OX=9606 GN=SDCBP PE=1 SV=1	32.444	298	1.51585	0.600127	+	2	25.3316	24.7314
O75531	BANF1	Barrier-to-autointegration factor OS=Homo sapiens OX=9606 GN=BANF1 PE=1 SV=1	10.059	89	4.17114	2.06044	+	2	23.4537	21.3933
O95816	BAG2	BAG family molecular chaperone regulator 2 OS=Homo sapiens OX=9606 GN=BAG2 PE=1 SV=1	23.772	211	1.57237	0.652942	+	2	22.1252	21.4722
P00403	MT-CO2	Cytochrome c oxidase subunit 2 OS=Homo sapiens OX=9606 GN=MT-CO2 PE=1 SV=1	25.565	227	2.15043	1.10463	+	2	24.2487	23.144
P05386	RPLP1	60S acidic ribosomal protein P1 OS=Homo sapiens OX=9606 GN=RPLP1 PE=1 SV=1	11.514	114	1.57378	0.654235	+	2	24.0118	23.3576
P09874	PARP1	Poly [ADP-ribose] polymerase 1 OS=Homo sapiens OX=9606 GN=PARP1 PE=1 SV=4	113.084	1014	1.5388	0.621803	+	2	27.1072	26.4854
P10412	H1-4	Histone H1.4 OS=Homo sapiens OX=9606 GN=H1-4 PE=1 SV=2	21.865	219	5.04141	2.33383	+	2	29.1983	26.8644
P10619	CTSA	Lysosomal protective protein OS=Homo sapiens OX=9606 GN=CTSA PE=1 SV=2	54.466	480	1.79855	0.846833	+	2	20.9895	20.1427
P16104	H2AX	Histone H2AX OS=Homo sapiens OX=9606 GN=H2AX PE=1 SV=2	15.145	143	3.63301	1.86116	+	2	26.0641	24.2029
P16402	H1-3	Histone H1.3 OS=Homo sapiens OX=9606 GN=H1-3 PE=1 SV=2	22.35	221	1.59953	0.67765	+	2	27.6137	26.9361
P26006	ITGA3	Integrin alpha-3 OS=Homo sapiens OX=9606 GN=ITGA3 PE=1 SV=5	116.612	1051	2.75205	1.46051	+	2	27.7728	26.3123
P36578	RPL4	60S ribosomal protein L4 OS=Homo sapiens OX=9606 GN=RPL4 PE=1 SV=5	47.697	427	1.63784	0.711792	+	2	26.7354	26.0236
P39023	RPL3	60S ribosomal protein L3 OS=Homo sapiens OX=9606 GN=RPL3 PE=1 SV=2	46.109	403	3.48536	1.80131	+	2	27.2259	25.4246
P40429	RPL13A	60S ribosomal protein L13a OS=Homo sapiens OX=9606 GN=RPL13A PE=1 SV=2	23.577	203	1.81958	0.863603	+	2	26.4492	25.5856
P46781	RPS9	40S ribosomal protein S9 OS=Homo sapiens OX=9606 GN=RPS9 PE=1 SV=3	22.591	194	2.50206	1.32312	+	2	28.1189	26.7958
P49458	SRP9	Signal recognition particle 9 kDa protein OS=Homo sapiens OX=9606 GN=SRP9 PE=1 SV=2	10.112	86	1.55026	0.632506	+	2	25.0702	24.4377
P61353	RPL27	60S ribosomal protein L27 OS=Homo sapiens OX=9606 GN=RPL27 PE=1 SV=2	15.798	136	1.65451	0.726406	+	2	28.3327	27.6063
P62241	RPS8	40S ribosomal protein S8 OS=Homo sapiens OX=9606 GN=RPS8 PE=1 SV=2	24.205	208	2.82835	1.49996	+	2	27.5732	26.0732
P62277	RPS13	40S ribosomal protein S13 OS=Homo sapiens OX=9606 GN=RPS13 PE=1 SV=2	17.222	151	1.77195	0.82534	+	2	30.9599	30.1345
P62424	RPL7A	60S ribosomal protein L7a OS=Homo sapiens OX=9606 GN=RPL7A PE=1 SV=2	29.996	266	1.68226	0.750399	+	2	26.3193	25.5689
P62750	RPL23A	60S ribosomal protein L23a OS=Homo sapiens OX=9606 GN=RPL23A PE=1 SV=1	17.695	156	1.55703	0.638793	+	2	32.4542	31.8154
P62753	RPS6	40S ribosomal protein S6 OS=Homo sapiens OX=9606 GN=RPS6 PE=1 SV=1	28.681	249	1.8905	0.918766	+	2	28.6519	27.7331
P62805	H4C1	Histone H4 OS=Homo sapiens OX=9606 GN=H4C1 PE=1 SV=2	11.367	103	1.7125	0.776103	+	2	28.2369	27.4608
P67870	CSNK2B	Casein kinase II subunit beta OS=Homo sapiens OX=9606 GN=CSNK2B PE=1 SV=1	24.942	215	3.94145	1.97873	+	2	23.8173	21.8386
Q04837	SSBP1	Single-stranded DNA-binding protein, mitochondrial OS=Homo sapiens OX=9606 GN=SSBP1 PE=1 SV=1	17.26	148	2.93894	1.5553	+	2	29.039	27.4837
Q13084	MRPL28	39S ribosomal protein L28, mitochondrial OS=Homo sapiens OX=9606 GN=MRPL28 PE=1 SV=4	30.157	256	1.57208	0.652676	+	2	22.5776	21.9249
Q13342	SP140	Nuclear body protein SP140 OS=Homo sapiens OX=9606 GN=SP140 PE=1 SV=2	98.223	867	1.90347	0.928634	+	2	23.2515	22.3228
Q13601	KRR1	KRR1 small subunit processome component homolog OS=Homo sapiens OX=9606 GN=KRR1 PE=1 SV=4	43.665	381	2.04143	1.02958	+	2	24.0082	22.9786
Q14112	NID2	Nidogen-2 OS=Homo sapiens OX=9606 GN=NID2 PE=1 SV=3	151.254	1375	3.77715	1.9173	+	2	21.8685	19.9512
Q14137	BOP1	Ribosome biogenesis protein BOP1 OS=Homo sapiens OX=9606 GN=BOP1 PE=1 SV=2	83.63	746	2.89438	1.53325	+	2	23.0567	21.5235
Q3ZCM7	TUBB8	Tubulin beta-8 chain OS=Homo sapiens OX=9606 GN=TUBB8 PE=1 SV=2	49.776	444	2.54733	1.34898	+	2	23.6961	22.3472
Q53HL2	CDCA8	Borealin OS=Homo sapiens OX=9606 GN=CDCA8 PE=1 SV=2	31.323	280	1.52705	0.610747	+	2	26.3039	25.6931
Q5C9Z4	NOM1	Nucleolar MIF4G domain-containing protein 1 OS=Homo sapiens OX=9606 GN=NOM1 PE=1 SV=1	96.257	860	1.50808	0.59271	+	2	23.7413	23.1486
Q5JP53	TUBB	Tubulin beta chain OS=Homo sapiens OX=9606 GN=TUBB PE=1 SV=1	47.767	426	1.64501	0.718094	+	2	26.2507	25.5326
Q5URX0	HEXB	Beta-N-acetylhexosaminidase OS=Homo sapiens OX=9606 GN=HEXB PE=1 SV=1	38.258	331	1.52995	0.613487	+	2	23.8124	23.1989
Q5VVL7	DBT	Dihydrolipoamide acetyltransferase component of pyruvate dehydrogenase complex OS=Homo sapiens OX=9606 GN=DBT PE=1 SV=1	36.238	320	2.09697	1.06831	+	2	22.654	21.5857
Q6P1L8	MRPL14	39S ribosomal protein L14, mitochondrial OS=Homo sapiens OX=9606 GN=MRPL14 PE=1 SV=1	15.948	145	1.52909	0.612675	+	2	23.932	23.3193
Q71UI9	H2AZ2	Histone H2A.V OS=Homo sapiens OX=9606 GN=H2AZ2 PE=1 SV=3	13.509	128	2.74883	1.45882	+	2	28.5896	27.1308
Q8IYB3	SRRM1	Serine/arginine repetitive matrix protein 1 OS=Homo sapiens OX=9606 GN=SRRM1 PE=1 SV=2	102.335	904	1.7986	0.846877	+	2	22.5171	21.6702
Q8TDN6	BRIX1	Ribosome biogenesis protein BRX1 homolog OS=Homo sapiens OX=9606 GN=BRIX1 PE=1 SV=2	41.401	353	2.21319	1.14613	+	2	23.7189	22.5728
Q96AG4	LRRC59	Leucine-rich repeat-containing protein 59 OS=Homo sapiens OX=9606 GN=LRRC59 PE=1 SV=1	34.93	307	1.83913	0.879027	+	2	23.4738	22.5948
Q99575	POP1	Ribonucleases P/MRP protein subunit POP1 OS=Homo sapiens OX=9606 GN=POP1 PE=1 SV=2	114.709	1024	2.01628	1.0117	+	2	27.9194	26.9077
Q9BQ67	GRWD1	Glutamate-rich WD repeat-containing protein 1 OS=Homo sapiens OX=9606 GN=GRWD1 PE=1 SV=1	49.419	446	1.98717	0.990719	+	2	26.1602	25.1695
Q9BVJ6	UTP14A	U3 small nucleolar RNA-associated protein 14 homolog A OS=Homo sapiens OX=9606 GN=UTP14A PE=1 SV=1	87.978	771	2.45098	1.29336	+	2	23.0284	21.735
Q9BVP2	GNL3	Guanine nucleotide-binding protein-like 3 OS=Homo sapiens OX=9606 GN=GNL3 PE=1 SV=2	61.993	549	2.86152	1.51678	+	2	23.7786	22.2618
Q9H5J8	TAF1D	TATA box-binding protein-associated factor RNA polymerase I subunit D OS=Homo sapiens OX=9606 GN=TAF1D PE=1 SV=1	32.058	278	1.57447	0.654867	+	2	22.3639	21.709
Q9H6R4	NOL6	Nucleolar protein 6 OS=Homo sapiens OX=9606 GN=NOL6 PE=1 SV=2	127.593	1146	1.52995	0.613484	+	2	25.2889	24.6755
Q9NQ55	PPAN	Suppressor of SWI4 1 homolog OS=Homo sapiens OX=9606 GN=PPAN PE=2 SV=1	53.194	473	1.8815	0.911885	+	2	25.4881	24.5762
Q9NY61	AATF	Protein AATF OS=Homo sapiens OX=9606 GN=AATF PE=1 SV=1	63.133	560	1.60951	0.686623	+	2	27.1604	26.4738
Q9UER7	DAXX	Death domain-associated protein 6 OS=Homo sapiens OX=9606 GN=DAXX PE=1 SV=2	81.373	740	1.68965	0.756727	+	2	28.9012	28.1444
Q9UHA3	RSL24D1	Probable ribosome biogenesis protein RLP24 OS=Homo sapiens OX=9606 GN=RSL24D1 PE=1 SV=1	19.621	163	2.50714	1.32605	+	2	22.7209	21.3949
Q9UJZ1	STOML2	Stomatin-like protein 2, mitochondrial OS=Homo sapiens OX=9606 GN=STOML2 PE=1 SV=1	38.534	356	2.70018	1.43306	+	2	22.0039	20.5709
A0A2R8YDY7	CSNK2A1	Casein kinase II subunit alpha (Fragment) OS=Homo sapiens OX=9606 GN=CSNK2A1 PE=1 SV=1	15.604	131	1.93041	0.948908	+	1	20.9502	20.0013
H7C1J4	UHRF1BP1	Chromosome 6 open reading frame 107, isoform CRA_b OS=Homo sapiens OX=9606 GN=UHRF1BP1 PE=1 SV=1	154.72	1400	75.0525	6.22983	+	1	24.4897	18.2598
H7C4S1	AHCTF1	Protein ELYS (Fragment) OS=Homo sapiens OX=9606 GN=AHCTF1 PE=1 SV=1	9.1	80	2.67094	1.41735	+	1	21.6719	20.2545
M0R3D6	RPL18A	60S ribosomal protein L18a (Fragment) OS=Homo sapiens OX=9606 GN=RPL18A PE=1 SV=1	16.715	141	21.1222	4.40069	+	1	23.029	18.6284
O94992	HEXIM1	Protein HEXIM1 OS=Homo sapiens OX=9606 GN=HEXIM1 PE=1 SV=1	40.623	359	4.64329	2.21515	+	1	21.8726	19.6574
P01574	IFNB1	Interferon beta OS=Homo sapiens OX=9606 GN=IFNB1 PE=1 SV=1	22.294	187	15.3584	3.94096	+	1	24.0372	20.0963
P02792	FTL	Ferritin light chain OS=Homo sapiens OX=9606 GN=FTL PE=1 SV=2	20.02	175	2.25702	1.17442	+	1	21.5207	20.3463
Q16576	RBBP7	Histone-binding protein RBBP7 OS=Homo sapiens OX=9606 GN=RBBP7 PE=1 SV=1	47.82	425	7.26951	2.86186	+	1	22.5555	19.6936
Q96HQ2	CDKN2AIPNL	CDKN2AIP N-terminal-like protein OS=Homo sapiens OX=9606 GN=CDKN2AIPNL PE=1 SV=1	13.196	116	2.19459	1.13395	+	1	21.1974	20.0634
Q9Y6P5	SESN1	Sestrin-1 OS=Homo sapiens OX=9606 GN=SESN1 PE=1 SV=2	56.557	492	4.47029	2.16037	+	1	22.427	20.2666
A0A075B7D9	TAF15	TATA-binding protein-associated factor 2N OS=Homo sapiens OX=9606 GN=TAF15 PE=1 SV=1	48.84	449	0.193016	-2.3732	-	2	20.4431	22.8163
A0A087WTP3	KHSRP	Far upstream element-binding protein 2 OS=Homo sapiens OX=9606 GN=KHSRP PE=1 SV=1	73.028	711	0.646683	-0.628869	-	2	25.0034	25.6323
A0A087WTT1	PABPC1	Polyadenylate-binding protein OS=Homo sapiens OX=9606 GN=PABPC1 PE=1 SV=1	58.536	522	0.424773	-1.23524	-	2	22.6294	23.8647
A0A087WVQ9	EEF1A1	Elongation factor 1-alpha 1 OS=Homo sapiens OX=9606 GN=EEF1A1 PE=1 SV=1	47.883	441	0.329588	-1.60126	-	2	23.32	24.9213
A0A0B4J1Z1	SRSF7	Serine/arginine-rich-splicing factor 7 OS=Homo sapiens OX=9606 GN=SRSF7 PE=1 SV=1	15.763	137	0.105733	-3.2415	-	2	25.3802	28.6217
A0A3B3ITZ9	THRAP3	Thyroid hormone receptor-associated protein 3 OS=Homo sapiens OX=9606 GN=THRAP3 PE=1 SV=1	103.523	910	0.619789	-0.69015	-	2	24.8287	25.5188
A0A590UJK4	SRSF6	Serine/arginine-rich-splicing factor 6 OS=Homo sapiens OX=9606 GN=SRSF6 PE=1 SV=1	26.306	226	0.197423	-2.34064	-	2	22.9557	25.2964
A2IDA3	MPG	3-methyladenine DNA glycosidase (Fragment) OS=Homo sapiens OX=9606 GN=MPG PE=1 SV=1	27.295	251	0.616539	-0.697735	-	2	23.7352	24.4329
C9JW96	PHB	Prohibitin (Fragment) OS=Homo sapiens OX=9606 GN=PHB PE=1 SV=2	26.892	246	0.666496	-0.585333	-	2	23.4779	24.0632
F6SDV2	TINAGL1	Tubulointerstitial nephritis antigen-like OS=Homo sapiens OX=9606 GN=TINAGL1 PE=1 SV=1	40.867	362	0.594625	-0.749949	-	2	20.7909	21.5409
F8W6I7	HNRNPA1	Helix-destabilizing protein OS=Homo sapiens OX=9606 GN=HNRNPA1 PE=1 SV=2	33.155	307	0.400936	-1.31856	-	2	25.9758	27.2944
G3V4W0	HNRNPC	Heterogeneous nuclear ribonucleoproteins C1/C2 (Fragment) OS=Homo sapiens OX=9606 GN=HNRNPC PE=1 SV=1	28.916	262	0.52043	-0.942225	-	2	27.1851	28.1273
G8JLB6	HNRNPH1	Heterogeneous nuclear ribonucleoprotein H OS=Homo sapiens OX=9606 GN=HNRNPH1 PE=1 SV=1	51.23	472	0.575735	-0.796523	-	2	25.8271	26.6237
H0Y6E7	RBMX	RNA-binding motif protein, X chromosome (Fragment) OS=Homo sapiens OX=9606 GN=RBMX PE=1 SV=2	31.857	292	0.501929	-0.994444	-	2	23.7965	24.7909
H0YA96	HNRNPD	Heterogeneous nuclear ribonucleoprotein D0 (Fragment) OS=Homo sapiens OX=9606 GN=HNRNPD PE=1 SV=1	23.923	210	0.350983	-1.51053	-	2	24.2505	25.7611
H3BPG5	RNPS1	RNA-binding protein with serine-rich domain 1 OS=Homo sapiens OX=9606 GN=RNPS1 PE=1 SV=1	15.108	128	0.468458	-1.09401	-	2	20.6792	21.7732
J3KTA4	DDX5	DEAD box protein 5 OS=Homo sapiens OX=9606 GN=DDX5 PE=1 SV=1	69.087	614	0.543276	-0.880244	-	2	25.5505	26.4307
J3QL05	SRSF2	Serine/arginine-rich splicing factor 2 (Fragment) OS=Homo sapiens OX=9606 GN=SRSF2 PE=1 SV=1	15.156	130	0.561704	-0.832119	-	2	22.6742	23.5063
K7ENX8	CIRBP	Cold-inducible RNA-binding protein (Fragment) OS=Homo sapiens OX=9606 GN=CIRBP PE=1 SV=2	8.914	80	0.2095	-2.25498	-	2	20.5629	22.8179
K7EQ02	DAZAP1	DAZ-associated protein 1 (Fragment) OS=Homo sapiens OX=9606 GN=DAZAP1 PE=1 SV=2	35.02	327	0.59725	-0.743594	-	2	20.8394	21.583
K7EQ03	RBM42	RNA-binding motif protein 42 OS=Homo sapiens OX=9606 GN=RBM42 PE=1 SV=1	44.638	426	0.600742	-0.735183	-	2	23.0733	23.8085
M0QXS5	HNRNPL	Heterogeneous nuclear ribonucleoprotein L (Fragment) OS=Homo sapiens OX=9606 GN=HNRNPL PE=1 SV=1	58.474	530	0.0656646	-3.92874	-	2	25.3382	29.2669
M0QY97	ZC3H4	Zinc finger CCCH domain-containing protein 4 (Fragment) OS=Homo sapiens OX=9606 GN=ZC3H4 PE=1 SV=1	95.538	910	0.27072	-1.88513	-	2	19.9741	21.8592
O43809	NUDT21	Cleavage and polyadenylation specificity factor subunit 5 OS=Homo sapiens OX=9606 GN=NUDT21 PE=1 SV=1	26.227	227	0.410021	-1.28623	-	2	20.8657	22.1519
O60506	SYNCRIP	Heterogeneous nuclear ribonucleoprotein Q OS=Homo sapiens OX=9606 GN=SYNCRIP PE=1 SV=2	69.603	623	0.551447	-0.858705	-	2	22.4703	23.329
O60783	MRPS14	28S ribosomal protein S14, mitochondrial OS=Homo sapiens OX=9606 GN=MRPS14 PE=1 SV=1	15.139	128	0.541932	-0.883816	-	2	23.6891	24.5729
O75533	SF3B1	Splicing factor 3B subunit 1 OS=Homo sapiens OX=9606 GN=SF3B1 PE=1 SV=3	145.83	1304	0.463642	-1.10892	-	2	20.8849	21.9939
O95399	UTS2	Urotensin-2 OS=Homo sapiens OX=9606 GN=UTS2 PE=1 SV=1	14.296	124	0.623041	-0.6826	-	2	23.2483	23.9309
P07355	ANXA2	Annexin A2 OS=Homo sapiens OX=9606 GN=ANXA2 PE=1 SV=2	38.604	339	0.614083	-0.703494	-	2	23.9024	24.6059
P15927	RPA2	Replication protein A 32 kDa subunit OS=Homo sapiens OX=9606 GN=RPA2 PE=1 SV=1	29.247	270	0.570024	-0.810906	-	2	28.6823	29.4932
P16989	YBX3	Y-box-binding protein 3 OS=Homo sapiens OX=9606 GN=YBX3 PE=1 SV=4	40.09	372	0.131548	-2.92634	-	2	22.2816	25.208
P17066	HSPA6	Heat shock 70 kDa protein 6 OS=Homo sapiens OX=9606 GN=HSPA6 PE=1 SV=2	71.028	643	0.587428	-0.767515	-	2	24.8939	25.6614
P17275	JUNB	Transcription factor jun-B OS=Homo sapiens OX=9606 GN=JUNB PE=1 SV=1	35.879	347	0.432	-1.2109	-	2	20.8529	22.0638
P17676	CEBPB	CCAAT/enhancer-binding protein beta OS=Homo sapiens OX=9606 GN=CEBPB PE=1 SV=2	36.106	345	0.349074	-1.5184	-	2	23.4235	24.9419
P19338	NCL	Nucleolin OS=Homo sapiens OX=9606 GN=NCL PE=1 SV=3	76.614	710	0.266788	-1.90624	-	2	25.7909	27.6971
P22626	HNRNPA2B1	Heterogeneous nuclear ribonucleoproteins A2/B1 OS=Homo sapiens OX=9606 GN=HNRNPA2B1 PE=1 SV=2	37.43	353	0.55475	-0.850091	-	2	27.0123	27.8624
P23246	SFPQ	Splicing factor, proline- and glutamine-rich OS=Homo sapiens OX=9606 GN=SFPQ PE=1 SV=2	76.149	707	0.501438	-0.995856	-	2	23.5198	24.5156
P26599	PTBP1	Polypyrimidine tract-binding protein 1 OS=Homo sapiens OX=9606 GN=PTBP1 PE=1 SV=1	57.221	531	0.255391	-1.96922	-	2	24.6351	26.6043
P27694	RPA1	Replication protein A 70 kDa DNA-binding subunit OS=Homo sapiens OX=9606 GN=RPA1 PE=1 SV=2	68.138	616	0.51913	-0.945832	-	2	23.6952	24.641
P31942	HNRNPH3	Heterogeneous nuclear ribonucleoprotein H3 OS=Homo sapiens OX=9606 GN=HNRNPH3 PE=1 SV=2	36.926	346	0.656272	-0.607634	-	2	23.1572	23.7649
P35244	RPA3	Replication protein A 14 kDa subunit OS=Homo sapiens OX=9606 GN=RPA3 PE=1 SV=1	13.569	121	0.648017	-0.625897	-	2	28.2425	28.8684
P35637	FUS	RNA-binding protein FUS OS=Homo sapiens OX=9606 GN=FUS PE=1 SV=1	53.426	526	0.184189	-2.44074	-	2	23.249	25.6897
P40121	CAPG	Macrophage-capping protein OS=Homo sapiens OX=9606 GN=CAPG PE=1 SV=2	38.499	348	0.665809	-0.586819	-	2	23.8886	24.4754
P51991	HNRNPA3	Heterogeneous nuclear ribonucleoprotein A3 OS=Homo sapiens OX=9606 GN=HNRNPA3 PE=1 SV=2	39.595	378	0.58548	-0.772308	-	2	27.1971	27.9694
P52597	HNRNPF	Heterogeneous nuclear ribonucleoprotein F OS=Homo sapiens OX=9606 GN=HNRNPF PE=1 SV=3	45.672	415	0.644362	-0.634056	-	2	27.6897	28.3237
P53999	SUB1	Activated RNA polymerase II transcriptional coactivator p15 OS=Homo sapiens OX=9606 GN=SUB1 PE=1 SV=3	14.395	127	0.66182	-0.59549	-	2	24.9538	25.5492
P61978	HNRNPK	Heterogeneous nuclear ribonucleoprotein K OS=Homo sapiens OX=9606 GN=HNRNPK PE=1 SV=1	50.976	463	0.01895	-5.72166	-	2	27.1402	32.8619
P62316	SNRPD2	Small nuclear ribonucleoprotein Sm D2 OS=Homo sapiens OX=9606 GN=SNRPD2 PE=1 SV=1	13.527	118	0.491979	-1.02333	-	2	25.4856	26.5089
P62318	SNRPD3	Small nuclear ribonucleoprotein Sm D3 OS=Homo sapiens OX=9606 GN=SNRPD3 PE=1 SV=1	13.916	126	0.556393	-0.845824	-	2	23.7185	24.5643
P62633	CNBP	Cellular nucleic acid-binding protein OS=Homo sapiens OX=9606 GN=CNBP PE=1 SV=1	19.463	177	0.497855	-1.0062	-	2	21.4388	22.445
P67809	YBX1	Y-box-binding protein 1 OS=Homo sapiens OX=9606 GN=YBX1 PE=1 SV=3	35.924	324	0.136539	-2.87261	-	2	27.4737	30.3464
P84090	ERH	Enhancer of rudimentary homolog OS=Homo sapiens OX=9606 GN=ERH PE=1 SV=1	12.259	104	0.437616	-1.19226	-	2	25.0161	26.2084
P84103	SRSF3	Serine/arginine-rich splicing factor 3 OS=Homo sapiens OX=9606 GN=SRSF3 PE=1 SV=1	19.33	164	0.0491913	-4.34545	-	2	24.3498	28.6952
P98179	RBM3	RNA-binding protein 3 OS=Homo sapiens OX=9606 GN=RBM3 PE=1 SV=1	17.17	157	0.596072	-0.746441	-	2	23.6242	24.3707
Q00059	TFAM	Transcription factor A, mitochondrial OS=Homo sapiens OX=9606 GN=TFAM PE=1 SV=1	29.097	246	0.38029	-1.39483	-	2	23.8313	25.2262
Q00577	PURA	Transcriptional activator protein Pur-alpha OS=Homo sapiens OX=9606 GN=PURA PE=1 SV=2	34.911	322	0.251993	-1.98854	-	2	27.5874	29.576
Q07955	SRSF1	Serine/arginine-rich splicing factor 1 OS=Homo sapiens OX=9606 GN=SRSF1 PE=1 SV=2	27.745	248	0.350408	-1.51289	-	2	23.2092	24.7221
Q13242	SRSF9	Serine/arginine-rich splicing factor 9 OS=Homo sapiens OX=9606 GN=SRSF9 PE=1 SV=1	25.542	221	0.346377	-1.52959	-	2	25.3472	26.8768
Q13435	SF3B2	Splicing factor 3B subunit 2 OS=Homo sapiens OX=9606 GN=SF3B2 PE=1 SV=2	100.228	895	0.410348	-1.28508	-	2	26.8564	28.1415
Q13501	SQSTM1	Sequestosome-1 OS=Homo sapiens OX=9606 GN=SQSTM1 PE=1 SV=1	47.687	440	0.639052	-0.645994	-	2	22.0374	22.6834
Q14498	RBM39	RNA-binding protein 39 OS=Homo sapiens OX=9606 GN=RBM39 PE=1 SV=2	59.38	530	0.15354	-2.70332	-	2	23.0646	25.7679
Q15233	NONO	Non-POU domain-containing octamer-binding protein OS=Homo sapiens OX=9606 GN=NONO PE=1 SV=4	54.232	471	0.224883	-2.15275	-	2	21.5942	23.7469
Q15365	PCBP1	Poly(rC)-binding protein 1 OS=Homo sapiens OX=9606 GN=PCBP1 PE=1 SV=2	37.498	356	0.048734	-4.35893	-	2	25.2061	29.565
Q15366	PCBP2	Poly(rC)-binding protein 2 OS=Homo sapiens OX=9606 GN=PCBP2 PE=1 SV=1	38.58	365	0.0257458	-5.27952	-	2	23.2968	28.5764
Q15427	SF3B4	Splicing factor 3B subunit 4 OS=Homo sapiens OX=9606 GN=SF3B4 PE=1 SV=1	44.386	424	0.320093	-1.64344	-	2	23.8855	25.5289
Q15717	ELAVL1	ELAV-like protein 1 OS=Homo sapiens OX=9606 GN=ELAVL1 PE=1 SV=2	36.092	326	0.397252	-1.33187	-	2	22.665	23.9969
Q5SPM2	HLA-A	HLA class I heavy chain OS=Homo sapiens OX=9606 GN=HLA-A PE=1 SV=1	41.062	365	0.659207	-0.601197	-	2	22.0061	22.6073
Q8IUH3	RBM45	RNA-binding protein 45 OS=Homo sapiens OX=9606 GN=RBM45 PE=1 SV=1	53.503	476	0.00451584	-7.79079	-	2	21.526	29.3168
Q92841	DDX17	Probable ATP-dependent RNA helicase DDX17 OS=Homo sapiens OX=9606 GN=DDX17 PE=1 SV=2	80.272	729	0.340801	-1.553	-	2	23.771	25.324
Q96A72	MAGOHB	Protein mago nashi homolog 2 OS=Homo sapiens OX=9606 GN=MAGOHB PE=1 SV=1	17.276	148	0.647856	-0.626256	-	2	25.2616	25.8879
Q96HS1	PGAM5	Serine/threonine-protein phosphatase PGAM5, mitochondrial OS=Homo sapiens OX=9606 GN=PGAM5 PE=1 SV=2	32.004	289	0.586602	-0.769547	-	2	26.7411	27.5107
Q96PK6	RBM14	RNA-binding protein 14 OS=Homo sapiens OX=9606 GN=RBM14 PE=1 SV=2	69.492	669	0.385541	-1.37505	-	2	21.3205	22.6956
Q96QR8	PURB	Transcriptional activator protein Pur-beta OS=Homo sapiens OX=9606 GN=PURB PE=1 SV=3	33.241	312	0.259759	-1.94475	-	2	26.1705	28.1152
Q9BRD0	BUD13	BUD13 homolog OS=Homo sapiens OX=9606 GN=BUD13 PE=1 SV=1	70.521	619	0.593322	-0.753114	-	2	24.4646	25.2177
Q9BWF3	RBM4	RNA-binding protein 4 OS=Homo sapiens OX=9606 GN=RBM4 PE=1 SV=1	40.314	364	0.524545	-0.93086	-	2	24.3727	25.3036
Q9GZL7	WDR12	Ribosome biogenesis protein WDR12 OS=Homo sapiens OX=9606 GN=WDR12 PE=1 SV=2	47.708	423	0.615281	-0.700682	-	2	21.067	21.7677
Q9H0H5	RACGAP1	Rac GTPase-activating protein 1 OS=Homo sapiens OX=9606 GN=RACGAP1 PE=1 SV=1	71.027	632	0.540097	-0.88871	-	2	22.6745	23.5633
Q9HD33	MRPL47	39S ribosomal protein L47, mitochondrial OS=Homo sapiens OX=9606 GN=MRPL47 PE=1 SV=2	29.45	250	0.402365	-1.31342	-	2	24.1836	25.497
Q9NPD3	EXOSC4	Exosome complex component RRP41 OS=Homo sapiens OX=9606 GN=EXOSC4 PE=1 SV=3	26.383	245	0.63694	-0.650771	-	2	21.0889	21.7397
Q9NPE3	NOP10	H/ACA ribonucleoprotein complex subunit 3 OS=Homo sapiens OX=9606 GN=NOP10 PE=1 SV=1	7.706	64	0.284632	-1.81283	-	2	21.1521	22.965
Q9NRW3	APOBEC3C	DNA dC->dU-editing enzyme APOBEC-3C OS=Homo sapiens OX=9606 GN=APOBEC3C PE=1 SV=2	22.826	190	0.343431	-1.54191	-	2	24.6486	26.1905
Q9NX24	NHP2	H/ACA ribonucleoprotein complex subunit 2 OS=Homo sapiens OX=9606 GN=NHP2 PE=1 SV=1	17.201	153	0.424764	-1.23527	-	2	24.6343	25.8695
Q9NY12	GAR1	H/ACA ribonucleoprotein complex subunit 1 OS=Homo sapiens OX=9606 GN=GAR1 PE=1 SV=1	22.348	217	0.475849	-1.07142	-	2	22.4361	23.5075
Q9UBR2	CTSZ	Cathepsin Z OS=Homo sapiens OX=9606 GN=CTSZ PE=1 SV=1	33.868	303	0.556314	-0.846028	-	2	23.9067	24.7528
Q9UL36	ZNF236	Zinc finger protein 236 OS=Homo sapiens OX=9606 GN=ZNF236 PE=1 SV=2	203.704	1845	0.00698946	-7.1606	-	2	26.2809	33.4415
A0A087WV69	PER3	Period circadian protein homolog 3 OS=Homo sapiens OX=9606 GN=PER3 PE=1 SV=1	130.77	1191	0.0143924	-6.11855	-	1	20.802	26.9206
A0A0B4J2B4	RPS15	40S ribosomal protein S15 OS=Homo sapiens OX=9606 GN=RPS15 PE=1 SV=1	13.742	118	0.360729	-1.47101	-	1	19.1885	20.6595
A0A590UJG6	DYTN	Dystrotelin (Fragment) OS=Homo sapiens OX=9606 GN=DYTN PE=4 SV=1	13.139	117	8.4041e-05	-13.5385	-	1	19.1794	32.7179
A0A5H1ZRS9	IGKV2D-29	Immunoglobulin kappa variable 2D-29 OS=Homo sapiens OX=9606 GN=IGKV2D-29 PE=1 SV=1	11.192	102	0.000253204	-11.9474	-	1	18.844	30.7914
C9JCJ9	OLA1	Obg-like ATPase 1 (Fragment) OS=Homo sapiens OX=9606 GN=OLA1 PE=1 SV=1	12.303	103	0.0740176	-3.75599	-	1	20.3026	24.0585
E7ETU5	RBMS1	RNA-binding motif, single-stranded-interacting protein 1 OS=Homo sapiens OX=9606 GN=RBMS1 PE=1 SV=1	40.147	370	0.0130608	-6.25861	-	1	18.4909	24.7495
E9PKD3	TXNRD1	Thioredoxin reductase 1, cytoplasmic (Fragment) OS=Homo sapiens OX=9606 GN=TXNRD1 PE=1 SV=1	19.393	175	0.0626062	-3.99755	-	1	20.6283	24.6259
E9PP21	CSRP1	Cysteine and glycine-rich protein 1 OS=Homo sapiens OX=9606 GN=CSRP1 PE=1 SV=1	16.94	160	0.173393	-2.52788	-	1	19.8646	22.3925
G3V4C6	RTRAF	RNA transcription, translation and transport factor protein OS=Homo sapiens OX=9606 GN=RTRAF PE=1 SV=1	22.703	193	0.453653	-1.14034	-	1	20.1593	21.2997
H0YLW7	SLTM	SAFB-like transcription modulator OS=Homo sapiens OX=9606 GN=SLTM PE=1 SV=1	6.613	62	0.195805	-2.35251	-	1	19.7566	22.1091
H3BT73	PDCD7	Programmed cell death protein 7 (Fragment) OS=Homo sapiens OX=9606 GN=PDCD7 PE=1 SV=1	11.978	103	0.34162	-1.54953	-	1	18.9787	20.5282
J3KTB6	MICAL3	[F-actin]-monooxygenase MICAL3 (Fragment) OS=Homo sapiens OX=9606 GN=MICAL3 PE=1 SV=1	15.626	139	0.396659	-1.33403	-	1	20.3738	21.7078
K7EIH0	USP36	Ubiquitin carboxyl-terminal hydrolase 36 (Fragment) OS=Homo sapiens OX=9606 GN=USP36 PE=4 SV=1	12.014	101	0.296532	-1.75374	-	1	20.2642	22.0179
O75940	SMNDC1	Survival of motor neuron-related-splicing factor 30 OS=Homo sapiens OX=9606 GN=SMNDC1 PE=1 SV=1	26.711	238	0.462731	-1.11175	-	1	19.8299	20.9416
P57721	PCBP3	Poly(rC)-binding protein 3 OS=Homo sapiens OX=9606 GN=PCBP3 PE=1 SV=2	39.465	371	0.183924	-2.44282	-	1	20.2503	22.6932
P62745	RHOB	Rho-related GTP-binding protein RhoB OS=Homo sapiens OX=9606 GN=RHOB PE=1 SV=1	22.123	196	0.0154425	-6.01695	-	1	20.4898	26.5068
P62826	RAN	GTP-binding nuclear protein Ran OS=Homo sapiens OX=9606 GN=RAN PE=1 SV=3	24.423	216	0.11247	-3.15239	-	1	19.206	22.3583
Q15007	WTAP	Pre-mRNA-splicing regulator WTAP OS=Homo sapiens OX=9606 GN=WTAP PE=1 SV=2	44.244	396	0.0673638	-3.89188	-	1	18.9327	22.8246
Q15637	SF1	Splicing factor 1 OS=Homo sapiens OX=9606 GN=SF1 PE=1 SV=4	68.33	639	0.160949	-2.63533	-	1	20.4135	23.0489
Q5T6W2	HNRNPK	Heterogeneous nuclear ribonucleoprotein K (Fragment) OS=Homo sapiens OX=9606 GN=HNRNPK PE=1 SV=1	41.807	379	0.0238048	-5.39261	-	1	19.8494	25.242
Q86VM9	ZC3H18	Zinc finger CCCH domain-containing protein 18 OS=Homo sapiens OX=9606 GN=ZC3H18 PE=1 SV=2	106.378	953	0.425639	-1.2323	-	1	19.1559	20.3882
Q8WXF1	PSPC1	Paraspeckle component 1 OS=Homo sapiens OX=9606 GN=PSPC1 PE=1 SV=1	58.744	523	0.329978	-1.59956	-	1	20.3361	21.9357
Q9BVA1	TUBB2B	Tubulin beta-2B chain OS=Homo sapiens OX=9606 GN=TUBB2B PE=1 SV=1	49.953	445	0.328504	-1.60602	-	1	20.2291	21.8351
Q9H6N6	MYH16	Putative uncharacterized protein MYH16 OS=Homo sapiens OX=9606 GN=MYH16 PE=1 SV=2	128.29	1097	0.0289621	-5.10969	-	1	19.1208	24.2304
Q9H8L6	MMRN2	Multimerin-2 OS=Homo sapiens OX=9606 GN=MMRN2 PE=1 SV=2	104.409	949	0.0966738	-3.37073	-	1	19.2943	22.6651
X6R700	CHTOP	Chromatin target of PRMT1 protein OS=Homo sapiens OX=9606 GN=CHTOP PE=1 SV=1	23.661	223	0.265865	-1.91124	-	1	20.2572	22.1684
A0A087WWY3	FLNA	Filamin-A OS=Homo sapiens OX=9606 GN=FLNA PE=1 SV=1	245.851	2315	1.10839	0.148467		2	22.7695	22.621
A0A087X0X3	HNRNPM	Heterogeneous nuclear ribonucleoprotein M OS=Homo sapiens OX=9606 GN=HNRNPM PE=1 SV=1	77.57	730	0.796845	-0.327629		2	24.8363	25.1639
A0A0A0MQZ6	NSA2	Ribosome biogenesis protein NSA2 homolog OS=Homo sapiens OX=9606 GN=NSA2 PE=1 SV=1	22.653	189	1.2109	0.276078		2	23.8763	23.6003
A0A0A0MSI0	PRDX1	Peroxiredoxin-1 (Fragment) OS=Homo sapiens OX=9606 GN=PRDX1 PE=1 SV=1	18.976	171	0.7196	-0.474733		2	25.0381	25.5129
A0A0B4J2F8	POLR2J3	DNA-directed RNA polymerase II subunit RPB11-b2 OS=Homo sapiens OX=9606 GN=POLR2J3 PE=3 SV=1	13.074	115	1.38882	0.473858		2	22.0532	21.5794
A0A0C4DFV9	SET	Protein SET OS=Homo sapiens OX=9606 GN=SET PE=1 SV=1	31.124	266	0.809641	-0.304646		2	22.9725	23.2771
A0A0R4J2E8	MATR3	Matrin-3 OS=Homo sapiens OX=9606 GN=MATR3 PE=1 SV=1	94.623	847	0.894755	-0.160435		2	25.1122	25.2726
A0A1W2PPS1	HNRNPU	Heterogeneous nuclear ribonucleoprotein U OS=Homo sapiens OX=9606 GN=HNRNPU PE=1 SV=1	88.318	804	0.737046	-0.440173		2	24.6764	25.1166
A0A2R8Y765	SMARCE1	SWI/SNF-related matrix-associated actin-dependent regulator of chromatin subfamily E member 1 OS=Homo sapiens OX=9606 GN=SMARCE1 PE=1 SV=1	32.319	277	0.999129	-0.00125733		2	22.9572	22.9584
A0A2R8Y880	RBBP6	E3 ubiquitin-protein ligase RBBP6 (Fragment) OS=Homo sapiens OX=9606 GN=RBBP6 PE=1 SV=1	197.365	1759	0.822629	-0.281685		2	24.1821	24.4638
A0A5F9ZHX5	CHD3	DNA helicase (Fragment) OS=Homo sapiens OX=9606 GN=CHD3 PE=1 SV=1	155.136	1357	0.85446	-0.226915		2	22.2614	22.4883
A0A6I8PRA0	TCOF1	Treacle protein (Fragment) OS=Homo sapiens OX=9606 GN=TCOF1 PE=4 SV=1	125.291	1240	0.977479	-0.0328629		2	25.0275	25.0604
B1AN99	PRSS3	Trypsin-3 (Fragment) OS=Homo sapiens OX=9606 GN=PRSS3 PE=1 SV=8	19.288	177	1.23172	0.30068		2	25.9265	25.6258
B3KPJ4	PHC2	Polyhomeotic-like protein 2 OS=Homo sapiens OX=9606 GN=PHC2 PE=1 SV=1	50.403	464	1.26937	0.344111		2	21.2403	20.8962
B8ZZ54	HSPE1	10 kDa heat shock protein, mitochondrial OS=Homo sapiens OX=9606 GN=HSPE1 PE=1 SV=1	5.19	47	1.33027	0.411716		2	21.2711	20.8594
B8ZZV5	MRPL30	39S ribosomal protein L30, mitochondrial OS=Homo sapiens OX=9606 GN=MRPL30 PE=1 SV=1	11.935	101	0.797637	-0.326196		2	22.6692	22.9954
C9J3L8	SSR1	Signal sequence receptor subunit alpha OS=Homo sapiens OX=9606 GN=SSR1 PE=1 SV=1	29.573	265	0.888943	-0.169837		2	25.6553	25.8251
C9JD32	RPL23	60S ribosomal protein L23 (Fragment) OS=Homo sapiens OX=9606 GN=RPL23 PE=1 SV=1	9.67	91	0.989099	-0.0158139		2	25.4494	25.4653
C9JLU1	POLR2H	DNA-directed RNA polymerases I, II, and III subunit RPABC3 (Fragment) OS=Homo sapiens OX=9606 GN=POLR2H PE=1 SV=8	16.925	148	1.00417	0.00599718		2	23.879	23.8731
C9JXB8	RPL24	60S ribosomal protein L24 OS=Homo sapiens OX=9606 GN=RPL24 PE=1 SV=1	14.369	121	1.20651	0.270845		2	27.2233	26.9525
C9JYQ9	RPL22L1	60S ribosomal protein L22-like 1 OS=Homo sapiens OX=9606 GN=RPL22L1 PE=1 SV=1	14.478	121	1.15552	0.208548		2	24.8797	24.6712
D6R967	PPA2	Inorganic diphosphatase (Fragment) OS=Homo sapiens OX=9606 GN=PPA2 PE=1 SV=1	21.39	191	1.04715	0.0664721		2	21.0431	20.9767
D6RG19	RPL37	Ribosomal protein L37 OS=Homo sapiens OX=9606 GN=RPL37 PE=1 SV=1	9.722	82	0.697852	-0.519007		2	26.3319	26.8509
E5RIZ5	PPIA	Peptidyl-prolyl cis-trans isomerase A OS=Homo sapiens OX=9606 GN=PPIA PE=1 SV=1	6.178	58	1.18056	0.239474		2	22.3391	22.0997
E5RJR5	SKP1	S-phase kinase-associated protein 1 OS=Homo sapiens OX=9606 GN=SKP1 PE=1 SV=1	18.72	163	0.720673	-0.472583		2	23.0123	23.4849
E7EPB3	RPL14	60S ribosomal protein L14 OS=Homo sapiens OX=9606 GN=RPL14 PE=1 SV=1	14.558	124	1.12595	0.171137		2	22.8589	22.6878
E7EPW2	MRPS25	28S ribosomal protein S25, mitochondrial OS=Homo sapiens OX=9606 GN=MRPS25 PE=1 SV=1	12.946	110	1.23479	0.304265		2	23.6103	23.3061
E7ETK0	RPS24	40S ribosomal protein S24 OS=Homo sapiens OX=9606 GN=RPS24 PE=1 SV=1	15.197	131	1.37531	0.459758		2	27.1546	26.6948
E7EUT5	GAPDH	Glyceraldehyde-3-phosphate dehydrogenase OS=Homo sapiens OX=9606 GN=GAPDH PE=1 SV=1	27.871	260	0.809155	-0.305512		2	23.024	23.3295
E7EW05	SDAD1	Protein SDA1 OS=Homo sapiens OX=9606 GN=SDAD1 PE=1 SV=1	75.441	650	1.00954	0.0136924		2	22.5095	22.4958
E9PK85	RRAS2	Ras-related protein R-Ras2 (Fragment) OS=Homo sapiens OX=9606 GN=RRAS2 PE=1 SV=1	19.569	166	0.883713	-0.178351		2	21.938	22.1163
E9PKZ0	RPL8	60S ribosomal protein L8 (Fragment) OS=Homo sapiens OX=9606 GN=RPL8 PE=1 SV=1	22.389	205	1.19176	0.253092		2	26.2456	25.9925
E9PLL6	RPL27A	60S ribosomal protein L27a OS=Homo sapiens OX=9606 GN=RPL27A PE=1 SV=1	12.201	108	1.15233	0.204557		2	28.763	28.5584
E9PN17	ATP5MG	ATP synthase subunit g, mitochondrial OS=Homo sapiens OX=9606 GN=ATP5MG PE=1 SV=1	8.452	76	0.912441	-0.132198		2	23.4065	23.5387
E9PRG8	C11orf98	Uncharacterized protein C11orf98 OS=Homo sapiens OX=9606 GN=C11orf98 PE=4 SV=2	14.234	123	0.757545	-0.400596		2	28.0601	28.4607
F2Z2Q9	ACP1	Low molecular weight phosphotyrosine protein phosphatase OS=Homo sapiens OX=9606 GN=ACP1 PE=1 SV=1	7.501	70	0.775209	-0.367342		2	22.0356	22.4029
F5GY03	SPARC	Osteonectin (Fragment) OS=Homo sapiens OX=9606 GN=SPARC PE=1 SV=1	17.47	149	1.1597	0.213755		2	21.7547	21.541
F5GY56	PRPF19	Pre-mRNA-processing factor 19 (Fragment) OS=Homo sapiens OX=9606 GN=PRPF19 PE=1 SV=1	27.718	252	0.864523	-0.210025		2	22.5015	22.7115
F5GYQ2	TRMT112	Multifunctional methyltransferase subunit TRM112-like protein OS=Homo sapiens OX=9606 GN=TRMT112 PE=1 SV=1	9.256	81	0.826166	-0.275496		2	21.1402	21.4157
F5H5D3	TUBA1C	Tubulin alpha chain OS=Homo sapiens OX=9606 GN=TUBA1C PE=1 SV=1	57.73	519	0.981013	-0.0276563		2	26.3557	26.3833
F8VNY5	CCDC59	Thyroid transcription factor 1-associated protein 26 (Fragment) OS=Homo sapiens OX=9606 GN=CCDC59 PE=1 SV=1	21.278	181	0.917086	-0.124872		2	24.6168	24.7417
F8VXC8	SMARCC2	SWI/SNF complex subunit SMARCC2 OS=Homo sapiens OX=9606 GN=SMARCC2 PE=1 SV=1	136.184	1245	0.88638	-0.174003		2	22.1196	22.2936
F8W1N5	NACA	Nascent polypeptide-associated complex subunit alpha (Fragment) OS=Homo sapiens OX=9606 GN=NACA PE=1 SV=1	7.813	71	0.976621	-0.0341296		2	22.7305	22.7647
F8W1R7	MYL6	Myosin light polypeptide 6 OS=Homo sapiens OX=9606 GN=MYL6 PE=1 SV=1	16.29	145	1.17595	0.233828		2	24.6729	24.439
F8WAJ0	DDX31	RNA helicase OS=Homo sapiens OX=9606 GN=DDX31 PE=1 SV=2	83.516	746	1.12734	0.172919		2	21.5324	21.3594
G3V1B3	RPL21	60S ribosomal protein L21 OS=Homo sapiens OX=9606 GN=RPL21 PE=1 SV=1	9.887	87	0.973009	-0.0394745		2	24.4664	24.5059
G3V1D1	FTH1	Ferritin OS=Homo sapiens OX=9606 GN=FTH1 PE=1 SV=1	12.876	113	0.878052	-0.187622		2	23.7379	23.9255
G3V203	RPL18	60S ribosomal protein L18 OS=Homo sapiens OX=9606 GN=RPL18 PE=1 SV=1	18.756	164	1.22624	0.294246		2	25.6199	25.3257
G3V3T3	ACIN1	Apoptotic chromatin condensation inducer in the nucleus (Fragment) OS=Homo sapiens OX=9606 GN=ACIN1 PE=1 SV=1	21.126	194	1.31486	0.394913		2	21.5612	21.1663
G5E972	TMPO	Lamina-associated polypeptide 2, isoforms beta/gamma OS=Homo sapiens OX=9606 GN=TMPO PE=1 SV=1	46.306	414	0.854973	-0.226049		2	21.6435	21.8696
G5E9W7	MRPS22	28S ribosomal protein S22, mitochondrial OS=Homo sapiens OX=9606 GN=MRPS22 PE=1 SV=1	36.806	319	1.08832	0.122101		2	26.8782	26.7561
H0YE28	SELENOH	Selenoprotein H (Fragment) OS=Homo sapiens OX=9606 GN=SELENOH PE=1 SV=1	10.442	94	1.24171	0.312327		2	21.908	21.5956
H0YEN5	RPS2	40S ribosomal protein S2 (Fragment) OS=Homo sapiens OX=9606 GN=RPS2 PE=1 SV=1	21.154	195	0.879342	-0.185503		2	25.3289	25.5144
H0YMU3	IDH3A	Isocitrate dehydrogenase [NAD] subunit alpha, mitochondrial (Fragment) OS=Homo sapiens OX=9606 GN=IDH3A PE=1 SV=1	19.247	175	1.40876	0.494427		2	21.8894	21.395
H3BMH2	RAB11A	Ras-related protein Rab-11A (Fragment) OS=Homo sapiens OX=9606 GN=RAB11A PE=4 SV=1	17.668	155	0.861973	-0.214285		2	24.7989	25.0132
H3BP71	RNF40	E3 ubiquitin protein ligase OS=Homo sapiens OX=9606 GN=RNF40 PE=1 SV=2	109.049	961	0.829049	-0.270471		2	27.3129	27.5834
H3BT57	PML	Protein PML OS=Homo sapiens OX=9606 GN=PML PE=1 SV=1	62.913	568	1.18125	0.240309		2	21.3656	21.1253
H7BZ94	P4HB	Protein disulfide-isomerase OS=Homo sapiens OX=9606 GN=P4HB PE=1 SV=2	52.502	464	1.17821	0.2366		2	23.8187	23.5821
H7C125	RAB2A	Ras-related protein Rab-2A (Fragment) OS=Homo sapiens OX=9606 GN=RAB2A PE=1 SV=1	12.15	104	0.668621	-0.58074		2	20.5217	21.1025
H7C469		Peptidase A1 domain-containing protein (Fragment) OS=Homo sapiens OX=9606 PE=1 SV=7	35.896	336	1.00925	0.0132767		2	24.0399	24.0266
H7C4L9	ATP1B3	Sodium/potassium-transporting ATPase subunit beta-3 (Fragment) OS=Homo sapiens OX=9606 GN=ATP1B3 PE=1 SV=1	2.789	27	0.952652	-0.0699789		2	21.2306	21.3006
I3L3P7	RPS15A	40S ribosomal protein S15a OS=Homo sapiens OX=9606 GN=RPS15A PE=1 SV=1	11.478	100	1.45949	0.545466		2	25.3451	24.7997
J3KT73	RPL38	60S ribosomal protein L38 OS=Homo sapiens OX=9606 GN=RPL38 PE=1 SV=1	7.565	64	1.01952	0.0278886		2	21.0718	21.0439
J3QR09	RPL19	Ribosomal protein L19 OS=Homo sapiens OX=9606 GN=RPL19 PE=1 SV=1	23.135	193	1.22747	0.295691		2	30.0632	29.7675
J3QRI7	RPL26	60S ribosomal protein L26 (Fragment) OS=Homo sapiens OX=9606 GN=RPL26 PE=3 SV=1	12.63	107	1.27083	0.345775		2	28.0258	27.68
J3QT28	BUB3	Mitotic checkpoint protein BUB3 (Fragment) OS=Homo sapiens OX=9606 GN=BUB3 PE=1 SV=1	31.704	278	0.740473	-0.433481		2	20.7055	21.139
K7EM56	RPS15	40S ribosomal protein S15 OS=Homo sapiens OX=9606 GN=RPS15 PE=1 SV=2	12.99	112	1.05063	0.0712522		2	31.7604	31.6892
K7EMM8	GLYR1	Glyoxylate reductase 1 homolog (Fragment) OS=Homo sapiens OX=9606 GN=GLYR1 PE=1 SV=2	57.327	524	1.3821	0.466859		2	25.8726	25.4057
K7ENG2	U2AF2	U2 snRNP auxiliary factor large subunit OS=Homo sapiens OX=9606 GN=U2AF2 PE=1 SV=1	33.902	307	0.873301	-0.195448		2	21.9897	22.1852
M0QY80	ETHE1	Persulfide dioxygenase ETHE1, mitochondrial OS=Homo sapiens OX=9606 GN=ETHE1 PE=1 SV=1	10.632	95	0.944482	-0.0824052		2	21.6272	21.7096
M0R2L9	RPS19	40S ribosomal protein S19 (Fragment) OS=Homo sapiens OX=9606 GN=RPS19 PE=1 SV=1	8.189	71	1.33519	0.417048		2	25.2611	24.8441
O00422	SAP18	Histone deacetylase complex subunit SAP18 OS=Homo sapiens OX=9606 GN=SAP18 PE=1 SV=1	17.561	153	0.805532	-0.311986		2	26.6516	26.9636
O00566	MPHOSPH10	U3 small nucleolar ribonucleoprotein protein MPP10 OS=Homo sapiens OX=9606 GN=MPHOSPH10 PE=1 SV=2	78.864	681	1.21303	0.27862		2	30.0956	29.817
O15047	SETD1A	Histone-lysine N-methyltransferase SETD1A OS=Homo sapiens OX=9606 GN=SETD1A PE=1 SV=3	186.034	1707	0.884301	-0.177391		2	26.7307	26.908
O43707	ACTN4	Alpha-actinin-4 OS=Homo sapiens OX=9606 GN=ACTN4 PE=1 SV=2	104.854	911	1.13465	0.182252		2	24.6266	24.4444
O43852	CALU	Calumenin OS=Homo sapiens OX=9606 GN=CALU PE=1 SV=2	37.107	315	0.936452	-0.0947237		2	23.8667	23.9614
O75394	MRPL33	39S ribosomal protein L33, mitochondrial OS=Homo sapiens OX=9606 GN=MRPL33 PE=1 SV=1	7.619	65	1.31448	0.394492		2	21.5145	21.12
O75607	NPM3	Nucleoplasmin-3 OS=Homo sapiens OX=9606 GN=NPM3 PE=1 SV=3	19.344	178	0.935471	-0.0962352		2	22.0851	22.1813
O75683	SURF6	Surfeit locus protein 6 OS=Homo sapiens OX=9606 GN=SURF6 PE=1 SV=3	41.45	361	1.15827	0.211972		2	28.6757	28.4637
O75934	BCAS2	Pre-mRNA-splicing factor SPF27 OS=Homo sapiens OX=9606 GN=BCAS2 PE=1 SV=1	26.131	225	1.12105	0.164854		2	25.0299	24.865
O94804	STK10	Serine/threonine-protein kinase 10 OS=Homo sapiens OX=9606 GN=STK10 PE=1 SV=1	112.135	968	0.918799	-0.122179		2	22.378	22.5001
O94925	GLS	Glutaminase kidney isoform, mitochondrial OS=Homo sapiens OX=9606 GN=GLS PE=1 SV=1	73.461	669	0.792056	-0.336326		2	23.0499	23.3863
O96019	ACTL6A	Actin-like protein 6A OS=Homo sapiens OX=9606 GN=ACTL6A PE=1 SV=1	47.461	429	1.36692	0.45093		2	24.9505	24.4995
P02545	LMNA	Prelamin-A/C OS=Homo sapiens OX=9606 GN=LMNA PE=1 SV=1	74.139	664	0.733086	-0.447946		2	26.8443	27.2923
P02751	FN1	Fibronectin OS=Homo sapiens OX=9606 GN=FN1 PE=1 SV=5	272.32	2477	0.838932	-0.253375		2	24.5955	24.8489
P04792	HSPB1	Heat shock protein beta-1 OS=Homo sapiens OX=9606 GN=HSPB1 PE=1 SV=2	22.783	205	1.15222	0.204419		2	24.484	24.2796
P05387	RPLP2	60S acidic ribosomal protein P2 OS=Homo sapiens OX=9606 GN=RPLP2 PE=1 SV=1	11.665	115	0.844514	-0.243806		2	23.3237	23.5676
P05412	JUN	Transcription factor AP-1 OS=Homo sapiens OX=9606 GN=JUN PE=1 SV=2	35.676	331	1.07345	0.102255		2	21.4454	21.3432
P06576	ATP5F1B	ATP synthase subunit beta, mitochondrial OS=Homo sapiens OX=9606 GN=ATP5F1B PE=1 SV=3	56.56	529	1.352	0.435099		2	27.0333	26.5982
P06733	ENO1	Alpha-enolase OS=Homo sapiens OX=9606 GN=ENO1 PE=1 SV=2	47.169	434	1.38205	0.466807		2	26.0999	25.6331
P06748	NPM1	Nucleophosmin OS=Homo sapiens OX=9606 GN=NPM1 PE=1 SV=2	32.575	294	0.949096	-0.0753747		2	29.5691	29.6445
P07203	GPX1	Glutathione peroxidase 1 OS=Homo sapiens OX=9606 GN=GPX1 PE=1 SV=4	22.088	203	1.0607	0.08502		2	22.2633	22.1783
P07858	CTSB	Cathepsin B OS=Homo sapiens OX=9606 GN=CTSB PE=1 SV=3	37.822	339	1.15714	0.210562		2	25.8163	25.6058
P07942	LAMB1	Laminin subunit beta-1 OS=Homo sapiens OX=9606 GN=LAMB1 PE=1 SV=2	198.038	1786	1.22371	0.291264		2	24.533	24.2418
P08670	VIM	Vimentin OS=Homo sapiens OX=9606 GN=VIM PE=1 SV=4	53.652	466	0.80102	-0.32009		2	27.2692	27.5893
P08708	RPS17	40S ribosomal protein S17 OS=Homo sapiens OX=9606 GN=RPS17 PE=1 SV=2	15.55	135	1.02134	0.0304636		2	32.2725	32.2421
P09382	LGALS1	Galectin-1 OS=Homo sapiens OX=9606 GN=LGALS1 PE=1 SV=2	14.716	135	0.72024	-0.473451		2	24.1867	24.6601
P09661	SNRPA1	U2 small nuclear ribonucleoprotein A' OS=Homo sapiens OX=9606 GN=SNRPA1 PE=1 SV=2	28.416	255	1.10536	0.144517		2	23.133	22.9885
P0CJ78	ZNF865	Zinc finger protein 865 OS=Homo sapiens OX=9606 GN=ZNF865 PE=1 SV=1	111.077	1059	0.939037	-0.0907468		2	23.0317	23.1225
P10809	HSPD1	60 kDa heat shock protein, mitochondrial OS=Homo sapiens OX=9606 GN=HSPD1 PE=1 SV=2	61.055	573	1.29532	0.373309		2	25.7006	25.3273
P11021	HSPA5	Endoplasmic reticulum chaperone BiP OS=Homo sapiens OX=9606 GN=HSPA5 PE=1 SV=2	72.333	654	0.860545	-0.216678		2	27.5975	27.8142
P11047	LAMC1	Laminin subunit gamma-1 OS=Homo sapiens OX=9606 GN=LAMC1 PE=1 SV=3	177.603	1609	1.0349	0.0494971		2	26.5475	26.498
P11142	HSPA8	Heat shock cognate 71 kDa protein OS=Homo sapiens OX=9606 GN=HSPA8 PE=1 SV=1	70.898	646	0.905874	-0.142618		2	26.5767	26.7193
P11498	PC	Pyruvate carboxylase, mitochondrial OS=Homo sapiens OX=9606 GN=PC PE=1 SV=2	129.634	1178	1.35162	0.434689		2	22.1278	21.6931
P12004	PCNA	Proliferating cell nuclear antigen OS=Homo sapiens OX=9606 GN=PCNA PE=1 SV=1	28.769	261	0.89922	-0.153254		2	22.9942	23.1475
P13674	P4HA1	Prolyl 4-hydroxylase subunit alpha-1 OS=Homo sapiens OX=9606 GN=P4HA1 PE=1 SV=2	61.049	534	0.820855	-0.2848		2	22.2628	22.5476
P14406	COX7A2	Cytochrome c oxidase subunit 7A2, mitochondrial OS=Homo sapiens OX=9606 GN=COX7A2 PE=1 SV=1	9.396	83	0.984514	-0.022516		2	23.248	23.2706
P14625	HSP90B1	Endoplasmin OS=Homo sapiens OX=9606 GN=HSP90B1 PE=1 SV=1	92.469	803	0.956668	-0.0639101		2	24.228	24.2919
P16401	H1-5	Histone H1.5 OS=Homo sapiens OX=9606 GN=H1-5 PE=1 SV=3	22.58	226	1.27949	0.355567		2	31.184	30.8284
P16403	H1-2	Histone H1.2 OS=Homo sapiens OX=9606 GN=H1-2 PE=1 SV=2	21.365	213	1.33973	0.421939		2	33.1451	32.7232
P18124	RPL7	60S ribosomal protein L7 OS=Homo sapiens OX=9606 GN=RPL7 PE=1 SV=1	29.226	248	1.38782	0.472825		2	28.9011	28.4283
P18583	SON	Protein SON OS=Homo sapiens OX=9606 GN=SON PE=1 SV=4	263.83	2426	0.979674	-0.0296262		2	23.2056	23.2352
P19105	MYL12A	Myosin regulatory light chain 12A OS=Homo sapiens OX=9606 GN=MYL12A PE=1 SV=2	19.794	171	0.962029	-0.0558471		2	23.8384	23.8942
P19387	POLR2C	DNA-directed RNA polymerase II subunit RPB3 OS=Homo sapiens OX=9606 GN=POLR2C PE=1 SV=2	31.441	275	1.33113	0.412654		2	24.1754	23.7627
P21980	TGM2	Protein-glutamine gamma-glutamyltransferase 2 OS=Homo sapiens OX=9606 GN=TGM2 PE=1 SV=2	77.329	687	1.01188	0.0170347		2	24.4553	24.4382
P25398	RPS12	40S ribosomal protein S12 OS=Homo sapiens OX=9606 GN=RPS12 PE=1 SV=3	14.515	132	1.08396	0.11631		2	24.783	24.6667
P25705	ATP5F1A	ATP synthase subunit alpha, mitochondrial OS=Homo sapiens OX=9606 GN=ATP5F1A PE=1 SV=1	59.751	553	1.03587	0.050839		2	25.571	25.5202
P26373	RPL13	60S ribosomal protein L13 OS=Homo sapiens OX=9606 GN=RPL13 PE=1 SV=4	24.261	211	1.29322	0.370967		2	28.5656	28.1946
P27797	CALR	Calreticulin OS=Homo sapiens OX=9606 GN=CALR PE=1 SV=1	48.142	417	0.871948	-0.197687		2	26.2908	26.4884
P27824	CANX	Calnexin OS=Homo sapiens OX=9606 GN=CANX PE=1 SV=2	67.568	592	0.771095	-0.37502		2	24.3985	24.7735
P30048	PRDX3	Thioredoxin-dependent peroxide reductase, mitochondrial OS=Homo sapiens OX=9606 GN=PRDX3 PE=1 SV=3	27.693	256	0.75171	-0.411752		2	21.4406	21.8524
P30050	RPL12	60S ribosomal protein L12 OS=Homo sapiens OX=9606 GN=RPL12 PE=1 SV=1	17.819	165	1.0391	0.0553336		2	22.9228	22.8675
P30101	PDIA3	Protein disulfide-isomerase A3 OS=Homo sapiens OX=9606 GN=PDIA3 PE=1 SV=4	56.782	505	0.774812	-0.368082		2	23.1124	23.4805
P31930	UQCRC1	Cytochrome b-c1 complex subunit 1, mitochondrial OS=Homo sapiens OX=9606 GN=UQCRC1 PE=1 SV=3	52.646	480	1.24654	0.317929		2	21.481	21.1631
P35268	RPL22	60S ribosomal protein L22 OS=Homo sapiens OX=9606 GN=RPL22 PE=1 SV=2	14.787	128	1.19112	0.252325		2	27.6923	27.44
P35579	MYH9	Myosin-9 OS=Homo sapiens OX=9606 GN=MYH9 PE=1 SV=4	226.532	1960	0.886853	-0.173233		2	25.413	25.5863
P35659	DEK	Protein DEK OS=Homo sapiens OX=9606 GN=DEK PE=1 SV=1	42.674	375	0.760987	-0.394057		2	26.0168	26.4109
P37108	SRP14	Signal recognition particle 14 kDa protein OS=Homo sapiens OX=9606 GN=SRP14 PE=1 SV=2	14.57	136	1.24501	0.316159		2	27.0965	26.7803
P38646	HSPA9	Stress-70 protein, mitochondrial OS=Homo sapiens OX=9606 GN=HSPA9 PE=1 SV=2	73.681	679	1.08917	0.12323		2	25.6272	25.5039
P45973	CBX5	Chromobox protein homolog 5 OS=Homo sapiens OX=9606 GN=CBX5 PE=1 SV=1	22.225	191	0.91036	-0.13549		2	21.1051	21.2406
P46013	MKI67	Proliferation marker protein Ki-67 OS=Homo sapiens OX=9606 GN=MKI67 PE=1 SV=2	358.694	3256	0.837142	-0.256456		2	24.0917	24.3481
P47914	RPL29	60S ribosomal protein L29 OS=Homo sapiens OX=9606 GN=RPL29 PE=1 SV=2	17.752	159	1.03075	0.0436876		2	28.3759	28.3322
P48047	ATP5PO	ATP synthase subunit O, mitochondrial OS=Homo sapiens OX=9606 GN=ATP5PO PE=1 SV=1	23.277	213	1.37745	0.461996		2	23.3951	22.9331
P49207	RPL34	60S ribosomal protein L34 OS=Homo sapiens OX=9606 GN=RPL34 PE=1 SV=3	13.293	117	1.24927	0.321084		2	24.8545	24.5334
P49411	TUFM	Elongation factor Tu, mitochondrial OS=Homo sapiens OX=9606 GN=TUFM PE=1 SV=2	49.542	452	1.16633	0.221974		2	23.5255	23.3035
P49716	CEBPD	CCAAT/enhancer-binding protein delta OS=Homo sapiens OX=9606 GN=CEBPD PE=1 SV=2	28.467	269	0.760245	-0.395464		2	21.7695	22.1649
P51149	RAB7A	Ras-related protein Rab-7a OS=Homo sapiens OX=9606 GN=RAB7A PE=1 SV=1	23.49	207	1.14027	0.189374		2	25.1873	24.998
P55769	SNU13	NHP2-like protein 1 OS=Homo sapiens OX=9606 GN=SNU13 PE=1 SV=3	14.174	128	0.766666	-0.383331		2	24.4531	24.8364
P56537	EIF6	Eukaryotic translation initiation factor 6 OS=Homo sapiens OX=9606 GN=EIF6 PE=1 SV=1	26.599	245	1.35746	0.440907		2	27.4842	27.0433
P60709	ACTB	Actin, cytoplasmic 1 OS=Homo sapiens OX=9606 GN=ACTB PE=1 SV=1	41.737	375	1.03471	0.049227		2	30.7095	30.6603
P60866	RPS20	40S ribosomal protein S20 OS=Homo sapiens OX=9606 GN=RPS20 PE=1 SV=1	13.373	119	0.755197	-0.405075		2	26.7138	27.1189
P60903	S100A10	Protein S100-A10 OS=Homo sapiens OX=9606 GN=S100A10 PE=1 SV=2	11.203	97	0.810592	-0.302952		2	24.1497	24.4527
P60953	CDC42	Cell division control protein 42 homolog OS=Homo sapiens OX=9606 GN=CDC42 PE=1 SV=2	21.259	191	1.44842	0.53448		2	24.1877	23.6533
P61224	RAP1B	Ras-related protein Rap-1b OS=Homo sapiens OX=9606 GN=RAP1B PE=1 SV=1	20.825	184	1.44885	0.534911		2	23.6877	23.1528
P61247	RPS3A	40S ribosomal protein S3a OS=Homo sapiens OX=9606 GN=RPS3A PE=1 SV=2	29.945	264	1.13932	0.188169		2	29.6909	29.5028
P62263	RPS14	40S ribosomal protein S14 OS=Homo sapiens OX=9606 GN=RPS14 PE=1 SV=3	16.273	151	0.922686	-0.116089		2	26.0875	26.2036
P62266	RPS23	40S ribosomal protein S23 OS=Homo sapiens OX=9606 GN=RPS23 PE=1 SV=3	15.808	143	1.49149	0.576753		2	27.2487	26.672
P62269	RPS18	40S ribosomal protein S18 OS=Homo sapiens OX=9606 GN=RPS18 PE=1 SV=3	17.719	152	1.16983	0.226297		2	25.912	25.6857
P62306	SNRPF	Small nuclear ribonucleoprotein F OS=Homo sapiens OX=9606 GN=SNRPF PE=1 SV=1	9.725	86	0.680476	-0.555383		2	23.7213	24.2767
P62701	RPS4X	40S ribosomal protein S4, X isoform OS=Homo sapiens OX=9606 GN=RPS4X PE=1 SV=2	29.598	263	1.37599	0.460471		2	26.4109	25.9504
P62851	RPS25	40S ribosomal protein S25 OS=Homo sapiens OX=9606 GN=RPS25 PE=1 SV=1	13.742	125	1.24027	0.310659		2	28.0637	27.753
P62854	RPS26	40S ribosomal protein S26 OS=Homo sapiens OX=9606 GN=RPS26 PE=1 SV=3	13.015	115	1.22992	0.298569		2	26.2005	25.9019
P62861	FAU	40S ribosomal protein S30 OS=Homo sapiens OX=9606 GN=FAU PE=1 SV=1	6.648	59	1.42973	0.515738		2	28.5035	27.9878
P62899	RPL31	60S ribosomal protein L31 OS=Homo sapiens OX=9606 GN=RPL31 PE=1 SV=1	14.463	125	1.34064	0.42292		2	30.1709	29.748
P62913	RPL11	60S ribosomal protein L11 OS=Homo sapiens OX=9606 GN=RPL11 PE=1 SV=2	20.252	178	0.786897	-0.345754		2	25.9877	26.3335
P62979	RPS27A	Ubiquitin-40S ribosomal protein S27a OS=Homo sapiens OX=9606 GN=RPS27A PE=1 SV=2	17.965	156	1.11086	0.151682		2	28.6425	28.4908
P63000	RAC1	Ras-related C3 botulinum toxin substrate 1 OS=Homo sapiens OX=9606 GN=RAC1 PE=1 SV=1	21.45	192	0.967977	-0.0469557		2	22.3174	22.3643
P63167	DYNLL1	Dynein light chain 1, cytoplasmic OS=Homo sapiens OX=9606 GN=DYNLL1 PE=1 SV=1	10.366	89	0.993651	-0.00918953		2	23.5956	23.6048
P68133	ACTA1	Actin, alpha skeletal muscle OS=Homo sapiens OX=9606 GN=ACTA1 PE=1 SV=1	42.051	377	0.902162	-0.148542		2	22.6626	22.8111
P68371	TUBB4B	Tubulin beta-4B chain OS=Homo sapiens OX=9606 GN=TUBB4B PE=1 SV=1	49.831	445	1.08633	0.119464		2	26.8837	26.7642
P82675	MRPS5	28S ribosomal protein S5, mitochondrial OS=Homo sapiens OX=9606 GN=MRPS5 PE=1 SV=2	48.006	430	1.35833	0.44183		2	23.3079	22.866
P82932	MRPS6	28S ribosomal protein S6, mitochondrial OS=Homo sapiens OX=9606 GN=MRPS6 PE=1 SV=3	14.227	125	1.07541	0.104882		2	21.6053	21.5004
P83881	RPL36A	60S ribosomal protein L36a OS=Homo sapiens OX=9606 GN=RPL36A PE=1 SV=2	12.441	106	1.03668	0.0519752		2	26.2336	26.1816
Q01081	U2AF1	Splicing factor U2AF 35 kDa subunit OS=Homo sapiens OX=9606 GN=U2AF1 PE=1 SV=3	27.872	240	0.68955	-0.536273		2	24.2799	24.8162
Q02878	RPL6	60S ribosomal protein L6 OS=Homo sapiens OX=9606 GN=RPL6 PE=1 SV=3	32.728	288	1.29906	0.377464		2	28.7376	28.3601
Q06710	PAX8	Paired box protein Pax-8 OS=Homo sapiens OX=9606 GN=PAX8 PE=1 SV=2	48.218	450	0.722638	-0.468655		2	20.5135	20.9821
Q07065	CKAP4	Cytoskeleton-associated protein 4 OS=Homo sapiens OX=9606 GN=CKAP4 PE=1 SV=2	66.022	602	1.15744	0.210936		2	26.1982	25.9873
Q07666	KHDRBS1	KH domain-containing, RNA-binding, signal transduction-associated protein 1 OS=Homo sapiens OX=9606 GN=KHDRBS1 PE=1 SV=1	48.227	443	1.01255	0.0179901		2	22.1255	22.1075
Q09028	RBBP4	Histone-binding protein RBBP4 OS=Homo sapiens OX=9606 GN=RBBP4 PE=1 SV=3	47.656	425	1.28904	0.366297		2	25.7596	25.3933
Q09666	AHNAK	Neuroblast differentiation-associated protein AHNAK OS=Homo sapiens OX=9606 GN=AHNAK PE=1 SV=2	629.101	5890	0.70581	-0.502649		2	24.03	24.5327
Q13015	MLLT11	Protein AF1q OS=Homo sapiens OX=9606 GN=MLLT11 PE=1 SV=1	10.061	90	1.27793	0.353814		2	21.9769	21.6231
Q13151	HNRNPA0	Heterogeneous nuclear ribonucleoprotein A0 OS=Homo sapiens OX=9606 GN=HNRNPA0 PE=1 SV=1	30.841	305	0.887179	-0.172703		2	23.1315	23.3042
Q13185	CBX3	Chromobox protein homolog 3 OS=Homo sapiens OX=9606 GN=CBX3 PE=1 SV=4	20.811	183	1.0152	0.0217597		2	24.7419	24.7201
Q13263	TRIM28	Transcription intermediary factor 1-beta OS=Homo sapiens OX=9606 GN=TRIM28 PE=1 SV=5	88.55	835	1.48156	0.567116		2	23.9662	23.3991
Q13283	G3BP1	Ras GTPase-activating protein-binding protein 1 OS=Homo sapiens OX=9606 GN=G3BP1 PE=1 SV=1	52.164	466	0.801088	-0.319967		2	21.2384	21.5584
Q13405	MRPL49	39S ribosomal protein L49, mitochondrial OS=Homo sapiens OX=9606 GN=MRPL49 PE=1 SV=1	19.198	166	0.821907	-0.282952		2	22.7916	23.0746
Q13523	PRPF4B	Serine/threonine-protein kinase PRP4 homolog OS=Homo sapiens OX=9606 GN=PRPF4B PE=1 SV=3	116.987	1007	1.3609	0.444562		2	23.8658	23.4212
Q13573	SNW1	SNW domain-containing protein 1 OS=Homo sapiens OX=9606 GN=SNW1 PE=1 SV=1	61.494	536	1.39918	0.484585		2	23.4312	22.9466
Q13610	PWP1	Periodic tryptophan protein 1 homolog OS=Homo sapiens OX=9606 GN=PWP1 PE=1 SV=1	55.828	501	1.39385	0.479078		2	26.1251	25.646
Q14257	RCN2	Reticulocalbin-2 OS=Homo sapiens OX=9606 GN=RCN2 PE=1 SV=1	36.876	317	1.24381	0.314768		2	22.6807	22.366
Q14684	RRP1B	Ribosomal RNA processing protein 1 homolog B OS=Homo sapiens OX=9606 GN=RRP1B PE=1 SV=3	84.428	758	1.16033	0.214537		2	25.3915	25.177
Q15050	RRS1	Ribosome biogenesis regulatory protein homolog OS=Homo sapiens OX=9606 GN=RRS1 PE=1 SV=2	41.193	365	0.959237	-0.0600409		2	28.4395	28.4996
Q15084	PDIA6	Protein disulfide-isomerase A6 OS=Homo sapiens OX=9606 GN=PDIA6 PE=1 SV=1	48.121	440	0.772116	-0.373111		2	23.6287	24.0018
Q15293	RCN1	Reticulocalbin-1 OS=Homo sapiens OX=9606 GN=RCN1 PE=1 SV=1	38.89	331	0.959201	-0.0600944		2	25.5364	25.5965
Q15388	TOMM20	Mitochondrial import receptor subunit TOM20 homolog OS=Homo sapiens OX=9606 GN=TOMM20 PE=1 SV=1	16.298	145	0.980111	-0.0289835		2	23.2681	23.2971
Q15459	SF3A1	Splicing factor 3A subunit 1 OS=Homo sapiens OX=9606 GN=SF3A1 PE=1 SV=1	88.886	793	0.804086	-0.314578		2	23.0685	23.3831
Q16540	MRPL23	39S ribosomal protein L23, mitochondrial OS=Homo sapiens OX=9606 GN=MRPL23 PE=1 SV=1	17.781	153	0.945894	-0.0802502		2	25.467	25.5472
Q16778	H2BC21	Histone H2B type 2-E OS=Homo sapiens OX=9606 GN=H2BC21 PE=1 SV=3	13.92	126	1.34918	0.43208		2	32.2656	31.8336
Q3BDU5	LMNA	Prelamin-A/C OS=Homo sapiens OX=9606 GN=LMNA PE=1 SV=1	55.638	487	0.683013	-0.550016		2	21.053	21.603
Q5HY57	EMD	Emerin OS=Homo sapiens OX=9606 GN=EMD PE=1 SV=1	24.938	219	0.86831	-0.203718		2	21.2213	21.4251
Q5QJE6	DNTTIP2	Deoxynucleotidyltransferase terminal-interacting protein 2 OS=Homo sapiens OX=9606 GN=DNTTIP2 PE=1 SV=2	84.469	756	0.821252	-0.284103		2	24.1089	24.393
Q5SSJ5	HP1BP3	Heterochromatin protein 1-binding protein 3 OS=Homo sapiens OX=9606 GN=HP1BP3 PE=1 SV=1	61.207	553	0.904075	-0.145486		2	28.7804	28.9259
Q5T280	SPOUT1	Putative methyltransferase C9orf114 OS=Homo sapiens OX=9606 GN=SPOUT1 PE=1 SV=3	42.009	376	1.14918	0.2006		2	27.4006	27.2
Q5T3I0	GPATCH4	G patch domain-containing protein 4 OS=Homo sapiens OX=9606 GN=GPATCH4 PE=1 SV=2	50.381	446	1.42944	0.51545		2	24.2531	23.7377
Q5T7C4	HMGB1	High mobility group protein B1 OS=Homo sapiens OX=9606 GN=HMGB1 PE=1 SV=1	18.311	158	0.742946	-0.42867		2	23.4757	23.9044
Q6NZI2	CAVIN1	Caveolae-associated protein 1 OS=Homo sapiens OX=9606 GN=CAVIN1 PE=1 SV=1	43.476	390	0.964303	-0.0524415		2	27.243	27.2954
Q6PK04	CCDC137	Coiled-coil domain-containing protein 137 OS=Homo sapiens OX=9606 GN=CCDC137 PE=1 SV=1	33.231	289	0.862739	-0.213004		2	24.8831	25.0961
Q6UN15	FIP1L1	Pre-mRNA 3'-end-processing factor FIP1 OS=Homo sapiens OX=9606 GN=FIP1L1 PE=1 SV=1	66.526	594	0.904946	-0.144097		2	22.1834	22.3275
Q6UWR7	ENPP6	Glycerophosphocholine cholinephosphodiesterase ENPP6 OS=Homo sapiens OX=9606 GN=ENPP6 PE=1 SV=2	50.241	440	1.11289	0.15431		2	30.9723	30.818
Q7L0Y3	TRMT10C	tRNA methyltransferase 10 homolog C OS=Homo sapiens OX=9606 GN=TRMT10C PE=1 SV=2	47.347	403	0.96393	-0.0530005		2	20.925	20.978
Q7RTV0	PHF5A	PHD finger-like domain-containing protein 5A OS=Homo sapiens OX=9606 GN=PHF5A PE=1 SV=1	12.405	110	0.760321	-0.395319		2	24.7262	25.1215
Q86V81	ALYREF	THO complex subunit 4 OS=Homo sapiens OX=9606 GN=ALYREF PE=1 SV=3	26.888	257	1.3305	0.411967		2	24.5773	24.1653
Q8IUE6	H2AC21	Histone H2A type 2-B OS=Homo sapiens OX=9606 GN=H2AC21 PE=1 SV=3	13.995	130	1.30808	0.387446		2	28.2191	27.8317
Q8IXM3	MRPL41	39S ribosomal protein L41, mitochondrial OS=Homo sapiens OX=9606 GN=MRPL41 PE=1 SV=1	15.383	137	0.948619	-0.0760999		2	25.5949	25.671
Q8IY81	FTSJ3	pre-rRNA 2'-O-ribose RNA methyltransferase FTSJ3 OS=Homo sapiens OX=9606 GN=FTSJ3 PE=1 SV=2	96.558	847	1.28431	0.360997		2	26.7079	26.3469
Q8N5L8	RPP25L	Ribonuclease P protein subunit p25-like protein OS=Homo sapiens OX=9606 GN=RPP25L PE=1 SV=1	17.631	163	0.951751	-0.0713435		2	22.635	22.7063
Q8N5N7	MRPL50	39S ribosomal protein L50, mitochondrial OS=Homo sapiens OX=9606 GN=MRPL50 PE=1 SV=2	18.325	158	0.691614	-0.531961		2	22.3828	22.9148
Q8N9T8	KRI1	Protein KRI1 homolog OS=Homo sapiens OX=9606 GN=KRI1 PE=1 SV=3	82.598	703	0.898256	-0.154801		2	26.3864	26.5412
Q8NC51	SERBP1	Plasminogen activator inhibitor 1 RNA-binding protein OS=Homo sapiens OX=9606 GN=SERBP1 PE=1 SV=2	44.965	408	0.932094	-0.101452		2	25.6747	25.7761
Q8NEJ9	NGDN	Neuroguidin OS=Homo sapiens OX=9606 GN=NGDN PE=1 SV=1	35.894	315	1.28441	0.361108		2	26.5653	26.2042
Q8TDD1	DDX54	ATP-dependent RNA helicase DDX54 OS=Homo sapiens OX=9606 GN=DDX54 PE=1 SV=2	98.595	881	1.09326	0.128643		2	26.3567	26.2281
Q8WVC2	RPS21	40S ribosomal protein S21 OS=Homo sapiens OX=9606 GN=RPS21 PE=1 SV=1	8.85	81	0.794266	-0.332305		2	24.2275	24.5598
Q8WXX5	DNAJC9	DnaJ homolog subfamily C member 9 OS=Homo sapiens OX=9606 GN=DNAJC9 PE=1 SV=1	29.91	260	1.44689	0.532953		2	30.672	30.1391
Q92522	H1-10	Histone H1.10 OS=Homo sapiens OX=9606 GN=H1-10 PE=1 SV=1	22.487	213	0.984829	-0.0220542		2	25.8644	25.8864
Q969G5	CAVIN3	Caveolae-associated protein 3 OS=Homo sapiens OX=9606 GN=CAVIN3 PE=1 SV=3	27.701	261	0.741772	-0.430952		2	25.0185	25.4495
Q969Q0	RPL36AL	60S ribosomal protein L36a-like OS=Homo sapiens OX=9606 GN=RPL36AL PE=1 SV=3	12.469	106	1.09253	0.127668		2	28.5089	28.3813
Q96A35	MRPL24	39S ribosomal protein L24, mitochondrial OS=Homo sapiens OX=9606 GN=MRPL24 PE=1 SV=1	24.915	216	0.858488	-0.220131		2	22.499	22.7191
Q96AE4	FUBP1	Far upstream element-binding protein 1 OS=Homo sapiens OX=9606 GN=FUBP1 PE=1 SV=3	67.56	644	0.701402	-0.511686		2	23.2393	23.751
Q96EU6	RRP36	Ribosomal RNA processing protein 36 homolog OS=Homo sapiens OX=9606 GN=RRP36 PE=1 SV=1	29.823	259	0.844584	-0.243688		2	22.7151	22.9588
Q96I25	RBM17	Splicing factor 45 OS=Homo sapiens OX=9606 GN=RBM17 PE=1 SV=1	44.962	401	1.09209	0.127094		2	21.9779	21.8508
Q99459	CDC5L	Cell division cycle 5-like protein OS=Homo sapiens OX=9606 GN=CDC5L PE=1 SV=2	92.251	802	1.01952	0.0278924		2	26.3027	26.2748
Q99848	EBNA1BP2	Probable rRNA-processing protein EBP2 OS=Homo sapiens OX=9606 GN=EBNA1BP2 PE=1 SV=2	34.852	306	1.19246	0.253936		2	29.7214	29.4674
Q99880	H2BC13	Histone H2B type 1-L OS=Homo sapiens OX=9606 GN=H2BC13 PE=1 SV=3	13.952	126	1.22612	0.294097		2	30.9301	30.636
Q9BQ39	DDX50	ATP-dependent RNA helicase DDX50 OS=Homo sapiens OX=9606 GN=DDX50 PE=1 SV=1	82.565	737	1.04812	0.0678075		2	25.8281	25.7603
Q9BQP7	MGME1	Mitochondrial genome maintenance exonuclease 1 OS=Homo sapiens OX=9606 GN=MGME1 PE=1 SV=1	39.421	344	1.17258	0.229689		2	25.1603	24.9306
Q9BRT6	LLPH	Protein LLP homolog OS=Homo sapiens OX=9606 GN=LLPH PE=1 SV=1	15.225	129	1.29108	0.368579		2	28.139	27.7704
Q9BRU9	UTP23	rRNA-processing protein UTP23 homolog OS=Homo sapiens OX=9606 GN=UTP23 PE=1 SV=2	28.402	249	1.3061	0.385266		2	24.9261	24.5408
Q9BU76	MMTAG2	Multiple myeloma tumor-associated protein 2 OS=Homo sapiens OX=9606 GN=MMTAG2 PE=1 SV=1	29.412	263	0.972212	-0.040657		2	22.8837	22.9244
Q9BXS6	NUSAP1	Nucleolar and spindle-associated protein 1 OS=Homo sapiens OX=9606 GN=NUSAP1 PE=1 SV=1	49.452	441	0.720747	-0.472435		2	23.3131	23.7856
Q9BYG3	NIFK	MKI67 FHA domain-interacting nucleolar phosphoprotein OS=Homo sapiens OX=9606 GN=NIFK PE=1 SV=1	34.222	293	1.4526	0.538638		2	25.4348	24.8962
Q9BYN8	MRPS26	28S ribosomal protein S26, mitochondrial OS=Homo sapiens OX=9606 GN=MRPS26 PE=1 SV=1	24.212	205	0.900347	-0.151446		2	23.9836	24.1351
Q9GZT3	SLIRP	SRA stem-loop-interacting RNA-binding protein, mitochondrial OS=Homo sapiens OX=9606 GN=SLIRP PE=1 SV=1	12.349	109	0.960663	-0.0578981		2	24.2745	24.3324
Q9H2W6	MRPL46	39S ribosomal protein L46, mitochondrial OS=Homo sapiens OX=9606 GN=MRPL46 PE=1 SV=1	31.705	279	1.26731	0.341773		2	22.6389	22.2971
Q9H307	PNN	Pinin OS=Homo sapiens OX=9606 GN=PNN PE=1 SV=5	81.628	717	0.750874	-0.413358		2	25.4878	25.9012
Q9H6F5	CCDC86	Coiled-coil domain-containing protein 86 OS=Homo sapiens OX=9606 GN=CCDC86 PE=1 SV=1	40.236	360	0.887542	-0.172113		2	30.411	30.5832
Q9H7B2	RPF2	Ribosome production factor 2 homolog OS=Homo sapiens OX=9606 GN=RPF2 PE=1 SV=2	35.583	306	1.01765	0.025238		2	21.8333	21.8081
Q9H7N4	SCAF1	Splicing factor, arginine/serine-rich 19 OS=Homo sapiens OX=9606 GN=SCAF1 PE=1 SV=3	139.27	1312	1.04754	0.0670036		2	24.2445	24.1775
Q9H8G2	CAAP1	Caspase activity and apoptosis inhibitor 1 OS=Homo sapiens OX=9606 GN=CAAP1 PE=1 SV=2	38.368	361	0.994693	-0.00767704		2	26.7205	26.7282
Q9H9J2	MRPL44	39S ribosomal protein L44, mitochondrial OS=Homo sapiens OX=9606 GN=MRPL44 PE=1 SV=1	37.535	332	1.05007	0.0704922		2	20.7415	20.671
Q9NP66	HMG20A	High mobility group protein 20A OS=Homo sapiens OX=9606 GN=HMG20A PE=1 SV=1	40.144	347	1.29914	0.377562		2	22.3899	22.0124
Q9NQS7	INCENP	Inner centromere protein OS=Homo sapiens OX=9606 GN=INCENP PE=1 SV=3	105.429	918	1.49991	0.584876		2	25.5838	24.9989
Q9NQZ2	UTP3	Something about silencing protein 10 OS=Homo sapiens OX=9606 GN=UTP3 PE=1 SV=1	54.558	479	1.05705	0.0800419		2	25.3253	25.2453
Q9NS69	TOMM22	Mitochondrial import receptor subunit TOM22 homolog OS=Homo sapiens OX=9606 GN=TOMM22 PE=1 SV=3	15.522	142	1.30902	0.388487		2	20.9869	20.5984
Q9NV31	IMP3	U3 small nucleolar ribonucleoprotein protein IMP3 OS=Homo sapiens OX=9606 GN=IMP3 PE=1 SV=1	21.85	184	1.47156	0.557344		2	27.067	26.5097
Q9NVP2	ASF1B	Histone chaperone ASF1B OS=Homo sapiens OX=9606 GN=ASF1B PE=1 SV=1	22.434	202	1.46164	0.547587		2	24.9032	24.3556
Q9NWT8	AURKAIP1	Aurora kinase A-interacting protein OS=Homo sapiens OX=9606 GN=AURKAIP1 PE=1 SV=1	22.354	199	1.11714	0.159809		2	25.0466	24.8868
Q9NX58	LYAR	Cell growth-regulating nucleolar protein OS=Homo sapiens OX=9606 GN=LYAR PE=1 SV=2	43.615	379	1.11119	0.152102		2	25.5794	25.4273
Q9NZM5	NOP53	Ribosome biogenesis protein NOP53 OS=Homo sapiens OX=9606 GN=NOP53 PE=1 SV=2	54.389	478	1.20159	0.264941		2	28.1595	27.8946
Q9P015	MRPL15	39S ribosomal protein L15, mitochondrial OS=Homo sapiens OX=9606 GN=MRPL15 PE=1 SV=1	33.42	296	0.84584	-0.241543		2	23.3628	23.6043
Q9P206	KIAA1522	Uncharacterized protein KIAA1522 OS=Homo sapiens OX=9606 GN=KIAA1522 PE=1 SV=2	107.095	1035	1.33224	0.413853		2	25.5126	25.0988
Q9UBS4	DNAJB11	DnaJ homolog subfamily B member 11 OS=Homo sapiens OX=9606 GN=DNAJB11 PE=1 SV=1	40.514	358	1.23188	0.30086		2	21.8743	21.5734
Q9UDW1	UQCR10	Cytochrome b-c1 complex subunit 9 OS=Homo sapiens OX=9606 GN=UQCR10 PE=1 SV=3	7.308	63	1.05981	0.0838085		2	21.9332	21.8494
Q9UHB9	SRP68	Signal recognition particle subunit SRP68 OS=Homo sapiens OX=9606 GN=SRP68 PE=1 SV=2	70.73	627	0.756351	-0.402872		2	23.3616	23.7645
Q9UIG0	BAZ1B	Tyrosine-protein kinase BAZ1B OS=Homo sapiens OX=9606 GN=BAZ1B PE=1 SV=2	170.903	1483	0.80381	-0.315074		2	22.776	23.0911
Q9UIS9	MBD1	Methyl-CpG-binding domain protein 1 OS=Homo sapiens OX=9606 GN=MBD1 PE=1 SV=2	66.607	605	0.948989	-0.075537		2	22.9224	22.9979
Q9UL62	TRPC5	Short transient receptor potential channel 5 OS=Homo sapiens OX=9606 GN=TRPC5 PE=1 SV=1	111.412	973	0.997956	-0.00295134		2	28.8341	28.8371
Q9UQ35	SRRM2	Serine/arginine repetitive matrix protein 2 OS=Homo sapiens OX=9606 GN=SRRM2 PE=1 SV=2	299.615	2752	0.691102	-0.533029		2	27.0174	27.5505
Q9Y265	RUVBL1	RuvB-like 1 OS=Homo sapiens OX=9606 GN=RUVBL1 PE=1 SV=1	50.228	456	0.858294	-0.220456		2	22.0004	22.2209
Q9Y294	ASF1A	Histone chaperone ASF1A OS=Homo sapiens OX=9606 GN=ASF1A PE=1 SV=1	22.969	204	1.07823	0.108666		2	25.9317	25.8231
Q9Y2J4	AMOTL2	Angiomotin-like protein 2 OS=Homo sapiens OX=9606 GN=AMOTL2 PE=1 SV=3	85.764	779	0.778356	-0.361497		2	25.2771	25.6386
Q9Y3A4	RRP7A	Ribosomal RNA-processing protein 7 homolog A OS=Homo sapiens OX=9606 GN=RRP7A PE=1 SV=2	32.334	280	0.912292	-0.132432		2	26.9285	27.061
Q9Y3B4	SF3B6	Splicing factor 3B subunit 6 OS=Homo sapiens OX=9606 GN=SF3B6 PE=1 SV=1	14.585	125	0.779724	-0.358965		2	24.3189	24.6778
Q9Y3B9	RRP15	RRP15-like protein OS=Homo sapiens OX=9606 GN=RRP15 PE=1 SV=2	31.484	282	0.905664	-0.142951		2	29.1282	29.2712
Q9Y3C1	NOP16	Nucleolar protein 16 OS=Homo sapiens OX=9606 GN=NOP16 PE=1 SV=2	21.188	178	1.26257	0.336361		2	30.2825	29.9461
Q9Y3U8	RPL36	60S ribosomal protein L36 OS=Homo sapiens OX=9606 GN=RPL36 PE=1 SV=3	12.254	105	0.962359	-0.0553534		2	25.5793	25.6347
Q9Y5S9	RBM8A	RNA-binding protein 8A OS=Homo sapiens OX=9606 GN=RBM8A PE=1 SV=1	19.889	174	0.740325	-0.433769		2	26.2058	26.6396
Q9Y676	MRPS18B	28S ribosomal protein S18b, mitochondrial OS=Homo sapiens OX=9606 GN=MRPS18B PE=1 SV=1	29.396	258	1.26372	0.337676		2	22.9567	22.619
V9GYY5		Nucleolar protein 12 (Fragment) OS=Homo sapiens OX=9606 PE=3 SV=1	23.82	206	1.32544	0.406471		2	27.5782	27.1717
X1WI28	RPL10	60S ribosomal protein L10 (Fragment) OS=Homo sapiens OX=9606 GN=RPL10 PE=1 SV=7	22.975	200	1.08797	0.121644		2	22.4453	22.3237
X1WI29	LAMB3	Laminin subunit beta-3 (Fragment) OS=Homo sapiens OX=9606 GN=LAMB3 PE=1 SV=7	17.79	159	1.05377	0.0755623		2	23.3182	23.2427
X6R631	MRPL55	39S ribosomal protein L55, mitochondrial OS=Homo sapiens OX=9606 GN=MRPL55 PE=1 SV=2	6.849	55	1.17203	0.229009		2	22.0365	21.8075
E7EU94	PRPF31	U4/U6 small nuclear ribonucleoprotein Prp31 (Fragment) OS=Homo sapiens OX=9606 GN=PRPF31 PE=1 SV=8	28.859	260	1.07185	0.1001		1	20.7098	20.6097
F8W1K5	CNPY2	Protein canopy homolog 2 (Fragment) OS=Homo sapiens OX=9606 GN=CNPY2 PE=1 SV=1	11.662	102	0.97721	-0.0332597		1	20.8885	20.9218
O43172	PRPF4	U4/U6 small nuclear ribonucleoprotein Prp4 OS=Homo sapiens OX=9606 GN=PRPF4 PE=1 SV=2	58.449	522	0.882975	-0.179556		1	20.4019	20.5815
Q1ED39	KNOP1	Lysine-rich nucleolar protein 1 OS=Homo sapiens OX=9606 GN=KNOP1 PE=1 SV=1	51.589	458	1.22596	0.293906		1	20.9661	20.6722
