# Supplementary material for: CircNDST1 promotes papillary thyroid cancer progression via its interaction with CSNK2A1 to activate the PI3K–Akt pathway and epithelial–mesenchymal transition
Source: J Endocrinol Invest. 2022 Oct 28;46(3):545–57. doi: 10.1007/s40618-022-01928-x (PMC9938055; doi:10.1007/s40618-022-01928-x)
Supplement: Supplementary file 2 — Supplementary file2 (XLSX 10 KB) [file 40618_2022_1928_MOESM2_ESM.xlsx]

## Sheet: Sheet1
ID	Patient ID	Surgery Date	Age	Gender	primary surgery	CLND	LLND	Unilateral and bilateral cancer foci	Number of cancer foci	Maximum diameter of cancer foci	N.Stage	Metastases in CLN	Disected in CLN	Metastases in LLN	Disected in LLN	Metastases in all lymph nodes	Disected in all lymph nodes
C1	2213547	2020-11-06	49	female	Lobectomy(left side)	Yes	NO	Unilateral	1	0.7cm	N0	0	8	None	None	0	8
C2	2216496	2020-11-18	32	male	Total Thyroidectomy/near TT	Yes	NO	bilateral	2	1cm	N1a	1	7	None	None	1	7
C3	2216494	2020-11-18	63	female	Total Thyroidectomy/near TT	Yes	NO	Unilateral	1	0.15cm	N1a	1	9	None	None	1	9
T1	3005449	2020-12-04	51	male	Total Thyroidectomy/near TT	Yes	Yes	Unilateral	1	0.8cm	N1b	9	20	3	36	11	56
T2	2218782	2020-11-27	28	female	Total Thyroidectomy/near TT	Yes	Yes	bilateral	3	0.9cm	N1b	8	17	6	22	14	39
T3	2209005	2020-10-21	47	female	Total Thyroidectomy/near TT	Yes	NO	bilateral	2	1cm	N1a	9	21	None	None	9	21
