# Supplementary material for: CircNDST1 promotes papillary thyroid cancer progression via its interaction with CSNK2A1 to activate the PI3K–Akt pathway and epithelial–mesenchymal transition
Source: J Endocrinol Invest. 2022 Oct 28;46(3):545–57. doi: 10.1007/s40618-022-01928-x (PMC9938055; doi:10.1007/s40618-022-01928-x)
Supplement: Supplementary file 6 — Supplementary file6 (XLS 45 KB) [file 40618_2022_1928_MOESM6_ESM.xls]

ID	C_readcount	T_readcount	log2FoldChange	pval	padj
hsa_circ_0013009	0	1099.061769	12.761	1.04E-24	3.63E-22		FAM73A
hsa_circ_0006943	0	947.4081405	12.547	3.84E-18	1.92E-16		NDST1
hsa_circ_0009733	0	355.5968797	11.133	2.32E-19	2.12E-17		PGD
hsa_circ_0010750	0	223.1188794	10.461	8.70E-18	4.06E-16		HSPG2
hsa_circ_0010150	0	87.53619118	9.1105	1.22E-13	1.02E-12		NECAP2
hsa_circ_0014358	0	84.14715887	9.0541	1.29E-12	7.73E-12		NUP210L
hsa_circ_0013040	0	20.44797319	7.0132	9.33E-08	2.97E-07		FUBP1
hsa_circ_0010916	3.592159959	21.6679824	2.5562	0.036611	0.10206		SRRM1
hsa_circ_0011554	148.8196107	794.3897835	2.4171	1.02E-06	3.15E-06		ZMYM4
hsa_circ_0014085	573.5323932	3036.330665	2.4044	0.022153	0.062416		PRUNE
hsa_circ_0007012	47787.29856	133304.6896	1.48	0.0069792	0.020234		CKAP5
hsa_circ_0008814	176.9695931	440.2682304	1.315	0.0033584	0.0098042		CSGALNACT2
hsa_circ_0012851	35.8914564	86.33292034	1.262	0.012902	0.036995		CACHD1
hsa_circ_0012069	65.49908003	147.1984135	1.1612	0.0038134	0.011117		PTPRF
hsa_circ_0000449	54.05114088	120.2946466	1.1502	0.0022906	0.0067243		UNC119B
hsa_circ_0009759	315.7382073	667.8601234	1.0809	0.015624	0.044438		EXOSC10
hsa_circ_0012068	46.95124814	96.09744374	1.0244	0.016184	0.045967		PTPRF
hsa_circ_0013912	201.6692802	397.8177152	0.98044	0.021552	0.060884
hsa_circ_0008024	45.57934565	88.90006724	0.96347	0.013471	0.038576
hsa_circ_0008346	368.3306553	716.4452218	0.9597	0.00094677	0.0027872
hsa_circ_0014070	74.79787399	133.5664314	0.83746	6.39E-05	0.00019109
hsa_circ_0005501	1806.504647	3069.868006	0.76502	0.001901	0.0055886
hsa_circ_0008958	142.2320577	239.3180084	0.75073	2.60E-07	8.13E-07
hsa_circ_0008148	122.0605738	196.1259104	0.68568	0.0046207	0.013433
hsa_circ_0006724	312.5167323	478.9025624	0.61559	0.010992	0.03165
hsa_circ_0009937	266.7330799	405.0619176	0.6035	0.027331	0.0769
hsa_circ_0009699	127.7956705	193.6691537	0.59457	0.014591	0.041612
hsa_circ_0009843	194.0102339	281.4930785	0.53603	0.030218	0.084796
hsa_circ_0014121	443.2408849	585.5228507	0.40165	0.0067811	0.019687
hsa_circ_0009770	288.046123	366.1320129	0.34501	0.0044825	0.01305
hsa_circ_0014119	896.3184187	1006.10249	0.16579	0.046685	0.12962
hsa_circ_0004417	1009.288284	869.443659	-0.21437	0.012648	0.036317
hsa_circ_0010620	1239.295446	993.5767373	-0.31942	0.029384	0.082566
hsa_circ_0009244	2038.664037	1616.759268	-0.33416	0.016762	0.047544
hsa_circ_0002896	668.0393788	520.6337433	-0.35945	0.0091692	0.026473
hsa_circ_0004195	1029.325792	786.1094861	-0.38865	0.014238	0.04066
hsa_circ_0013073	841.398403	632.4597286	-0.41146	4.85E-05	0.00014542
hsa_circ_0004469	617.0690675	464.0427321	-0.41235	0.031267	0.087623
hsa_circ_0001914	694.5673974	508.6031559	-0.45044	0.018966	0.053652
hsa_circ_0006705	351.7006722	257.0549678	-0.45046	0.0027843	0.0081509
hsa_circ_0013198	1723.354061	1228.984911	-0.48769	0.014631	0.041669
hsa_circ_0002088	166.2051075	117.5156189	-0.50201	0.012129	0.034875
hsa_circ_0005036	1538.055879	1037.059958	-0.56881	0.0090844	0.026265
hsa_circ_0006508	431.5516162	287.6867763	-0.5858	0.033661	0.094081
hsa_circ_0012894	235.6759731	153.0018264	-0.62495	0.013757	0.03934
hsa_circ_0005193	269.3245451	173.9583135	-0.62877	0.0024057	0.0070526
hsa_circ_0013889	787.4754074	509.1919724	-0.62985	0.0032096	0.0093829
hsa_circ_0001181	645.2534967	413.365524	-0.643	0.00021499	0.00063829
hsa_circ_0004330	935.4725892	594.245769	-0.65469	0.018245	0.051682
hsa_circ_0010493	730.4605766	457.8880213	-0.67381	0.044978	0.12504
hsa_circ_0004256	1750.832033	1043.737593	-0.7461	0.021809	0.061527
hsa_circ_0004782	103.2482617	59.3655892	-0.79714	0.038414	0.10694
hsa_circ_0001635	1000.066017	550.8551394	-0.86042	0.010758	0.031019
hsa_circ_0012717	1444.632531	489.9226927	-1.5603	0.035347	0.098662
hsa_circ_0005203	27.72927477	3.787156114	-2.8808	0.03328	0.09314
hsa_circ_0006396	120.7770423	8.540064483	-3.819	0.0090201	0.026115
hsa_circ_0013619	10.76611619	0	-5.5478	0.00030695	0.00091002
hsa_circ_0010037	10.65807332	0	-5.5586	0.00063141	0.0018614
hsa_circ_0005397	13.01704196	0	-5.8372	0.00014404	0.00042886
hsa_circ_0014245	13.08005908	0	-5.8522	0.00033543	0.00099304
hsa_circ_0002726	13.21797995	0	-5.8612	0.00057155	0.0016897
hsa_circ_0003323	14.07822541	0	-5.9447	0.00019091	0.00056759
hsa_circ_0009616	16.84832828	0	-6.2149	3.03E-05	9.10E-05
hsa_circ_0000750	17.15552102	0	-6.2287	2.75E-05	8.28E-05
hsa_circ_0009231	17.11985728	0	-6.2315	9.59E-05	0.00028598
hsa_circ_0005975	19.89916459	0	-6.4336	2.11E-05	6.35E-05
hsa_circ_0011529	20.61570342	0	-6.4947	1.62E-05	4.91E-05
hsa_circ_0014439	20.86513967	0	-6.5122	2.63E-05	7.93E-05
hsa_circ_0006405	21.61807874	0	-6.565	0.00059161	0.0017466
hsa_circ_0002782	22.90066238	0	-6.6512	1.49E-05	4.53E-05
hsa_circ_0000178	24.31338163	0	-6.7313	4.93E-06	1.50E-05
hsa_circ_0013112	26.35164034	0	-6.8585	1.90E-05	5.74E-05
hsa_circ_0011297	26.52506739	0	-6.8627	7.14E-05	0.00021317
hsa_circ_0011716	79.3705279	0.610004606	-7.004	1.89E-06	5.82E-06
hsa_circ_0002522	30.0236995	0	-7.0336	5.53E-06	1.68E-05
hsa_circ_0008729	30.31395635	0	-7.0593	3.35E-06	1.03E-05
hsa_circ_0003552	34.22167322	0	-7.2321	4.00E-06	1.22E-05
hsa_circ_0004577	34.91627689	0	-7.2628	4.52E-06	1.38E-05
hsa_circ_0002640	37.33457877	0	-7.3515	2.54E-06	7.79E-06
hsa_circ_0007634	37.32342864	0	-7.3538	5.23E-05	0.00015661
hsa_circ_0001718	38.06826487	0	-7.3745	5.40E-07	1.68E-06
hsa_circ_0000074	39.15227756	0	-7.4204	7.85E-06	2.39E-05
hsa_circ_0012276	39.86466122	0	-7.4486	1.26E-06	3.89E-06
hsa_circ_0006223	40.5574729	0	-7.4691	1.37E-05	4.14E-05
hsa_circ_0008799	43.58117105	0	-7.5831	2.43E-07	7.62E-07
hsa_circ_0008155	47.01163302	0	-7.6875	2.03E-07	6.37E-07
hsa_circ_0005444	48.14761646	0	-7.7229	1.68E-07	5.29E-07
hsa_circ_0002787	49.61640784	0	-7.7583	2.44E-07	7.62E-07
hsa_circ_0003971	49.7953607	0	-7.774	3.17E-07	9.85E-07
hsa_circ_0004391	50.86990377	0	-7.7987	3.04E-07	9.48E-07
hsa_circ_0012996	53.99085976	0	-7.8895	1.94E-07	6.10E-07
hsa_circ_0007632	54.2193073	0	-7.8913	5.28E-06	1.61E-05
hsa_circ_0013560	55.97509441	0	-7.9371	2.30E-07	7.22E-07
hsa_circ_0007446	55.86973373	0	-7.9374	5.37E-08	1.72E-07
hsa_circ_0001814	57.14258641	0	-7.9677	1.37E-06	4.22E-06
hsa_circ_0006163	59.48634965	0	-8.0223	8.57E-07	2.65E-06
hsa_circ_0012995	59.99211717	0	-8.0416	4.50E-08	1.45E-07
hsa_circ_0013802	60.44223007	0	-8.0524	1.40E-07	4.42E-07
hsa_circ_0008123	61.1978475	0	-8.0613	8.31E-08	2.65E-07
hsa_circ_0006228	61.93563498	0	-8.0803	6.11E-07	1.89E-06
hsa_circ_0013167	61.78093964	0	-8.0845	1.26E-07	3.97E-07
hsa_circ_0001467	62.14183745	0	-8.0917	6.51E-08	2.08E-07
hsa_circ_0005234	62.57216701	0	-8.0947	2.71E-07	8.47E-07
hsa_circ_0007794	64.84229719	0	-8.1523	6.64E-07	2.05E-06
hsa_circ_0002021	65.75172359	0	-8.1744	2.19E-08	7.15E-08
hsa_circ_0010481	67.04345785	0	-8.1927	3.00E-08	9.72E-08
hsa_circ_0008672	69.46554738	0	-8.2469	1.68E-07	5.30E-07
hsa_circ_0010720	69.49931923	0	-8.2479	7.49E-08	2.39E-07
hsa_circ_0010333	69.88099822	0	-8.2606	5.63E-08	1.81E-07
hsa_circ_0009962	71.1154473	0	-8.2796	9.40E-08	2.99E-07
hsa_circ_0002809	72.18857119	0	-8.3013	1.05E-07	3.33E-07
hsa_circ_0011401	71.89532224	0	-8.3025	3.81E-08	1.23E-07
hsa_circ_0012208	72.30692779	0	-8.3061	1.56E-08	5.13E-08
hsa_circ_0009416	72.74425614	0	-8.3134	3.46E-08	1.12E-07
hsa_circ_0002685	73.14360751	0	-8.322	1.32E-08	4.36E-08
hsa_circ_0007433	74.08222921	0	-8.3382	1.18E-08	3.90E-08
hsa_circ_0012241	73.99049334	0	-8.342	2.71E-08	8.79E-08
hsa_circ_0001172	74.17927952	0	-8.3427	1.10E-08	3.66E-08
hsa_circ_0007544	75.37659571	0	-8.3635	9.63E-09	3.22E-08
hsa_circ_0012646	75.1467814	0	-8.3654	1.91E-08	6.28E-08
hsa_circ_0009420	76.12895587	0	-8.3805	9.66E-09	3.22E-08
hsa_circ_0005748	76.36029698	0	-8.3818	1.11E-08	3.69E-08
hsa_circ_0010008	76.44808905	0	-8.3853	1.14E-08	3.78E-08
hsa_circ_0007955	77.46845573	0	-8.4116	9.75E-09	3.25E-08
hsa_circ_0011222	78.78154625	0	-8.4282	8.69E-09	2.93E-08
hsa_circ_0002495	79.04439592	0	-8.4311	8.96E-09	3.00E-08
hsa_circ_0008666	81.65206431	0	-8.4806	2.10E-08	6.87E-08
hsa_circ_0001489	82.20937983	0	-8.4946	5.42E-09	1.85E-08
hsa_circ_0005344	82.56654381	0	-8.498	3.56E-08	1.15E-07
hsa_circ_0010460	84.18950926	0	-8.5234	2.36E-08	7.67E-08
hsa_circ_0012086	84.07594582	0	-8.5257	4.45E-08	1.43E-07
hsa_circ_0011379	84.92051316	0	-8.536	2.14E-08	6.99E-08
hsa_circ_0010768	85.57182924	0	-8.5545	5.64E-09	1.92E-08
hsa_circ_0010332	85.98879917	0	-8.5551	8.94E-09	3.00E-08
hsa_circ_0003692	86.51560396	0	-8.5646	8.86E-09	2.98E-08
hsa_circ_0008857	87.46785047	0	-8.5812	4.41E-09	1.51E-08
hsa_circ_0007798	89.69726242	0	-8.6178	7.15E-09	2.42E-08
hsa_circ_0010512	89.51794586	0	-8.6189	8.35E-09	2.82E-08
hsa_circ_0012248	90.14821558	0	-8.6251	1.63E-08	5.35E-08
hsa_circ_0005368	90.33226765	0	-8.6259	3.04E-09	1.05E-08
hsa_circ_0013710	90.40727901	0	-8.6336	3.95E-09	1.36E-08
hsa_circ_0011198	91.21718428	0	-8.6424	5.85E-09	1.99E-08
hsa_circ_0007387	91.44011126	0	-8.647	2.30E-08	7.49E-08
hsa_circ_0009700	91.46267672	0	-8.6486	9.49E-09	3.18E-08
hsa_circ_0010898	91.45073628	0	-8.6488	7.65E-09	2.59E-08
hsa_circ_0006108	91.957604	0	-8.655	4.70E-09	1.61E-08
hsa_circ_0011223	94.66742191	0	-8.694	1.33E-08	4.39E-08
hsa_circ_0010423	95.88677704	0	-8.7116	1.65E-08	5.41E-08
hsa_circ_0001691	98.16069347	0	-8.7486	1.86E-09	6.51E-09
hsa_circ_0006670	98.3914057	0	-8.7551	3.38E-09	1.17E-08
hsa_circ_0007021	99.18363474	0	-8.7598	1.79E-09	6.32E-09
hsa_circ_0005280	99.43638591	0	-8.7663	1.62E-09	5.73E-09
hsa_circ_0004336	99.92931509	0	-8.7747	3.30E-09	1.14E-08
hsa_circ_0014181	100.9392643	0	-8.7861	1.52E-09	5.40E-09
hsa_circ_0004131	100.9595151	0	-8.7864	3.46E-09	1.19E-08
hsa_circ_0001508	101.7987233	0	-8.8026	3.72E-09	1.28E-08
hsa_circ_0007110	103.7706961	0	-8.8269	5.01E-08	1.61E-07
hsa_circ_0002560	104.015612	0	-8.8278	1.76E-09	6.23E-09
hsa_circ_0002695	105.0955233	0	-8.8458	1.43E-09	5.12E-09
hsa_circ_0008216	105.2476979	0	-8.8468	4.51E-09	1.54E-08
hsa_circ_0001938	106.7025046	0	-8.871	8.54E-09	2.88E-08
hsa_circ_0013437	107.7269688	0	-8.8845	9.78E-10	3.54E-09
hsa_circ_0004339	108.7199783	0	-8.8919	1.62E-09	5.73E-09
hsa_circ_0009958	108.472334	0	-8.894	2.39E-09	8.35E-09
hsa_circ_0010380	109.4689736	0	-8.9046	8.76E-10	3.18E-09
hsa_circ_0010330	110.4307935	0	-8.9195	1.43E-09	5.11E-09
hsa_circ_0011204	111.1656374	0	-8.9278	3.34E-09	1.16E-08
hsa_circ_0013407	111.7907017	0	-8.938	1.19E-09	4.28E-09
hsa_circ_0005047	112.2204024	0	-8.9409	1.06E-09	3.81E-09
hsa_circ_0007541	112.6474747	0	-8.9458	7.34E-10	2.69E-09
hsa_circ_0011506	113.6176588	0	-8.9621	7.62E-10	2.78E-09
hsa_circ_0011999	113.7846712	0	-8.964	3.18E-09	1.10E-08
hsa_circ_0009629	114.1834422	0	-8.9678	2.54E-09	8.84E-09
hsa_circ_0003704	114.5425519	0	-8.9718	1.44E-09	5.14E-09
hsa_circ_0008662	116.2484177	0	-8.992	5.82E-09	1.98E-08
hsa_circ_0005027	118.1602732	0	-9.012	7.02E-10	2.58E-09
hsa_circ_0000865	119.0161521	0	-9.0243	2.86E-09	9.95E-09
hsa_circ_0011376	119.3355505	0	-9.0275	5.29E-10	1.97E-09
hsa_circ_0000811	119.455749	0	-9.0342	1.84E-09	6.46E-09
hsa_circ_0004435	119.9540374	0	-9.035	1.79E-09	6.32E-09
hsa_circ_0013305	120.4844222	0	-9.0456	5.30E-10	1.97E-09
hsa_circ_0006133	121.057093	0	-9.0472	6.15E-10	2.27E-09
hsa_circ_0002598	120.6984061	0	-9.0479	2.11E-09	7.39E-09
hsa_circ_0001811	125.9255782	0	-9.1071	9.78E-10	3.54E-09
hsa_circ_0005089	126.1112608	0	-9.1071	3.98E-10	1.50E-09
hsa_circ_0012301	126.6005061	0	-9.1123	7.38E-10	2.70E-09
hsa_circ_0012403	126.6578989	0	-9.1188	6.50E-10	2.40E-09
hsa_circ_0013880	127.4456576	0	-9.1244	3.58E-10	1.36E-09
hsa_circ_0001149	128.0462607	0	-9.1302	1.02E-09	3.70E-09
hsa_circ_0008039	128.2251598	0	-9.1327	3.65E-10	1.39E-09
hsa_circ_0006628	128.3799666	0	-9.1352	5.52E-10	2.05E-09
hsa_circ_0002527	129.1948149	0	-9.144	2.32E-09	8.13E-09
hsa_circ_0014146	129.0711515	0	-9.1455	3.31E-10	1.27E-09
hsa_circ_0001958	130.508542	0	-9.1622	3.48E-10	1.33E-09
hsa_circ_0010229	131.7061733	0	-9.1735	6.96E-10	2.56E-09
hsa_circ_0004394	134.6468519	0	-9.2029	7.00E-08	2.24E-07
hsa_circ_0007912	134.9778295	0	-9.2056	4.09E-10	1.54E-09
hsa_circ_0012081	135.2097547	0	-9.2127	8.35E-10	3.04E-09
hsa_circ_0003577	135.9323407	0	-9.2198	6.79E-10	2.50E-09
hsa_circ_0014263	137.8561866	0	-9.2362	2.20E-10	8.59E-10
hsa_circ_0007389	137.609594	0	-9.2382	4.32E-10	1.62E-09
hsa_circ_0010545	138.2247659	0	-9.2415	2.73E-10	1.05E-09
hsa_circ_0008482	138.3028808	0	-9.2444	2.26E-10	8.79E-10
hsa_circ_0013645	139.2986762	0	-9.2514	7.47E-10	2.73E-09
hsa_circ_0006094	140.4517032	0	-9.2622	2.96E-10	1.13E-09
hsa_circ_0013301	142.4343111	0	-9.2852	5.09E-10	1.90E-09
hsa_circ_0009070	142.809993	0	-9.2922	2.29E-10	8.87E-10
hsa_circ_0000961	143.4871265	0	-9.2934	5.14E-10	1.92E-09
hsa_circ_0013345	143.1716811	0	-9.2959	2.16E-10	8.47E-10
hsa_circ_0002116	145.3231318	0	-9.3133	1.02E-09	3.70E-09
hsa_circ_0002690	145.2753739	0	-9.3167	1.58E-10	6.28E-10
hsa_circ_0013934	148.4547114	0	-9.3434	5.79E-10	2.14E-09
hsa_circ_0010626	150.4695606	0	-9.3624	5.78E-10	2.14E-09
hsa_circ_0005090	153.9359515	0	-9.3946	1.72E-10	6.77E-10
hsa_circ_0005304	153.7821464	0	-9.3953	1.76E-10	6.92E-10
hsa_circ_0006252	153.5952598	0	-9.3958	1.45E-09	5.16E-09
hsa_circ_0011533	153.6425988	0	-9.3972	2.19E-10	8.56E-10
hsa_circ_0003314	155.9581684	0	-9.4169	1.10E-10	4.44E-10
hsa_circ_0007890	156.3588313	0	-9.4175	1.65E-10	6.54E-10
hsa_circ_0011371	156.3647208	0	-9.4178	3.76E-10	1.42E-09
hsa_circ_0001587	157.3270749	0	-9.43	1.56E-09	5.54E-09
hsa_circ_0006593	159.342503	0	-9.449	2.61E-10	1.01E-09
hsa_circ_0008274	160.6409132	0	-9.4565	1.37E-10	5.45E-10
hsa_circ_0000584	161.0579408	0	-9.4621	1.02E-10	4.11E-10
hsa_circ_0011311	161.9839355	0	-9.4681	1.15E-10	4.59E-10
hsa_circ_0002400	163.4549941	0	-9.4838	4.40E-10	1.65E-09
hsa_circ_0002074	163.8674413	0	-9.487	8.26E-11	3.37E-10
hsa_circ_0005429	165.0377231	0	-9.4997	1.10E-10	4.45E-10
hsa_circ_0013987	166.6218199	0	-9.5125	2.68E-10	1.03E-09
hsa_circ_0009010	167.7361257	0	-9.5199	1.12E-10	4.50E-10
hsa_circ_0013400	167.9407961	0	-9.521	2.39E-10	9.24E-10
hsa_circ_0004355	168.0880828	0	-9.5222	9.92E-11	4.03E-10
hsa_circ_0008962	168.3471463	0	-9.5254	7.34E-11	3.03E-10
hsa_circ_0010562	168.802147	0	-9.528	1.32E-10	5.28E-10
hsa_circ_0013398	168.8946784	0	-9.532	2.47E-10	9.55E-10
hsa_circ_0006893	170.2421697	0	-9.54	5.18E-11	2.20E-10
hsa_circ_0011556	171.0983637	0	-9.5476	7.44E-11	3.06E-10
hsa_circ_0011464	171.0156247	0	-9.5494	7.28E-11	3.02E-10
hsa_circ_0010286	172.772831	0	-9.5633	1.08E-10	4.36E-10
hsa_circ_0011307	173.0837038	0	-9.5638	6.44E-11	2.71E-10
hsa_circ_0002352	173.8682052	0	-9.5718	5.68E-11	2.40E-10
hsa_circ_0011296	173.6921536	0	-9.5727	3.85E-10	1.45E-09
hsa_circ_0006025	174.1584582	0	-9.5728	7.02E-11	2.93E-10
hsa_circ_0010264	173.743963	0	-9.5728	9.45E-11	3.85E-10
hsa_circ_0007910	175.8170375	0	-9.5866	7.19E-11	2.98E-10
hsa_circ_0007885	177.4800909	0	-9.6022	3.50E-11	1.53E-10
hsa_circ_0011392	178.2278731	0	-9.6071	6.13E-11	2.58E-10
hsa_circ_0004055	178.8075427	0	-9.6114	3.87E-11	1.67E-10
hsa_circ_0004907	182.6796458	0	-9.6418	4.86E-11	2.06E-10
hsa_circ_0003680	182.3744026	0	-9.6432	3.43E-11	1.50E-10
hsa_circ_0012786	182.9582274	0	-9.648	3.63E-11	1.57E-10
hsa_circ_0013752	184.0244063	0	-9.6534	3.07E-11	1.35E-10
hsa_circ_0013481	184.6071756	0	-9.6573	7.08E-11	2.95E-10
hsa_circ_0004514	184.4372249	0	-9.6596	2.96E-11	1.30E-10
hsa_circ_0009037	184.5070294	0	-9.6612	4.42E-11	1.88E-10
hsa_circ_0006356	184.6340653	0	-9.6613	2.20E-10	8.59E-10
hsa_circ_0014289	186.0563527	0	-9.6705	4.22E-11	1.81E-10
hsa_circ_0003800	186.571267	0	-9.6724	3.54E-11	1.54E-10
hsa_circ_0004809	187.4867982	0	-9.681	5.77E-11	2.44E-10
hsa_circ_0012943	188.6864328	0	-9.6933	4.27E-11	1.83E-10
hsa_circ_0001212	189.6952728	0	-9.6967	3.69E-11	1.59E-10
hsa_circ_0002179	189.939027	0	-9.6993	7.15E-11	2.97E-10
hsa_circ_0008653	191.026776	0	-9.7081	1.83E-10	7.20E-10
hsa_circ_0013750	191.8204794	0	-9.7128	3.81E-11	1.64E-10
hsa_circ_0001777	191.9616115	0	-9.7139	2.39E-11	1.07E-10
hsa_circ_0003303	192.1072138	0	-9.717	2.09E-11	9.42E-11
hsa_circ_0000516	193.1878078	0	-9.725	3.65E-11	1.58E-10
hsa_circ_0013553	194.722041	0	-9.737	3.06E-10	1.17E-09
hsa_circ_0014278	195.4918059	0	-9.7406	2.33E-11	1.04E-10
hsa_circ_0013551	195.4617243	0	-9.7428	1.67E-10	6.62E-10
hsa_circ_0003837	196.4679871	0	-9.7499	2.00E-11	9.09E-11
hsa_circ_0013910	196.760661	0	-9.7502	1.97E-11	8.94E-11
hsa_circ_0012351	196.9102072	0	-9.7509	2.14E-11	9.63E-11
hsa_circ_0001943	197.3298631	0	-9.7549	1.73E-11	7.98E-11
hsa_circ_0000240	198.0424044	0	-9.7618	2.09E-11	9.42E-11
hsa_circ_0002583	199.7970322	0	-9.7717	1.81E-11	8.30E-11
hsa_circ_0008350	200.6522822	0	-9.7797	1.49E-11	6.93E-11
hsa_circ_0003169	201.2067503	0	-9.7821	6.82E-11	2.86E-10
hsa_circ_0008632	200.9660025	0	-9.7833	9.53E-11	3.88E-10
hsa_circ_0006517	201.2792947	0	-9.7851	2.82E-11	1.25E-10
hsa_circ_0000172	201.3312155	0	-9.7856	1.11E-10	4.45E-10
hsa_circ_0002887	201.6916881	0	-9.7872	4.29E-11	1.83E-10
hsa_circ_0001315	202.3831407	0	-9.7933	6.11E-11	2.57E-10
hsa_circ_0004598	203.263108	0	-9.7989	1.46E-11	6.83E-11
hsa_circ_0010106	203.156013	0	-9.8	1.78E-11	8.19E-11
hsa_circ_0000779	204.6421169	0	-9.8095	1.54E-10	6.13E-10
hsa_circ_0013574	205.2604884	0	-9.8108	4.41E-11	1.88E-10
hsa_circ_0007663	206.8874592	0	-9.8234	1.53E-11	7.12E-11
hsa_circ_0013093	208.3198004	0	-9.8348	1.34E-11	6.32E-11
hsa_circ_0010059	208.7717475	0	-9.8352	2.86E-11	1.26E-10
hsa_circ_0010416	209.2455837	0	-9.838	1.81E-11	8.30E-11
hsa_circ_0006798	209.7070082	0	-9.8446	1.15E-11	5.45E-11
hsa_circ_0009637	211.6180696	0	-9.8547	3.39E-11	1.49E-10
hsa_circ_0013127	212.2251502	0	-9.8623	1.19E-11	5.62E-11
hsa_circ_0012371	212.8090749	0	-9.8633	2.47E-11	1.10E-10
hsa_circ_0009295	214.4353591	0	-9.8746	1.21E-11	5.70E-11
hsa_circ_0007158	215.39323	0	-9.8801	2.46E-11	1.09E-10
hsa_circ_0003360	216.2039308	0	-9.8886	1.41E-11	6.62E-11
hsa_circ_0007857	217.4151317	0	-9.8946	1.92E-11	8.78E-11
hsa_circ_0009635	218.6474251	0	-9.9019	2.27E-11	1.02E-10
hsa_circ_0006800	218.5201331	0	-9.9023	8.32E-12	4.07E-11
hsa_circ_0009706	218.9719227	0	-9.9041	2.84E-11	1.25E-10
hsa_circ_0003748	221.4688161	0	-9.9199	9.59E-12	4.64E-11
hsa_circ_0004584	222.1712549	0	-9.9261	7.08E-11	2.95E-10
hsa_circ_0012494	221.8876856	0	-9.9266	8.11E-12	3.99E-11
hsa_circ_0005187	222.9942138	0	-9.9337	1.49E-11	6.93E-11
hsa_circ_0002880	223.3665255	0	-9.9353	8.21E-12	4.04E-11
hsa_circ_0012840	223.9004314	0	-9.9378	7.65E-11	3.14E-10
hsa_circ_0008524	224.2754729	0	-9.9389	3.46E-11	1.51E-10
hsa_circ_0012795	223.9404094	0	-9.9401	9.41E-12	4.56E-11
hsa_circ_0005451	224.3344463	0	-9.9417	9.35E-12	4.54E-11
hsa_circ_0005627	225.9981824	0	-9.9533	9.87E-12	4.73E-11
hsa_circ_0008276	227.5866419	0	-9.9617	7.40E-12	3.69E-11
hsa_circ_0004485	229.0454386	0	-9.9691	6.64E-12	3.33E-11
hsa_circ_0002022	233.3404588	0	-9.9956	7.31E-12	3.65E-11
hsa_circ_0011281	233.7299754	0	-9.9991	7.48E-12	3.72E-11
hsa_circ_0002735	234.3771324	0	-10.004	5.77E-12	2.93E-11
hsa_circ_0011353	236.0502344	0	-10.016	9.82E-12	4.72E-11
hsa_circ_0007855	236.7153776	0	-10.018	6.63E-12	3.33E-11
hsa_circ_0000154	236.78986	0	-10.019	7.55E-12	3.74E-11
hsa_circ_0012985	237.1419209	0	-10.019	5.29E-12	2.71E-11
hsa_circ_0003787	238.0141068	0	-10.024	5.44E-12	2.78E-11
hsa_circ_0007608	237.7993211	0	-10.024	1.26E-09	4.51E-09
hsa_circ_0004489	238.4207207	0	-10.029	1.01E-11	4.81E-11
hsa_circ_0000768	238.691248	0	-10.03	9.70E-12	4.67E-11
hsa_circ_0004881	239.9586762	0	-10.036	1.94E-11	8.82E-11
hsa_circ_0001474	241.2792484	0	-10.046	1.71E-11	7.94E-11
hsa_circ_0010758	242.4939732	0	-10.054	3.99E-12	2.10E-11
hsa_circ_0008362	243.1517539	0	-10.056	3.91E-12	2.08E-11
hsa_circ_0005668	244.3295019	0	-10.062	3.98E-12	2.10E-11
hsa_circ_0010666	244.2470743	0	-10.062	5.11E-12	2.63E-11
hsa_circ_0012361	244.1118394	0	-10.064	4.11E-12	2.16E-11
hsa_circ_0011349	245.1903316	0	-10.071	8.72E-12	4.26E-11
hsa_circ_0013745	246.2364696	0	-10.076	7.51E-12	3.73E-11
hsa_circ_0005703	246.3218946	0	-10.078	4.51E-12	2.34E-11
hsa_circ_0002985	247.4990585	0	-10.081	1.44E-11	6.74E-11
hsa_circ_0001366	248.6111087	0	-10.088	5.30E-12	2.71E-11
hsa_circ_0011306	249.0025172	0	-10.09	4.23E-12	2.21E-11
hsa_circ_0012126	248.9865331	0	-10.093	6.95E-12	3.48E-11
hsa_circ_0002721	250.402083	0	-10.098	1.03E-11	4.90E-11
hsa_circ_0007627	251.5685733	0	-10.105	2.84E-11	1.25E-10
hsa_circ_0008683	252.0326862	0	-10.109	4.14E-10	1.56E-09
hsa_circ_0005788	252.7722594	0	-10.111	3.97E-12	2.10E-11
hsa_circ_0008932	252.3548681	0	-10.111	4.74E-12	2.44E-11
hsa_circ_0001416	253.6118366	0	-10.119	4.17E-12	2.18E-11
hsa_circ_0011665	255.8029026	0	-10.132	3.54E-12	1.91E-11
hsa_circ_0010777	256.9857537	0	-10.138	3.82E-12	2.04E-11
hsa_circ_0010733	257.4583782	0	-10.141	3.61E-12	1.94E-11
hsa_circ_0011848	257.5714704	0	-10.141	2.87E-12	1.58E-11
hsa_circ_0000318	260.4434076	0	-10.155	2.42E-12	1.35E-11
hsa_circ_0005354	260.4776983	0	-10.155	1.77E-11	8.16E-11
hsa_circ_0008873	261.1960368	0	-10.162	6.31E-12	3.19E-11
hsa_circ_0010795	266.6573897	0	-10.191	3.60E-12	1.94E-11
hsa_circ_0009827	268.0326533	0	-10.196	2.11E-12	1.20E-11
hsa_circ_0011119	267.7015835	0	-10.197	3.94E-12	2.09E-11
hsa_circ_0006826	267.8805364	0	-10.198	5.86E-12	2.97E-11
hsa_circ_0013469	269.5815091	0	-10.207	2.58E-12	1.43E-11
hsa_circ_0003931	270.0732727	0	-10.208	1.14E-10	4.56E-10
hsa_circ_0008098	270.6930327	0	-10.213	2.30E-12	1.29E-11
hsa_circ_0012947	272.540648	0	-10.221	7.38E-11	3.04E-10
hsa_circ_0008875	273.6377757	0	-10.229	4.57E-12	2.37E-11
hsa_circ_0010428	275.1409102	0	-10.234	2.95E-12	1.62E-11
hsa_circ_0010876	275.2052927	0	-10.235	9.62E-12	4.64E-11
hsa_circ_0004040	276.1123534	0	-10.239	2.91E-12	1.60E-11
hsa_circ_0003090	276.3933021	0	-10.242	1.80E-12	1.04E-11
hsa_circ_0012296	277.1237257	0	-10.245	3.16E-12	1.72E-11
hsa_circ_0001103	277.5653682	0	-10.248	4.68E-12	2.42E-11
hsa_circ_0006445	277.4122559	0	-10.248	7.71E-11	3.16E-10
hsa_circ_0000137	277.8309063	0	-10.25	8.23E-12	4.04E-11
hsa_circ_0012568	278.1214874	0	-10.251	2.28E-10	8.87E-10
hsa_circ_0011038	278.4617525	0	-10.252	1.69E-12	9.76E-12
hsa_circ_0013585	278.4508637	0	-10.252	1.45E-12	8.52E-12
hsa_circ_0005482	279.6703803	0	-10.26	1.56E-12	9.09E-12
hsa_circ_0011246	281.3374736	0	-10.266	3.76E-12	2.01E-11
hsa_circ_0006634	282.4989723	0	-10.272	1.51E-12	8.84E-12
hsa_circ_0004967	282.7887079	0	-10.276	2.48E-12	1.38E-11
hsa_circ_0004032	283.751418	0	-10.28	2.93E-12	1.61E-11
hsa_circ_0002643	283.7310634	0	-10.281	3.47E-12	1.88E-11
hsa_circ_0012515	285.864679	0	-10.289	2.46E-12	1.37E-11
hsa_circ_0003733	286.4803799	0	-10.293	6.62E-12	3.33E-11
hsa_circ_0010825	287.0900312	0	-10.295	3.11E-12	1.69E-11
hsa_circ_0001062	287.2845623	0	-10.299	2.28E-12	1.28E-11
hsa_circ_0003746	288.0086135	0	-10.3	2.28E-12	1.28E-11
hsa_circ_0007908	288.5377815	0	-10.303	5.53E-12	2.81E-11
hsa_circ_0012084	289.7967072	0	-10.312	2.26E-12	1.28E-11
hsa_circ_0004561	292.6079919	0	-10.324	3.95E-12	2.09E-11
hsa_circ_0011946	293.5211046	0	-10.329	2.36E-12	1.32E-11
hsa_circ_0002752	294.3828259	0	-10.333	1.91E-11	8.74E-11
hsa_circ_0007661	295.5484207	0	-10.339	1.32E-12	7.85E-12
hsa_circ_0009639	295.937037	0	-10.34	3.10E-12	1.69E-11
hsa_circ_0002679	295.872657	0	-10.341	1.39E-12	8.18E-12
hsa_circ_0001253	298.5889524	0	-10.354	4.29E-12	2.23E-11
hsa_circ_0006606	300.0861397	0	-10.359	1.34E-12	7.94E-12
hsa_circ_0009590	300.7431916	0	-10.365	9.43E-13	5.84E-12
hsa_circ_0010505	302.6826118	0	-10.374	1.14E-12	6.95E-12
hsa_circ_0004591	306.3671327	0	-10.389	1.21E-12	7.30E-12
hsa_circ_0002073	307.9233563	0	-10.399	1.01E-12	6.22E-12
hsa_circ_0010027	308.1374425	0	-10.399	7.79E-13	5.00E-12
hsa_circ_0014378	308.1486556	0	-10.4	1.28E-11	6.02E-11
hsa_circ_0000326	309.2885213	0	-10.404	1.35E-12	8.00E-12
hsa_circ_0010497	309.8154246	0	-10.405	1.73E-12	1.00E-11
hsa_circ_0011802	310.7822976	0	-10.409	7.82E-13	5.00E-12
hsa_circ_0004487	314.4201699	0	-10.427	1.09E-12	6.66E-12
hsa_circ_0007667	313.9160919	0	-10.427	7.32E-13	4.73E-12
hsa_circ_0013817	314.7011723	0	-10.43	1.84E-12	1.05E-11
hsa_circ_0008531	316.7965509	0	-10.439	5.73E-13	3.79E-12
hsa_circ_0007560	318.4838004	0	-10.447	1.26E-12	7.57E-12
hsa_circ_0002631	324.0170597	0	-10.471	8.17E-13	5.17E-12
hsa_circ_0009771	324.0785501	0	-10.471	5.06E-13	3.39E-12
hsa_circ_0013023	324.6454351	0	-10.472	5.40E-13	3.60E-12
hsa_circ_0000072	324.8769862	0	-10.474	3.23E-12	1.75E-11
hsa_circ_0009821	325.9333409	0	-10.481	1.61E-12	9.36E-12
hsa_circ_0005819	326.7445001	0	-10.482	7.90E-13	5.03E-12
hsa_circ_0008741	326.8229301	0	-10.483	5.77E-13	3.80E-12
hsa_circ_0010813	328.3627314	0	-10.489	8.67E-13	5.42E-12
hsa_circ_0012760	328.0293484	0	-10.49	5.57E-13	3.69E-12
hsa_circ_0010784	331.8177608	0	-10.504	4.87E-13	3.26E-12
hsa_circ_0005224	332.0809742	0	-10.506	2.21E-12	1.25E-11
hsa_circ_0011800	332.9764159	0	-10.51	7.47E-13	4.81E-12
hsa_circ_0008344	332.8911575	0	-10.511	1.21E-12	7.30E-12
hsa_circ_0002971	333.1990868	0	-10.512	1.20E-12	7.28E-12
hsa_circ_0013851	333.4169145	0	-10.513	9.02E-12	4.40E-11
hsa_circ_0001364	334.4370545	0	-10.515	4.74E-13	3.19E-12
hsa_circ_0008885	334.0117242	0	-10.516	4.68E-13	3.16E-12
hsa_circ_0000640	337.7624748	0	-10.531	6.11E-13	4.01E-12
hsa_circ_0011709	338.3653911	0	-10.532	4.02E-13	2.79E-12
hsa_circ_0001195	341.2728359	0	-10.546	7.91E-13	5.03E-12
hsa_circ_0010344	341.5361069	0	-10.546	4.13E-13	2.85E-12
hsa_circ_0001584	342.1733898	0	-10.55	2.03E-11	9.19E-11
hsa_circ_0006598	342.316876	0	-10.552	3.49E-13	2.47E-12
hsa_circ_0002581	343.4181358	0	-10.554	8.26E-13	5.19E-12
hsa_circ_0008966	343.3719047	0	-10.555	3.26E-13	2.32E-12
hsa_circ_0002940	344.934589	0	-10.561	3.76E-13	2.63E-12
hsa_circ_0011657	344.9693587	0	-10.561	3.20E-13	2.29E-12
hsa_circ_0009444	345.9470667	0	-10.567	3.28E-13	2.34E-12
hsa_circ_0007772	346.1812514	0	-10.568	4.67E-13	3.16E-12
hsa_circ_0005694	346.9812081	0	-10.569	4.42E-13	3.03E-12
hsa_circ_0012417	347.1505837	0	-10.57	6.21E-13	4.06E-12
hsa_circ_0011456	348.6615073	0	-10.576	9.59E-13	5.92E-12
hsa_circ_0010249	348.587978	0	-10.577	3.11E-13	2.24E-12
hsa_circ_0012021	349.1024196	0	-10.578	3.40E-13	2.41E-12
hsa_circ_0011662	352.8258206	0	-10.593	2.60E-13	1.96E-12
hsa_circ_0011154	354.0443816	0	-10.598	8.05E-13	5.10E-12
hsa_circ_0001192	354.2045566	0	-10.599	4.39E-13	3.02E-12
hsa_circ_0005664	354.6825519	0	-10.602	2.93E-13	2.13E-12
hsa_circ_0004802	355.3382806	0	-10.604	3.56E-13	2.51E-12
hsa_circ_0005172	356.1225169	0	-10.606	2.58E-13	1.95E-12
hsa_circ_0012009	357.0093831	0	-10.612	2.76E-13	2.04E-12
hsa_circ_0000538	357.6239223	0	-10.613	2.79E-13	2.05E-12
hsa_circ_0004627	357.2957461	0	-10.613	3.61E-13	2.53E-12
hsa_circ_0009948	359.5468741	0	-10.62	3.91E-13	2.73E-12
hsa_circ_0010799	360.2388494	0	-10.622	2.73E-13	2.03E-12
hsa_circ_0009917	360.8578729	0	-10.627	2.18E-12	1.24E-11
hsa_circ_0000705	361.7146934	0	-10.629	2.14E-13	1.65E-12
hsa_circ_0012994	362.3457995	0	-10.631	6.89E-13	4.47E-12
hsa_circ_0004235	366.4929041	0	-10.648	9.07E-13	5.63E-12
hsa_circ_0002736	367.9426231	0	-10.655	1.95E-12	1.11E-11
hsa_circ_0010351	368.5244868	0	-10.656	2.62E-13	1.97E-12
hsa_circ_0005886	369.491356	0	-10.66	3.02E-13	2.19E-12
hsa_circ_0009024	369.329033	0	-10.661	2.68E-13	2.00E-12
hsa_circ_0004234	370.6628917	0	-10.664	8.35E-13	5.23E-12
hsa_circ_0011577	370.7140746	0	-10.665	1.66E-12	9.60E-12
hsa_circ_0011682	372.0310681	0	-10.67	3.03E-13	2.19E-12
hsa_circ_0001644	372.3490343	0	-10.671	1.27E-12	7.64E-12
hsa_circ_0002764	374.5583621	0	-10.681	1.91E-13	1.49E-12
hsa_circ_0010099	374.6956555	0	-10.681	7.68E-12	3.79E-11
hsa_circ_0014082	376.5312943	0	-10.689	4.59E-13	3.13E-12
hsa_circ_0001464	378.511945	0	-10.695	1.54E-13	1.23E-12
hsa_circ_0005692	381.301347	0	-10.705	3.13E-13	2.25E-12
hsa_circ_0004885	380.9971093	0	-10.706	1.81E-13	1.42E-12
hsa_circ_0013545	382.4533838	0	-10.711	4.04E-13	2.80E-12
hsa_circ_0005109	383.6816219	0	-10.714	1.94E-13	1.51E-12
hsa_circ_0006749	384.2913309	0	-10.718	1.49E-13	1.19E-12
hsa_circ_0000420	385.1240078	0	-10.719	2.33E-13	1.79E-12
hsa_circ_0000348	386.6477211	0	-10.726	1.43E-13	1.15E-12
hsa_circ_0010970	386.8443425	0	-10.726	2.48E-13	1.88E-12
hsa_circ_0000213	386.7682425	0	-10.727	8.75E-13	5.45E-12
hsa_circ_0005168	387.6057534	0	-10.729	1.26E-13	1.05E-12
hsa_circ_0010345	389.8200137	0	-10.736	1.37E-13	1.11E-12
hsa_circ_0004186	389.3450274	0	-10.737	2.76E-13	2.04E-12
hsa_circ_0011965	391.7315594	0	-10.746	1.37E-13	1.11E-12
hsa_circ_0003603	394.4696156	0	-10.754	4.54E-13	3.11E-12
hsa_circ_0007102	396.6273825	0	-10.762	6.85E-13	4.45E-12
hsa_circ_0004668	399.7363544	0	-10.774	2.80E-13	2.06E-12
hsa_circ_0006510	399.585918	0	-10.774	2.90E-13	2.12E-12
hsa_circ_0010703	401.1002616	0	-10.78	1.02E-13	8.61E-13
hsa_circ_0001561	403.1443522	0	-10.785	1.27E-13	1.05E-12
hsa_circ_0002069	405.2753484	0	-10.793	9.34E-14	7.97E-13
hsa_circ_0002260	405.5294664	0	-10.795	2.35E-13	1.80E-12
hsa_circ_0004499	406.6967456	0	-10.798	2.45E-13	1.86E-12
hsa_circ_0004210	407.4147089	0	-10.802	9.26E-14	7.93E-13
hsa_circ_0009815	407.9766023	0	-10.805	1.35E-13	1.11E-12
hsa_circ_0008345	410.8905156	0	-10.815	9.46E-14	8.04E-13
hsa_circ_0002300	412.4155328	0	-10.818	1.35E-13	1.11E-12
hsa_circ_0001601	413.3059868	0	-10.823	5.48E-13	3.64E-12
hsa_circ_0006731	413.6205584	0	-10.823	2.95E-10	1.13E-09
hsa_circ_0005137	415.6184399	0	-10.829	1.12E-13	9.42E-13
hsa_circ_0005784	415.4204042	0	-10.83	1.07E-11	5.11E-11
hsa_circ_0007513	424.0880872	0	-10.861	8.87E-14	7.66E-13
hsa_circ_0010718	424.763594	0	-10.863	6.58E-14	5.88E-13
hsa_circ_0000660	425.2045654	0	-10.864	1.56E-12	9.09E-12
hsa_circ_0013049	426.7284104	0	-10.867	1.37E-13	1.11E-12
hsa_circ_0002826	427.2799902	0	-10.869	1.57E-13	1.24E-12
hsa_circ_0005887	430.4671783	0	-10.881	5.97E-14	5.38E-13
hsa_circ_0008465	430.8050523	0	-10.883	1.38E-12	8.16E-12
hsa_circ_0001462	431.9806265	0	-10.885	7.31E-14	6.45E-13
hsa_circ_0010240	432.1791013	0	-10.887	1.40E-13	1.13E-12
hsa_circ_0002416	432.3990247	0	-10.889	6.31E-14	5.66E-13
hsa_circ_0003471	436.3340411	0	-10.902	5.64E-14	5.17E-13
hsa_circ_0004685	439.232321	0	-10.909	4.67E-13	3.16E-12
hsa_circ_0011891	441.0720178	0	-10.916	5.78E-14	5.25E-13
hsa_circ_0012694	441.3016131	0	-10.916	2.02E-13	1.57E-12
hsa_circ_0000308	441.6611494	0	-10.917	7.96E-14	6.96E-13
hsa_circ_0013849	443.1136928	0	-10.923	1.61E-13	1.26E-12
hsa_circ_0006728	444.8178767	0	-10.928	6.72E-14	5.98E-13
hsa_circ_0007706	445.939017	0	-10.931	6.53E-13	4.25E-12
hsa_circ_0007192	448.5907277	0	-10.941	8.15E-14	7.10E-13
hsa_circ_0007289	448.8605709	0	-10.941	4.41E-14	4.15E-13
hsa_circ_0004100	451.5211118	0	-10.951	9.20E-14	7.91E-13
hsa_circ_0013358	453.4248068	0	-10.956	3.78E-14	3.71E-13
hsa_circ_0005449	455.449068	0	-10.961	5.04E-14	4.64E-13
hsa_circ_0000877	455.2273041	0	-10.962	3.80E-14	3.71E-13
hsa_circ_0006460	455.699821	0	-10.963	6.85E-14	6.07E-13
hsa_circ_0002374	458.4920844	0	-10.972	8.24E-13	5.19E-12
hsa_circ_0003449	458.9509112	0	-10.972	4.67E-14	4.34E-13
hsa_circ_0012951	459.6583033	0	-10.976	3.93E-14	3.80E-13
hsa_circ_0014113	460.8644026	0	-10.98	3.38E-14	3.37E-13
hsa_circ_0007815	463.9353244	0	-10.988	7.74E-14	6.79E-13
hsa_circ_0007299	464.2802842	0	-10.989	1.27E-13	1.05E-12
hsa_circ_0009549	464.0997123	0	-10.989	3.17E-14	3.21E-13
hsa_circ_0014076	463.5940615	0	-10.989	8.64E-14	7.49E-13
hsa_circ_0013171	466.6409987	0	-10.998	2.98E-14	3.05E-13
hsa_circ_0005737	474.0499813	0	-11.02	1.45E-13	1.16E-12
hsa_circ_0004157	474.5414399	0	-11.022	5.02E-14	4.64E-13
hsa_circ_0009453	474.3181978	0	-11.022	3.39E-14	3.37E-13
hsa_circ_0011261	476.9373262	0	-11.028	3.42E-14	3.38E-13
hsa_circ_0003115	477.0560004	0	-11.029	4.37E-14	4.13E-13
hsa_circ_0007854	477.0509512	0	-11.029	4.10E-14	3.92E-13
hsa_circ_0002231	478.3284894	0	-11.034	5.96E-14	5.38E-13
hsa_circ_0004648	478.9670593	0	-11.034	5.67E-14	5.17E-13
hsa_circ_0006715	479.4716676	0	-11.036	3.98E-14	3.83E-13
hsa_circ_0009548	480.4493256	0	-11.039	2.47E-14	2.70E-13
hsa_circ_0005148	480.5675746	0	-11.04	2.64E-14	2.80E-13
hsa_circ_0014223	481.5337611	0	-11.044	2.53E-14	2.73E-13
hsa_circ_0003920	482.5606462	0	-11.046	2.42E-14	2.66E-13
hsa_circ_0003001	483.1962803	0	-11.047	2.69E-14	2.81E-13
hsa_circ_0010589	482.5523896	0	-11.047	2.41E-14	2.66E-13
hsa_circ_0002342	486.7484637	0	-11.057	2.32E-14	2.59E-13
hsa_circ_0003513	489.6828392	0	-11.066	2.52E-14	2.73E-13
hsa_circ_0005282	491.0859812	0	-11.07	4.46E-14	4.18E-13
hsa_circ_0004848	491.6595	0	-11.072	2.67E-14	2.81E-13
hsa_circ_0000392	499.135555	0	-11.095	2.64E-14	2.80E-13
hsa_circ_0012046	500.7742971	0	-11.099	2.23E-14	2.50E-13
hsa_circ_0002234	501.4832159	0	-11.102	2.38E-14	2.64E-13
hsa_circ_0005927	501.5491766	0	-11.102	3.20E-14	3.23E-13
hsa_circ_0014111	504.0284922	0	-11.108	1.88E-14	2.13E-13
hsa_circ_0000123	506.644202	0	-11.115	4.67E-14	4.34E-13
hsa_circ_0013734	507.3761167	0	-11.119	3.87E-14	3.76E-13
hsa_circ_0000051	509.5550309	0	-11.125	3.11E-14	3.17E-13
hsa_circ_0012186	512.0723826	0	-11.132	2.66E-14	2.81E-13
hsa_circ_0007871	517.5899114	0	-11.147	1.60E-14	1.83E-13
hsa_circ_0004086	517.9680641	0	-11.149	1.36E-14	1.61E-13
hsa_circ_0013728	520.7788761	0	-11.155	1.39E-14	1.63E-13
hsa_circ_0013221	524.1309657	0	-11.165	1.21E-14	1.46E-13
hsa_circ_0005422	527.0427372	0	-11.173	7.84E-11	3.21E-10
hsa_circ_0009357	528.459125	0	-11.177	1.14E-14	1.40E-13
hsa_circ_0004466	528.5990031	0	-11.178	4.12E-14	3.92E-13
hsa_circ_0012333	534.1995937	0	-11.193	2.74E-14	2.85E-13
hsa_circ_0008572	535.1506209	0	-11.195	2.63E-14	2.80E-13
hsa_circ_0010088	537.1189622	0	-11.199	2.11E-14	2.38E-13
hsa_circ_0002254	537.2046126	0	-11.201	3.61E-14	3.55E-13
hsa_circ_0005783	543.8750632	0	-11.218	9.71E-13	5.98E-12
hsa_circ_0002915	545.1414464	0	-11.222	1.21E-14	1.46E-13
hsa_circ_0009865	546.0269266	0	-11.223	2.96E-14	3.05E-13
hsa_circ_0000906	547.2644383	0	-11.227	1.20E-14	1.46E-13
hsa_circ_0009924	551.0959884	0	-11.237	3.31E-14	3.32E-13
hsa_circ_0010004	551.8339387	0	-11.24	8.09E-15	1.02E-13
hsa_circ_0003853	558.9051679	0	-11.258	2.59E-14	2.79E-13
hsa_circ_0008760	561.0221652	0	-11.263	7.32E-15	9.33E-14
hsa_circ_0001370	565.0141978	0	-11.272	8.18E-15	1.02E-13
hsa_circ_0009921	566.9769095	0	-11.278	2.43E-13	1.85E-12
hsa_circ_0002377	576.1638436	0	-11.302	1.59E-13	1.26E-12
hsa_circ_0003499	576.6191047	0	-11.303	6.38E-15	8.37E-14
hsa_circ_0013894	576.8932082	0	-11.303	7.62E-15	9.63E-14
hsa_circ_0001837	580.9964949	0	-11.313	6.33E-15	8.36E-14
hsa_circ_0009576	582.4251022	0	-11.316	5.40E-15	7.26E-14
hsa_circ_0011935	590.7903314	0	-11.338	8.12E-15	1.02E-13
hsa_circ_0006366	602.6003776	0	-11.367	4.47E-15	6.17E-14
hsa_circ_0011834	606.4982559	0	-11.376	5.57E-15	7.45E-14
hsa_circ_0000780	607.4917548	0	-11.378	2.82E-14	2.91E-13
hsa_circ_0003529	609.5309394	0	-11.382	7.33E-15	9.33E-14
hsa_circ_0002403	611.3577941	0	-11.386	3.62E-15	5.20E-14
hsa_circ_0010595	611.8643557	0	-11.389	6.53E-15	8.52E-14
hsa_circ_0000300	612.2526646	0	-11.39	1.24E-14	1.48E-13
hsa_circ_0003527	613.0600822	0	-11.391	6.99E-15	9.05E-14
hsa_circ_0012144	619.8106039	0	-11.407	5.30E-15	7.17E-14
hsa_circ_0008166	619.9909365	0	-11.408	4.11E-14	3.92E-13
hsa_circ_0013442	624.4649452	0	-11.418	3.61E-15	5.20E-14
hsa_circ_0007318	626.6502216	0	-11.422	3.61E-15	5.20E-14
hsa_circ_0000567	627.3845327	0	-11.424	5.01E-15	6.87E-14
hsa_circ_0010181	628.7455964	0	-11.427	5.22E-15	7.12E-14
hsa_circ_0003595	630.8127391	0	-11.432	2.83E-15	4.37E-14
hsa_circ_0009870	630.9676905	0	-11.432	1.63E-14	1.86E-13
hsa_circ_0003498	633.4285655	0	-11.439	3.60E-15	5.20E-14
hsa_circ_0011915	638.6760551	0	-11.451	1.40E-14	1.63E-13
hsa_circ_0009599	641.524834	0	-11.457	1.22E-14	1.47E-13
hsa_circ_0003484	644.4614176	0	-11.462	2.72E-15	4.25E-14
hsa_circ_0008002	647.1242179	0	-11.469	2.22E-15	3.58E-14
hsa_circ_0004064	650.4120965	0	-11.477	1.07E-13	9.05E-13
hsa_circ_0009189	652.3045198	0	-11.48	2.48E-15	3.94E-14
hsa_circ_0011243	653.9633642	0	-11.484	2.66E-15	4.20E-14
hsa_circ_0013593	658.1349311	0	-11.493	3.00E-15	4.50E-14
hsa_circ_0008759	659.525806	0	-11.496	1.30E-14	1.54E-13
hsa_circ_0007762	665.4124878	0	-11.509	1.13E-12	6.87E-12
hsa_circ_0009277	668.8975262	0	-11.518	1.89E-15	3.10E-14
hsa_circ_0014267	670.7919668	0	-11.521	1.84E-15	3.04E-14
hsa_circ_0011580	676.2059361	0	-11.533	3.85E-15	5.42E-14
hsa_circ_0012575	678.7890356	0	-11.539	1.76E-15	2.98E-14
hsa_circ_0002821	680.3541408	0	-11.542	1.91E-15	3.10E-14
hsa_circ_0013597	681.129065	0	-11.543	1.49E-15	2.60E-14
hsa_circ_0003388	683.4726246	0	-11.548	1.50E-15	2.60E-14
hsa_circ_0009057	687.4253634	0	-11.556	1.45E-15	2.58E-14
hsa_circ_0002041	687.8084025	0	-11.557	3.94E-15	5.51E-14
hsa_circ_0013724	689.3287985	0	-11.56	2.86E-15	4.38E-14
hsa_circ_0003488	691.9437871	0	-11.566	1.33E-15	2.38E-14
hsa_circ_0003180	702.4235787	0	-11.587	3.72E-15	5.31E-14
hsa_circ_0008044	708.5296885	0	-11.6	1.80E-15	3.00E-14
hsa_circ_0009557	709.0444937	0	-11.6	1.11E-15	2.06E-14
hsa_circ_0001085	709.2336503	0	-11.601	2.94E-15	4.46E-14
hsa_circ_0009182	710.2156721	0	-11.603	2.74E-15	4.27E-14
hsa_circ_0008067	710.5950378	0	-11.605	1.64E-15	2.83E-14
hsa_circ_0002785	714.686115	0	-11.612	1.79E-15	3.00E-14
hsa_circ_0010252	714.4851309	0	-11.612	3.38E-15	4.99E-14
hsa_circ_0001802	715.7170375	0	-11.614	5.61E-15	7.46E-14
hsa_circ_0008119	717.9412094	0	-11.62	1.04E-15	1.95E-14
hsa_circ_0002775	720.7556924	0	-11.624	2.47E-15	3.94E-14
hsa_circ_0013217	728.2415346	0	-11.639	9.00E-16	1.75E-14
hsa_circ_0007734	738.2571825	0	-11.658	8.20E-16	1.64E-14
hsa_circ_0001032	738.8255982	0	-11.66	7.90E-16	1.60E-14
hsa_circ_0010198	738.9605717	0	-11.66	1.02E-15	1.93E-14
hsa_circ_0003489	745.07813	0	-11.672	7.76E-16	1.58E-14
hsa_circ_0008809	747.436795	0	-11.677	1.67E-15	2.86E-14
hsa_circ_0007319	758.7510107	0	-11.698	7.00E-16	1.45E-14
hsa_circ_0002040	759.2610281	0	-11.699	1.50E-15	2.60E-14
hsa_circ_0002627	759.0759859	0	-11.699	3.33E-15	4.96E-14
hsa_circ_0005675	766.0125673	0	-11.713	9.55E-15	1.18E-13
hsa_circ_0007145	770.3415448	0	-11.72	9.54E-16	1.82E-14
hsa_circ_0002314	772.6039907	0	-11.724	1.27E-15	2.30E-14
hsa_circ_0008472	781.6205887	0	-11.742	8.58E-16	1.70E-14
hsa_circ_0001622	791.0847593	0	-11.758	4.47E-16	9.56E-15
hsa_circ_0004323	806.1068632	0	-11.785	5.02E-16	1.06E-14
hsa_circ_0010403	805.2244342	0	-11.785	8.83E-16	1.73E-14
hsa_circ_0007076	806.6904305	0	-11.787	3.64E-16	8.31E-15
hsa_circ_0013761	807.3989346	0	-11.789	4.33E-15	6.01E-14
hsa_circ_0003297	811.1865001	0	-11.796	4.14E-16	9.04E-15
hsa_circ_0007127	814.4788452	0	-11.801	3.78E-15	5.36E-14
hsa_circ_0007582	818.7218216	0	-11.808	3.58E-16	8.25E-15
hsa_circ_0007029	826.9006292	0	-11.823	3.13E-16	7.39E-15
hsa_circ_0002819	834.4111311	0	-11.836	3.77E-16	8.50E-15
hsa_circ_0007125	839.0316222	0	-11.844	7.24E-15	9.32E-14
hsa_circ_0004104	844.8780652	0	-11.854	1.18E-15	2.15E-14
hsa_circ_0003288	850.8744718	0	-11.864	4.12E-16	9.04E-15
hsa_circ_0013423	850.6381841	0	-11.864	9.49E-16	1.82E-14
hsa_circ_0002139	851.058789	0	-11.865	3.08E-16	7.34E-15
hsa_circ_0012230	852.7021038	0	-11.867	4.34E-16	9.39E-15
hsa_circ_0010276	861.3419977	0	-11.881	1.13E-15	2.08E-14
hsa_circ_0006123	868.6691249	0	-11.893	2.95E-15	4.46E-14
hsa_circ_0004212	880.9297298	0	-11.914	2.23E-16	5.38E-15
hsa_circ_0009510	881.8630947	0	-11.916	3.23E-16	7.54E-15
hsa_circ_0004783	888.402357	0	-11.926	2.19E-16	5.38E-15
hsa_circ_0003999	897.3631338	0	-11.94	1.51E-16	4.03E-15
hsa_circ_0014224	896.6512267	0	-11.94	1.60E-16	4.14E-15
hsa_circ_0007045	901.6734684	0	-11.948	2.04E-16	5.10E-15
hsa_circ_0000842	905.468722	0	-11.954	1.62E-16	4.14E-15
hsa_circ_0004196	913.3200246	0	-11.966	3.87E-16	8.64E-15
hsa_circ_0009366	933.2773132	0	-11.997	1.52E-16	4.03E-15
hsa_circ_0010837	963.2570871	0	-12.042	1.05E-16	3.07E-15
hsa_circ_0005955	969.2007994	0	-12.051	1.11E-16	3.15E-15
hsa_circ_0005484	971.1986065	0	-12.055	1.74E-16	4.39E-15
hsa_circ_0004682	974.8696702	0	-12.06	7.99E-17	2.47E-15
hsa_circ_0011861	994.8584702	0	-12.089	1.13E-16	3.16E-15
hsa_circ_0013614	994.7210654	0	-12.089	1.08E-16	3.12E-15
hsa_circ_0013536	996.6362949	0	-12.092	6.86E-17	2.15E-15
hsa_circ_0011724	1002.84682	0	-12.101	1.61E-16	4.14E-15
hsa_circ_0004916	1003.433317	0	-12.102	9.17E-17	2.79E-15
hsa_circ_0001326	1023.809204	0	-12.131	6.51E-17	2.07E-15
hsa_circ_0010501	1036.944279	0	-12.149	9.60E-17	2.88E-15
hsa_circ_0012238	1056.610063	0	-12.177	5.06E-17	1.63E-15
hsa_circ_0005963	1059.76846	0	-12.18	4.18E-17	1.41E-15
hsa_circ_0009784	1062.862745	0	-12.184	4.25E-17	1.41E-15
hsa_circ_0006166	1065.402654	0	-12.188	1.25E-16	3.45E-15
hsa_circ_0005034	1076.790807	0	-12.204	4.03E-17	1.39E-15
hsa_circ_0010167	1084.433204	0	-12.214	7.60E-16	1.56E-14
hsa_circ_0007086	1085.015172	0	-12.215	9.74E-17	2.88E-15
hsa_circ_0008375	1090.526346	0	-12.222	1.35E-16	3.69E-15
hsa_circ_0002456	1097.723731	0	-12.231	4.70E-17	1.54E-15
hsa_circ_0007068	1114.22374	0	-12.252	2.44E-17	8.66E-16
hsa_circ_0006246	1151.495563	0	-12.3	2.02E-17	7.44E-16
hsa_circ_0007466	1186.054331	0	-12.343	6.05E-16	1.27E-14
hsa_circ_0005944	1192.740433	0	-12.351	1.65E-17	6.19E-16
hsa_circ_0001844	1221.423965	0	-12.386	1.24E-17	5.19E-16
hsa_circ_0008694	1232.915145	0	-12.399	2.44E-17	8.66E-16
hsa_circ_0012709	1237.306581	0	-12.404	1.55E-14	1.79E-13
hsa_circ_0013952	1239.200225	0	-12.406	1.16E-17	4.97E-16
hsa_circ_0007579	1240.233224	0	-12.408	9.44E-18	4.31E-16
hsa_circ_0010835	1273.301747	0	-12.445	1.49E-17	5.67E-16
hsa_circ_0002396	1276.295326	0	-12.449	2.22E-16	5.38E-15
hsa_circ_0007994	1291.455494	0	-12.466	1.48E-17	5.67E-16
hsa_circ_0002625	1322.405576	0	-12.5	1.28E-17	5.27E-16
hsa_circ_0003421	1341.827465	0	-12.521	1.33E-17	5.37E-16
hsa_circ_0007274	1372.749656	0	-12.554	7.21E-18	3.44E-16
hsa_circ_0012736	1412.554534	0	-12.595	1.44E-14	1.67E-13
hsa_circ_0007505	1426.772348	0	-12.61	3.24E-18	1.81E-16
hsa_circ_0004272	1437.371845	0	-12.62	2.51E-17	8.78E-16
hsa_circ_0005510	1458.465931	0	-12.641	1.45E-17	5.67E-16
hsa_circ_0005030	1463.163923	0	-12.646	4.43E-18	2.16E-16
hsa_circ_0012366	1494.20589	0	-12.676	3.28E-18	1.81E-16
hsa_circ_0005506	1495.480953	0	-12.677	3.45E-18	1.81E-16
hsa_circ_0005948	1530.382819	0	-12.71	1.87E-18	1.16E-16
hsa_circ_0013654	1546.104308	0	-12.725	2.33E-18	1.40E-16
hsa_circ_0004688	1584.561569	0	-12.761	1.32E-18	8.95E-17
hsa_circ_0003227	1615.245242	0	-12.789	1.01E-17	4.42E-16
hsa_circ_0014032	1624.552118	0	-12.797	3.17E-18	1.81E-16
hsa_circ_0012659	1637.494902	0	-12.809	1.59E-18	1.01E-16
hsa_circ_0009094	1658.038319	0	-12.827	7.72E-19	5.59E-17
hsa_circ_0000925	1666.585619	0	-12.834	3.37E-18	1.81E-16
hsa_circ_0000924	1802.326131	0	-12.947	3.73E-18	1.91E-16
hsa_circ_0008050	1807.791758	0	-12.951	9.70E-18	4.33E-16
hsa_circ_0007575	1815.816603	0	-12.958	3.17E-19	2.66E-17
hsa_circ_0012173	1898.046307	0	-13.021	5.75E-19	4.31E-17
hsa_circ_0010143	1943.076397	0	-13.055	8.65E-19	6.05E-17
hsa_circ_0008536	1988.78288	0	-13.089	2.44E-19	2.13E-17
hsa_circ_0005713	1991.424399	0	-13.091	1.50E-19	1.74E-17
hsa_circ_0013194	2004.448857	0	-13.1	2.11E-19	2.07E-17
hsa_circ_0009248	2075.948054	0	-13.15	2.00E-19	2.07E-17
hsa_circ_0008054	2127.823458	0	-13.186	1.55E-18	1.01E-16
hsa_circ_0014444	2137.457369	0	-13.193	2.17E-19	2.07E-17
hsa_circ_0002622	2140.401818	0	-13.195	1.92E-19	2.07E-17
hsa_circ_0003082	2194.434898	0	-13.231	6.16E-20	7.61E-18
hsa_circ_0000498	2208.428651	0	-13.24	5.51E-19	4.29E-17
hsa_circ_0008079	2230.053858	0	-13.254	3.30E-19	2.66E-17
hsa_circ_0006031	2469.168252	0	-13.401	2.45E-20	3.67E-18
hsa_circ_0011894	2500.741471	0	-13.42	3.05E-20	4.27E-18
hsa_circ_0005711	2652.102305	0	-13.504	1.19E-20	1.92E-18
hsa_circ_0001766	2760.225702	0	-13.562	3.51E-20	4.61E-18
hsa_circ_0002361	2923.719319	0	-13.645	3.68E-21	6.44E-19
hsa_circ_0001992	3040.281648	0	-13.701	3.59E-21	6.44E-19
hsa_circ_0011639	3081.799302	0	-13.721	3.49E-21	6.44E-19
hsa_circ_0012817	4542.484182	0	-14.281	6.10E-23	1.60E-20
hsa_circ_0014049	4829.288388	0	-14.369	3.20E-23	9.59E-21
hsa_circ_0003426	5196.226328	0	-14.474	2.15E-22	5.01E-20
hsa_circ_0007015	48610.99764	0	-17.7	7.86E-34	3.30E-31
hsa_circ_0007000	67766.54444	0	-18.179	1.25E-35	8.78E-33
hsa_circ_0006973	71711.19498	0	-18.261	1.68E-35	8.81E-33
hsa_circ_0006993	76592.42603	0	-18.356	3.94E-36	7.68E-33
hsa_circ_0006971	79448.61859	0	-18.409	7.32E-36	7.68E-33
