# Supplementary material for: CircNDST1 promotes papillary thyroid cancer progression via its interaction with CSNK2A1 to activate the PI3K–Akt pathway and epithelial–mesenchymal transition
Source: J Endocrinol Invest. 2022 Oct 28;46(3):545–57. doi: 10.1007/s40618-022-01928-x (PMC9938055; doi:10.1007/s40618-022-01928-x)
Supplement: Supplementary file 7 — Supplementary file7 (XLS 1472 KB) [file 40618_2022_1928_MOESM7_ESM.xls]

GeneName	log2FC	Pvalue	padj	Style	Si1_1	Si1_2	NC_1	NC_2	EnsemblID	GeneID	chromosome	start	end	strand	Biological_Process	Molecular_Function	Cellular_Component	KO	Pathway	PathwayName	Description
C3	-1.89797884989706	1.75195236424723e-26	2.85422239341944e-24	down	172.0	158.0	704.0	535.0	ENSG00000125730	718	19	6677704	6730562	-	GO:0006629|lipid metabolic process;GO:0010951|negative regulation of endopeptidase activity;GO:0006631|fatty acid metabolic process;GO:0006508|proteolysis;GO:0006954|inflammatory response;GO:0002376|immune system process;GO:0045087|innate immune response;GO:0006956|complement activation;GO:0030449|regulation of complement activation;GO:0050776|regulation of immune response;GO:0006956|complement a…	GO:0005515|protein binding;GO:0004252|serine-type endopeptidase activity;GO:0004866|endopeptidase inhibitor activity;GO:0005102|signaling receptor binding;GO:0031715|C5L2 anaphylatoxin chemotactic receptor binding	GO:0005615|extracellular space;GO:0005576|extracellular region;GO:0005615|extracellular space;GO:0005615|extracellular space;GO:0005576|extracellular region;GO:0005886|plasma membrane;GO:0070062|extracellular exosome;GO:0072562|blood microparticle;GO:0034774|secretory granule lumen;GO:0005788|endoplasmic reticulum lumen;GO:0035578|azurophil granule lumen;GO:0032991|protein-containing complex;GO:0…	K03990|complement component 3	hsa04145|hsa04610|hsa05133|hsa05134|hsa05140|hsa05142|hsa05150|hsa05152|hsa05167|hsa05168|hsa05203|hsa05322	Phagosome|Complement and coagulation cascades|Pertussis|Legionellosis|Leishmaniasis|Chagas disease (American trypanosomiasis)|Staphylococcus aureus infection|Tuberculosis|Kaposi sarcoma-associated herpesvirus infection|Herpes simplex infection|Viral carcinogenesis|Systemic lupus erythematosus	complement C3
C5	-1.31179090989061	0.000480074087591707	0.00345234571134656	down	47.0	39.0	124.0	91.0	ENSG00000106804	727	9	120952335	121050276	-	GO:0010951|negative regulation of endopeptidase activity;GO:0006954|inflammatory response;GO:0002376|immune system process;GO:0045087|innate immune response;GO:0060326|cell chemotaxis;GO:0030449|regulation of complement activation;GO:0019835|cytolysis;GO:0006956|complement activation;GO:0007186|G-protein coupled receptor signaling pathway;GO:0006935|chemotaxis;GO:0006954|inflammatory response;GO:…	GO:0005515|protein binding;GO:0004866|endopeptidase inhibitor activity;GO:0008009|chemokine activity;GO:0005102|signaling receptor binding	GO:0005615|extracellular space;GO:0005576|extracellular region;GO:0005576|extracellular region;GO:0070062|extracellular exosome;GO:0005615|extracellular space;GO:0005579|membrane attack complex;GO:0005579|membrane attack complex	K03994|complement component 5	hsa04610|hsa05020|hsa05133|hsa05150|hsa05168|hsa05322	Complement and coagulation cascades|Prion diseases|Pertussis|Staphylococcus aureus infection|Herpes simplex infection|Systemic lupus erythematosus	complement C5
FLJ22447	-1.46194067223761	3.18484077011623e-09	7.59312647021614e-08	down	97.0	89.0	281.0	234.0	ENSG00000232774	400221	14	61570540	61658696	+	NA	NA	NA	NA	NA	NA	NA
PABPC4L	-1.01380009634351	0.000399522094852761	0.00294582967029097	down	80.0	96.0	204.0	155.0	ENSG00000254535	132430	4	134196333	134201748	-	NA	GO:0003676|nucleic acid binding;GO:0003723|RNA binding;GO:0003723|RNA binding;GO:0003730|mRNA 3'-UTR binding;GO:0008143|poly(A) binding;GO:0008266|poly(U) RNA binding	GO:0005634|nucleus;GO:0005737|cytoplasm;GO:0005829|cytosol;GO:1990904|ribonucleoprotein complex;GO:0010494|cytoplasmic stress granule	K13126|polyadenylate-binding protein	hsa03013|hsa03015|hsa03018	RNA transport|mRNA surveillance pathway|RNA degradation	poly(A) binding protein cytoplasmic 4 like
RNFT2	-1.22006799599876	0.00891848410505623	0.0391435070486512	down	28.0	31.0	60.0	77.0	ENSG00000135119	84900	12	116738178	116853631	+	NA	GO:0046872|metal ion binding;GO:0046872|metal ion binding;GO:0046872|metal ion binding	GO:0016020|membrane;GO:0016021|integral component of membrane;GO:0016020|membrane;GO:0016021|integral component of membrane;GO:0016020|membrane;GO:0016021|integral component of membrane;GO:0016020|membrane;GO:0016021|integral component of membrane;GO:0016020|membrane;GO:0016021|integral component of membrane	NA	NA	NA	ring finger protein, transmembrane 2
PLEKHG4B	1.39723557356033	0.000173140121059593	0.00143167526084624	up	103.0	117.0	44.0	40.0	ENSG00000153404	153478	5	92151	189972	+	GO:0035023|regulation of Rho protein signal transduction;GO:0035023|regulation of Rho protein signal transduction	GO:0005089|Rho guanyl-nucleotide exchange factor activity;GO:0005089|Rho guanyl-nucleotide exchange factor activity;GO:0005515|protein binding	NA	NA	NA	NA	pleckstrin homology and RhoGEF domain containing G4B
THEMIS2	-1.40620998800348	5.26227874033653e-07	8.31573724728701e-06	down	79.0	74.0	237.0	172.0	ENSG00000130775	9473	1	27872543	27886685	+	GO:0006954|inflammatory response;GO:0002376|immune system process;GO:0007155|cell adhesion;GO:0006954|inflammatory response;GO:0002376|immune system process;GO:0007155|cell adhesion;GO:0006954|inflammatory response;GO:0002376|immune system process;GO:0007155|cell adhesion;GO:0050852|T cell receptor signaling pathway;GO:0006954|inflammatory response;GO:0002376|immune system process;GO:0007155|cell…	GO:0005515|protein binding;GO:0005515|protein binding;GO:0005515|protein binding;GO:0005515|protein binding	GO:0005634|nucleus;GO:0005737|cytoplasm	NA	NA	NA	thymocyte selection associated family member 2
ABCA12	-2.7500861370043	5.68124877917735e-38	2.10129431197411e-35	down	74.0	74.0	509.0	489.0	ENSG00000144452	26154	2	214931542	215138428	-	GO:0055085|transmembrane transport;GO:0006869|lipid transport;GO:0006869|lipid transport;GO:0055085|transmembrane transport;GO:0006869|lipid transport;GO:0006869|lipid transport;GO:0010875|positive regulation of cholesterol efflux;GO:0033700|phospholipid efflux;GO:0072659|protein localization to plasma membrane;GO:0072659|protein localization to plasma membrane;GO:0032940|secretion by cell;GO:001…	GO:0005215|transporter activity;GO:0000166|nucleotide binding;GO:0005524|ATP binding;GO:0005524|ATP binding;GO:0005515|protein binding;GO:0016887|ATPase activity;GO:0042626|ATPase activity, coupled to transmembrane movement of substances;GO:0042626|ATPase activity, coupled to transmembrane movement of substances;GO:0005102|signaling receptor binding;GO:0005319|lipid transporter activity;GO:003419…	GO:0005737|cytoplasm;GO:0016020|membrane;GO:0016021|integral component of membrane;GO:0016021|integral component of membrane;GO:0005886|plasma membrane;GO:0043231|intracellular membrane-bounded organelle;GO:0005886|plasma membrane;GO:0005829|cytosol;GO:0097209|epidermal lamellar body;GO:0005737|cytoplasm;GO:0016020|membrane;GO:0016021|integral component of membrane;GO:0016021|integral component o…	K05646|ATP-binding cassette, subfamily A (ABC1), member 12	hsa02010	ABC transporters	ATP binding cassette subfamily A member 12
PNRC1	-1.49872720979899	9.45515397504101e-12	3.41408396170016e-10	down	129.0	137.0	448.0	312.0	ENSG00000146278	10957	6	89080751	89085160	+	NA	GO:0005515|protein binding	GO:0005634|nucleus;GO:0005634|nucleus;GO:0005634|nucleus	K18774|proline-rich nuclear receptor coactivator 1	NA	NA	proline rich nuclear receptor coactivator 1
PALM3	-2.64089106011705	2.65497288457352e-17	1.89235957944732e-15	down	31.0	42.0	239.0	219.0	ENSG00000187867	342979	19	14053365	14059159	-	GO:0001960|negative regulation of cytokine-mediated signaling pathway;GO:0001960|negative regulation of cytokine-mediated signaling pathway;GO:0008063|Toll signaling pathway;GO:0008063|Toll signaling pathway;GO:0032496|response to lipopolysaccharide;GO:0032496|response to lipopolysaccharide	GO:0000166|nucleotide binding;GO:0005524|ATP binding;GO:0005515|protein binding	GO:0005737|cytoplasm;GO:0016020|membrane;GO:0005886|plasma membrane	NA	NA	NA	paralemmin 3
DLL1	-2.0529820032667	2.70989603759707e-05	0.00028526867134243	down	22.0	15.0	74.0	79.0	ENSG00000198719	28514	6	170282206	170306565	-	GO:0045944|positive regulation of transcription by RNA polymerase II;GO:0007275|multicellular organism development;GO:0007219|Notch signaling pathway;GO:0030154|cell differentiation;GO:0030154|cell differentiation;GO:0007154|cell communication;GO:0007219|Notch signaling pathway;GO:0007219|Notch signaling pathway;GO:0007219|Notch signaling pathway;GO:0008285|negative regulation of cell proliferati…	GO:0005509|calcium ion binding;GO:0005515|protein binding;GO:0005112|Notch binding;GO:0005112|Notch binding;GO:0030957|Tat protein binding;GO:0097110|scaffold protein binding	GO:0016020|membrane;GO:0016021|integral component of membrane;GO:0005886|plasma membrane;GO:0005576|extracellular region;GO:0030054|cell junction;GO:0045121|membrane raft;GO:0045121|membrane raft;GO:0005886|plasma membrane;GO:0005887|integral component of plasma membrane;GO:0005912|adherens junction;GO:0005912|adherens junction;GO:0016324|apical plasma membrane;GO:0016324|apical plasma membrane;G…	K06051|delta	hsa01522|hsa04330|hsa04658|hsa05200|hsa05224	Endocrine resistance|Notch signaling pathway|Th1 and Th2 cell differentiation|Pathways in cancer|Breast cancer	delta like canonical Notch ligand 1
PANX2	1.17822402178059	6.43878681130351e-07	9.95647429521904e-06	up	409.0	303.0	133.0	179.0	ENSG00000073150	56666	22	50170731	50180294	+	GO:0006811|ion transport;GO:0006812|cation transport;GO:0050716|positive regulation of interleukin-1 secretion;GO:0034214|protein hexamerization;GO:0006812|cation transport;GO:0007267|cell-cell signaling;GO:0006811|ion transport;GO:0006812|cation transport;GO:0050716|positive regulation of interleukin-1 secretion;GO:0034214|protein hexamerization;GO:0006812|cation transport;GO:0007267|cell-cell s…	GO:0015267|channel activity;GO:0055077|gap junction hemi-channel activity;GO:0015267|channel activity;GO:0055077|gap junction hemi-channel activity;GO:0015267|channel activity	GO:0016020|membrane;GO:0016021|integral component of membrane;GO:0005886|plasma membrane;GO:0005921|gap junction;GO:0030054|cell junction;GO:0005886|plasma membrane;GO:0005886|plasma membrane;GO:0016020|membrane;GO:0016021|integral component of membrane;GO:0005886|plasma membrane;GO:0005921|gap junction;GO:0030054|cell junction;GO:0005886|plasma membrane;GO:0005886|plasma membrane;GO:0005737|cyto…	K20857|pannexin 2/3	NA	NA	pannexin 2
SLC7A7	1.05685425617976	0.000730779928512941	0.00491919494426936	up	140.0	140.0	69.0	66.0	ENSG00000155465	9056	14	22773222	22829820	-	GO:0055085|transmembrane transport;GO:1990822|basic amino acid transmembrane transport;GO:0050900|leukocyte migration;GO:0006865|amino acid transport;GO:1902475|L-alpha-amino acid transmembrane transport;GO:0065003|protein-containing complex assembly;GO:0006520|cellular amino acid metabolic process;GO:0000821|regulation of arginine metabolic process;GO:0055085|transmembrane transport;GO:1990822|b…	GO:0022857|transmembrane transporter activity;GO:0015179|L-amino acid transmembrane transporter activity;GO:0015174|basic amino acid transmembrane transporter activity;GO:0022857|transmembrane transporter activity;GO:0015179|L-amino acid transmembrane transporter activity;GO:0015174|basic amino acid transmembrane transporter activity;GO:0022857|transmembrane transporter activity;GO:0015174|basic …	GO:0016020|membrane;GO:0016021|integral component of membrane;GO:0005886|plasma membrane;GO:0005886|plasma membrane;GO:0016323|basolateral plasma membrane;GO:0005887|integral component of plasma membrane;GO:0016020|membrane;GO:0016021|integral component of membrane;GO:0005886|plasma membrane;GO:0005886|plasma membrane;GO:0016323|basolateral plasma membrane;GO:0005887|integral component of plasma …	K13867|solute carrier family 7 (L-type amino acid transporter), member 7	hsa04974	Protein digestion and absorption	solute carrier family 7 member 7
CORO1A	-1.17965177432259	0.00728088836048264	0.0333352148588842	down	36.0	29.0	83.0	65.0	ENSG00000102879	11151	16	30182827	30189076	+	GO:0001845|phagolysosome assembly;GO:0030595|leukocyte chemotaxis;GO:0001845|phagolysosome assembly;GO:0030595|leukocyte chemotaxis;GO:0001845|phagolysosome assembly;GO:0006816|calcium ion transport;GO:0007015|actin filament organization;GO:0008064|regulation of actin polymerization or depolymerization;GO:0008360|regulation of cell shape;GO:0016477|cell migration;GO:0030335|positive regulation of…	GO:0051015|actin filament binding;GO:0051015|actin filament binding;GO:0003723|RNA binding;GO:0003779|actin binding;GO:0003779|actin binding;GO:0051015|actin filament binding;GO:0042803|protein homodimerization activity;GO:0005515|protein binding;GO:0008092|cytoskeletal protein binding;GO:0042802|identical protein binding;GO:0051015|actin filament binding;GO:0051015|actin filament binding;GO:0008…	GO:0005737|cytoplasm;GO:0005737|cytoplasm;GO:0016020|membrane;GO:0016020|membrane;GO:0005829|cytosol;GO:0005886|plasma membrane;GO:0005856|cytoskeleton;GO:0031410|cytoplasmic vesicle;GO:0001772|immunological synapse;GO:0005769|early endosome;GO:0005886|plasma membrane;GO:0005911|cell-cell junction;GO:0015629|actin cytoskeleton;GO:0030424|axon;GO:0031252|cell leading edge;GO:0030027|lamellipodium;…	K13882|coronin-1A	hsa04145|hsa05152	Phagosome|Tuberculosis	coronin 1A
TRIB2	-1.48316601900867	3.06074892999555e-26	4.81452288586082e-24	down	328.0	291.0	930.0	807.0	ENSG00000071575	28951	2	12716889	12742734	+	GO:0045599|negative regulation of fat cell differentiation;GO:0006469|negative regulation of protein kinase activity;GO:0006468|protein phosphorylation;GO:0032436|positive regulation of proteasomal ubiquitin-dependent protein catabolic process;GO:0043405|regulation of MAP kinase activity;GO:0032436|positive regulation of proteasomal ubiquitin-dependent protein catabolic process;GO:0032436|positiv…	GO:0004860|protein kinase inhibitor activity;GO:0031625|ubiquitin protein ligase binding;GO:0008134|transcription factor binding;GO:0008134|transcription factor binding;GO:0031434|mitogen-activated protein kinase kinase binding;GO:0031625|ubiquitin protein ligase binding;GO:0055106|ubiquitin-protein transferase regulator activity;GO:0055106|ubiquitin-protein transferase regulator activity;GO:0004…	GO:0005737|cytoplasm;GO:0005737|cytoplasm;GO:0005856|cytoskeleton;GO:0005634|nucleus	K08814|tribbles homolog 1/2	NA	NA	tribbles pseudokinase 2
DMPK	-1.51582458068002	2.00939273589091e-22	2.25397865497271e-20	down	260.0	227.0	752.0	646.0	ENSG00000104936	1760	19	45769717	45782552	-	GO:0006468|protein phosphorylation;GO:0016310|phosphorylation;GO:0043666|regulation of phosphoprotein phosphatase activity;GO:0035556|intracellular signal transduction;GO:0018105|peptidyl-serine phosphorylation;GO:0006468|protein phosphorylation;GO:0006998|nuclear envelope organization;GO:1903779|regulation of cardiac conduction;GO:0006874|cellular calcium ion homeostasis;GO:0006874|cellular calc…	GO:0046872|metal ion binding;GO:0000166|nucleotide binding;GO:0004672|protein kinase activity;GO:0004674|protein serine/threonine kinase activity;GO:0004674|protein serine/threonine kinase activity;GO:0005524|ATP binding;GO:0005524|ATP binding;GO:0016740|transferase activity;GO:0016301|kinase activity;GO:0005515|protein binding;GO:0004674|protein serine/threonine kinase activity;GO:0004674|protei…	GO:0005634|nucleus;GO:0005737|cytoplasm;GO:0016020|membrane;GO:0016021|integral component of membrane;GO:0005783|endoplasmic reticulum;GO:0005789|endoplasmic reticulum membrane;GO:0005789|endoplasmic reticulum membrane;GO:0005829|cytosol;GO:0005829|cytosol;GO:0005739|mitochondrion;GO:0005886|plasma membrane;GO:0005886|plasma membrane;GO:0005741|mitochondrial outer membrane;GO:0031966|mitochondria…	K08788|dystrophia myotonica-protein kinase [EC:2.7.11.1]	NA	NA	DM1 protein kinase
SNAI2	1.99703848489108	5.85030739827501e-48	4.44785870807742e-45	up	1092.0	1085.0	307.0	242.0	ENSG00000019549	6591	8	48917768	48921740	-	GO:0030335|positive regulation of cell migration;GO:0090090|negative regulation of canonical Wnt signaling pathway;GO:0090090|negative regulation of canonical Wnt signaling pathway;GO:0007275|multicellular organism development;GO:0006355|regulation of transcription, DNA-templated;GO:0000122|negative regulation of transcription by RNA polymerase II;GO:0000122|negative regulation of transcription b…	GO:0003676|nucleic acid binding;GO:0046872|metal ion binding;GO:0003677|DNA binding;GO:0005515|protein binding;GO:0003677|DNA binding;GO:0003700|DNA-binding transcription factor activity;GO:0000981|DNA-binding transcription factor activity, RNA polymerase II-specific;GO:0000981|DNA-binding transcription factor activity, RNA polymerase II-specific;GO:0000977|RNA polymerase II regulatory region seq…	GO:0005634|nucleus;GO:0005634|nucleus;GO:0005737|cytoplasm;GO:0005634|nucleus;GO:0005654|nucleoplasm;GO:0000790|nuclear chromatin;GO:0005634|nucleus;GO:0005634|nucleus;GO:0005737|cytoplasm;GO:0005634|nucleus;GO:0005654|nucleoplasm;GO:0000790|nuclear chromatin	K05706|snail 2	hsa04390|hsa04520	Hippo signaling pathway|Adherens junction	snail family transcriptional repressor 2
RAB42	-1.23191285214457	2.76796968892197e-07	4.60263246572263e-06	down	116.0	103.0	284.0	233.0	ENSG00000188060	115273	1	28592200	28595443	+	NA	GO:0000166|nucleotide binding;GO:0003924|GTPase activity;GO:0005525|GTP binding;GO:0000166|nucleotide binding;GO:0003924|GTPase activity;GO:0005525|GTP binding	GO:0016020|membrane;GO:0016020|membrane	K07929|Ras-related protein Rab-42	NA	NA	RAB42, member RAS oncogene family
AC003092.1	1.10572905542856	3.48816508307073e-25	4.97245199602322e-23	up	1473.0	1474.0	733.0	643.0	ENSG00000236453	NA	7	94022833	94066661	+	NA	NA	NA	NA	NA	NA	NA
RAB26	-1.96733197433183	1.05973032342445e-06	1.56952483507182e-05	down	30.0	27.0	133.0	92.0	ENSG00000167964	25837	16	2140803	2154165	+	GO:0015031|protein transport;GO:0006886|intracellular protein transport;GO:0032482|Rab protein signal transduction;GO:0045055|regulated exocytosis;GO:0017157|regulation of exocytosis;GO:0043001|Golgi to plasma membrane protein transport;GO:0035272|exocrine system development;GO:0035272|exocrine system development;GO:0099575|regulation of protein catabolic process at presynapse, modulating synapti…	GO:0003924|GTPase activity;GO:0005525|GTP binding;GO:0000166|nucleotide binding;GO:0003924|GTPase activity;GO:0005525|GTP binding;GO:0005525|GTP binding;GO:0005525|GTP binding;GO:0005515|protein binding;GO:0003924|GTPase activity;GO:0019002|GMP binding;GO:0000166|nucleotide binding;GO:0003924|GTPase activity;GO:0005525|GTP binding;GO:0005525|GTP binding;GO:0005525|GTP binding;GO:0005515|protein b…	GO:0016020|membrane;GO:0005794|Golgi apparatus;GO:0000139|Golgi membrane;GO:0000139|Golgi membrane;GO:0031410|cytoplasmic vesicle;GO:0031226|intrinsic component of plasma membrane;GO:0030658|transport vesicle membrane;GO:0030667|secretory granule membrane;GO:0098993|anchored component of synaptic vesicle membrane;GO:0098993|anchored component of synaptic vesicle membrane;GO:0016020|membrane;GO:00…	K07913|Ras-related protein Rab-26	NA	NA	RAB26, member RAS oncogene family
ATP6V0D2	1.36455473694595	8.2756325441877e-10	2.17374340436101e-08	up	307.0	316.0	127.0	116.0	ENSG00000147614	245972	8	85987323	86154228	+	GO:0015991|ATP hydrolysis coupled proton transport;GO:0015991|ATP hydrolysis coupled proton transport;GO:0006811|ion transport;GO:0015991|ATP hydrolysis coupled proton transport;GO:0034220|ion transmembrane transport;GO:0008286|insulin receptor signaling pathway;GO:0016241|regulation of macroautophagy;GO:0033572|transferrin transport;GO:0007034|vacuolar transport;GO:0007035|vacuolar acidification	GO:0015078|proton transmembrane transporter activity;GO:0015078|proton transmembrane transporter activity;GO:0015078|proton transmembrane transporter activity;GO:0005515|protein binding;GO:0008553|proton-exporting ATPase activity, phosphorylative mechanism;GO:0046961|proton-transporting ATPase activity, rotational mechanism	GO:0033179|proton-transporting V-type ATPase, V0 domain;GO:0033179|proton-transporting V-type ATPase, V0 domain;GO:0016020|membrane;GO:0033179|proton-transporting V-type ATPase, V0 domain;GO:0005768|endosome;GO:0005769|early endosome;GO:0016324|apical plasma membrane;GO:0070062|extracellular exosome;GO:0010008|endosome membrane;GO:0016324|apical plasma membrane;GO:0005769|early endosome;GO:003067…	K02146|V-type H+-transporting ATPase subunit d	hsa00190|hsa01100|hsa04142|hsa04145|hsa04721|hsa04966|hsa05110|hsa05120|hsa05152|hsa05165|hsa05203|hsa05323	Oxidative phosphorylation|Metabolic pathways|Lysosome|Phagosome|Synaptic vesicle cycle|Collecting duct acid secretion|Vibrio cholerae infection|Epithelial cell signaling in Helicobacter pylori infection|Tuberculosis|Human papillomavirus infection|Viral carcinogenesis|Rheumatoid arthritis	ATPase H+ transporting V0 subunit d2
VASN	-2.01366065993632	6.17879481163104e-09	1.38617716388805e-07	down	47.0	31.0	176.0	140.0	ENSG00000168140	114990	16	4371848	4383528	+	GO:0010719|negative regulation of epithelial to mesenchymal transition;GO:0030512|negative regulation of transforming growth factor beta receptor signaling pathway;GO:0030512|negative regulation of transforming growth factor beta receptor signaling pathway;GO:0030512|negative regulation of transforming growth factor beta receptor signaling pathway;GO:0071456|cellular response to hypoxia;GO:007146…	GO:0005515|protein binding;GO:0045296|cadherin binding;GO:0050431|transforming growth factor beta binding;GO:0050431|transforming growth factor beta binding	GO:0016020|membrane;GO:0016021|integral component of membrane;GO:0005765|lysosomal membrane;GO:0005576|extracellular region;GO:0005615|extracellular space;GO:0009986|cell surface;GO:0005615|extracellular space;GO:0005886|plasma membrane;GO:0070062|extracellular exosome;GO:0070062|extracellular exosome;GO:0031012|extracellular matrix;GO:0005739|mitochondrion;GO:0005886|plasma membrane	NA	NA	NA	vasorin
DNER	1.61444954702646	1.388116267394e-22	1.5963337075031e-20	up	687.0	755.0	229.0	243.0	ENSG00000187957	92737	2	229357629	229714558	-	GO:0007219|Notch signaling pathway;GO:0006897|endocytosis;GO:0001764|neuron migration;GO:0007416|synapse assembly;GO:0007417|central nervous system development;GO:0007220|Notch receptor processing;GO:0010001|glial cell differentiation;GO:0048741|skeletal muscle fiber development	GO:0005509|calcium ion binding;GO:0005509|calcium ion binding;GO:0005515|protein binding;GO:0004888|transmembrane signaling receptor activity;GO:0030276|clathrin binding;GO:0005112|Notch binding	GO:0016020|membrane;GO:0016021|integral component of membrane;GO:0005886|plasma membrane;GO:0005886|plasma membrane;GO:0030425|dendrite;GO:0005769|early endosome;GO:0030425|dendrite;GO:0043025|neuronal cell body	NA	NA	NA	delta/notch like EGF repeat containing
HAPLN3	-1.68381730960003	6.61694652236528e-08	1.25767934942457e-06	down	65.0	46.0	200.0	158.0	ENSG00000140511	145864	15	88877288	88895626	-	GO:0007155|cell adhesion;GO:0007417|central nervous system development;GO:0007155|cell adhesion	GO:0005540|hyaluronic acid binding;GO:0005540|hyaluronic acid binding	GO:0005576|extracellular region;GO:0005615|extracellular space;GO:0031012|extracellular matrix	K06852|hyaluronan and proteoglycan link protein 3	NA	NA	hyaluronan and proteoglycan link protein 3
AC022893.1	-1.33485476397782	0.00648079298790412	0.0301460408019945	down	20.0	36.0	89.0	55.0	ENSG00000253636	NA	8	73052178	73063061	+	NA	NA	NA	NA	NA	NA	NA
SRPX2	1.08840671200961	0.00984032226339402	0.042267674254409	up	78.0	78.0	43.0	31.0	ENSG00000102359	27286	X	100644166	100675788	+	GO:0007155|cell adhesion;GO:0001525|angiogenesis;GO:0051965|positive regulation of synapse assembly;GO:0098609|cell-cell adhesion;GO:0042325|regulation of phosphorylation;GO:0048870|cell motility;GO:0051965|positive regulation of synapse assembly;GO:0071625|vocalization behavior;GO:0090050|positive regulation of cell migration involved in sprouting angiogenesis;GO:0090050|positive regulation of c…	GO:0005515|protein binding;GO:0042802|identical protein binding;GO:0005102|signaling receptor binding;GO:0005102|signaling receptor binding;GO:0036458|hepatocyte growth factor binding	GO:0005737|cytoplasm;GO:0005737|cytoplasm;GO:0005576|extracellular region;GO:0030054|cell junction;GO:0005615|extracellular space;GO:0045202|synapse;GO:0009986|cell surface;GO:0009986|cell surface;GO:0060076|excitatory synapse;GO:0060076|excitatory synapse;GO:0097060|synaptic membrane;GO:0097060|synaptic membrane	K19408|sushi repeat-containing protein SRPX2	NA	NA	sushi repeat containing protein X-linked 2
SRSF12	-1.41773635324031	0.000795765441383698	0.00528386708652882	down	26.0	46.0	110.0	85.0	ENSG00000154548	135295	6	89095959	89118081	-	GO:0006397|mRNA processing;GO:0008380|RNA splicing;GO:0000381|regulation of alternative mRNA splicing, via spliceosome;GO:0000395|mRNA 5'-splice site recognition;GO:0000381|regulation of alternative mRNA splicing, via spliceosome;GO:0000381|regulation of alternative mRNA splicing, via spliceosome;GO:0048025|negative regulation of mRNA splicing, via spliceosome;GO:0045292|mRNA cis splicing, via sp…	GO:0003676|nucleic acid binding;GO:0003723|RNA binding;GO:0003723|RNA binding;GO:0003723|RNA binding;GO:0003723|RNA binding;GO:0051082|unfolded protein binding;GO:0050733|RS domain binding	GO:0005634|nucleus;GO:0005654|nucleoplasm	NA	NA	NA	serine and arginine rich splicing factor 12
SLC12A6	-1.21504341998965	1.71667899301765e-11	5.97779949604238e-10	down	200.0	236.0	534.0	484.0	ENSG00000140199	9990	15	34229996	34338060	-	GO:0055085|transmembrane transport;GO:0006811|ion transport;GO:0006811|ion transport;GO:0006813|potassium ion transport;GO:0071477|cellular hypotonic salinity response;GO:1902476|chloride transmembrane transport;GO:0007268|chemical synaptic transmission;GO:0006884|cell volume homeostasis;GO:0010107|potassium ion import;GO:0055064|chloride ion homeostasis;GO:0055075|potassium ion homeostasis;GO:19…	GO:0005215|transporter activity;GO:0015293|symporter activity;GO:0015377|cation:chloride symporter activity;GO:0015379|potassium:chloride symporter activity;GO:0015379|potassium:chloride symporter activity;GO:0015379|potassium:chloride symporter activity;GO:0015379|potassium:chloride symporter activity;GO:0005215|transporter activity;GO:0015293|symporter activity;GO:0015377|cation:chloride sympor…	GO:0016020|membrane;GO:0016021|integral component of membrane;GO:0016021|integral component of membrane;GO:0005887|integral component of plasma membrane;GO:0005886|plasma membrane;GO:0005886|plasma membrane;GO:0016323|basolateral plasma membrane;GO:0016323|basolateral plasma membrane;GO:0016020|membrane;GO:0016021|integral component of membrane;GO:0016021|integral component of membrane;GO:0005887…	K14427|solute carrier family 12 (potassium/chloride transporter), member 4/5/6	NA	NA	solute carrier family 12 member 6
SLC12A8	-1.67626009438306	4.54444231424663e-06	5.82309860210348e-05	down	62.0	30.0	153.0	140.0	ENSG00000221955	84561	3	125082636	125212864	-	GO:0055085|transmembrane transport;GO:0006811|ion transport;GO:0006813|potassium ion transport;GO:0006884|cell volume homeostasis;GO:0010107|potassium ion import;GO:0055064|chloride ion homeostasis;GO:0055075|potassium ion homeostasis;GO:1902476|chloride transmembrane transport;GO:0055085|transmembrane transport;GO:0006811|ion transport;GO:0006813|potassium ion transport;GO:0006884|cell volume ho…	GO:0015293|symporter activity;GO:0015379|potassium:chloride symporter activity;GO:0015293|symporter activity;GO:0015379|potassium:chloride symporter activity;GO:0015293|symporter activity;GO:0015379|potassium:chloride symporter activity	GO:0005623|cell;GO:0016020|membrane;GO:0016021|integral component of membrane;GO:0005623|cell;GO:0016020|membrane;GO:0016021|integral component of membrane;GO:0016020|membrane;GO:0016021|integral component of membrane;GO:0005623|cell;GO:0016020|membrane;GO:0016021|integral component of membrane;GO:0016020|membrane;GO:0016021|integral component of membrane;GO:0016020|membrane;GO:0016021|integral c…	K14428|solute carrier family 12 (potassium/chloride transporters), member 8	NA	NA	solute carrier family 12 member 8
SNED1	-1.09218613646354	0.0106726589890733	0.0452098068423533	down	31.0	42.0	85.0	72.0	ENSG00000162804	25992	2	240998838	241095568	+	GO:0007160|cell-matrix adhesion;GO:0007160|cell-matrix adhesion;GO:0007160|cell-matrix adhesion	GO:0005509|calcium ion binding;GO:0005509|calcium ion binding;GO:0005509|calcium ion binding;GO:0005509|calcium ion binding;GO:0005509|calcium ion binding;GO:0005509|calcium ion binding;GO:0005509|calcium ion binding	GO:0005576|extracellular region;GO:0005576|extracellular region;GO:0005576|extracellular region	NA	NA	NA	sushi, nidogen and EGF like domains 1
VCAN	-1.50099622631893	1.82009202150965e-142	2.49079593143595e-138	down	3501.0	3224.0	10199.0	8911.0	ENSG00000038427	1462	5	83471465	83582303	+	GO:0007155|cell adhesion;GO:0044267|cellular protein metabolic process;GO:0043687|post-translational protein modification;GO:0007155|cell adhesion;GO:0007275|multicellular organism development;GO:0030198|extracellular matrix organization;GO:0007417|central nervous system development;GO:0030206|chondroitin sulfate biosynthetic process;GO:0030207|chondroitin sulfate catabolic process;GO:0030208|der…	GO:0030246|carbohydrate binding;GO:0005509|calcium ion binding;GO:0005515|protein binding;GO:0005540|hyaluronic acid binding;GO:0030021|extracellular matrix structural constituent conferring compression resistance;GO:0030021|extracellular matrix structural constituent conferring compression resistance;GO:0005539|glycosaminoglycan binding;GO:0005540|hyaluronic acid binding;GO:0005509|calcium ion b…	GO:0005615|extracellular space;GO:0016020|membrane;GO:0005576|extracellular region;GO:0005576|extracellular region;GO:0031012|extracellular matrix;GO:0031012|extracellular matrix;GO:0062023|collagen-containing extracellular matrix;GO:0062023|collagen-containing extracellular matrix;GO:0005788|endoplasmic reticulum lumen;GO:0043202|lysosomal lumen;GO:0005796|Golgi lumen;GO:0031012|extracellular ma…	K06793|versican core protein	hsa04514	Cell adhesion molecules (CAMs)	versican
SERPINB7	2.03854799001159	1.45845229875017e-17	1.07306019937613e-15	up	321.0	317.0	83.0	73.0	ENSG00000166396	8710	18	63752935	63805376	+	GO:0010466|negative regulation of peptidase activity;GO:0010951|negative regulation of endopeptidase activity;GO:0032914|positive regulation of transforming growth factor beta1 production;GO:0032967|positive regulation of collagen biosynthetic process;GO:0072126|positive regulation of glomerular mesangial cell proliferation;GO:0090362|positive regulation of platelet-derived growth factor producti…	GO:0030414|peptidase inhibitor activity;GO:0004867|serine-type endopeptidase inhibitor activity;GO:0004867|serine-type endopeptidase inhibitor activity;GO:0004867|serine-type endopeptidase inhibitor activity;GO:0030414|peptidase inhibitor activity;GO:0004867|serine-type endopeptidase inhibitor activity;GO:0004867|serine-type endopeptidase inhibitor activity;GO:0004867|serine-type endopeptidase in…	GO:0005615|extracellular space;GO:0005737|cytoplasm;GO:0005615|extracellular space;GO:0005615|extracellular space;GO:0005615|extracellular space;GO:0005615|extracellular space;GO:0005737|cytoplasm;GO:0005615|extracellular space;GO:0005615|extracellular space;GO:0005737|cytoplasm;GO:0005615|extracellular space;GO:0005615|extracellular space;GO:0005737|cytoplasm;GO:0005615|extracellular space;GO:00…	K13964|serpin B7	NA	NA	serpin family B member 7
SEMA6C	-1.11403379487473	0.00536325992219325	0.0258984516708591	down	38.0	42.0	91.0	83.0	ENSG00000143434	10500	1	151131685	151146664	-	GO:0007275|multicellular organism development;GO:0030154|cell differentiation;GO:0007399|nervous system development;GO:0001755|neural crest cell migration;GO:0030335|positive regulation of cell migration;GO:0048843|negative regulation of axon extension involved in axon guidance;GO:0050919|negative chemotaxis;GO:0071526|semaphorin-plexin signaling pathway;GO:0007411|axon guidance;GO:0007275|multic…	GO:0030215|semaphorin receptor binding;GO:0038191|neuropilin binding;GO:0045499|chemorepellent activity;GO:0030215|semaphorin receptor binding;GO:0038191|neuropilin binding;GO:0045499|chemorepellent activity;GO:0030215|semaphorin receptor binding;GO:0038191|neuropilin binding;GO:0045499|chemorepellent activity;GO:0030215|semaphorin receptor binding;GO:0038191|neuropilin binding;GO:0045499|chemore…	GO:0016020|membrane;GO:0016021|integral component of membrane;GO:0005886|plasma membrane;GO:0005615|extracellular space;GO:0005887|integral component of plasma membrane;GO:0016020|membrane;GO:0016021|integral component of membrane;GO:0005886|plasma membrane;GO:0005615|extracellular space;GO:0005887|integral component of plasma membrane;GO:0016020|membrane;GO:0016021|integral component of membrane…	K06842|semaphorin 6	hsa04360	Axon guidance	semaphorin 6C
SEMA7A	1.51935587051262	2.5411962352438e-71	5.79604507988523e-68	up	3170.0	2824.0	1119.0	979.0	ENSG00000138623	8482	15	74409289	74434467	-	GO:0007275|multicellular organism development;GO:0006954|inflammatory response;GO:0030154|cell differentiation;GO:0007229|integrin-mediated signaling pathway;GO:0007399|nervous system development;GO:0070374|positive regulation of ERK1 and ERK2 cascade;GO:0045773|positive regulation of axon extension;GO:0007229|integrin-mediated signaling pathway;GO:0006955|immune response;GO:0070374|positive regu…	GO:0005515|protein binding;GO:0005178|integrin binding;GO:0030215|semaphorin receptor binding;GO:0038191|neuropilin binding;GO:0045499|chemorepellent activity;GO:0005178|integrin binding;GO:0005515|protein binding;GO:0005178|integrin binding;GO:0030215|semaphorin receptor binding;GO:0038191|neuropilin binding;GO:0045499|chemorepellent activity	GO:0016020|membrane;GO:0016020|membrane;GO:0005886|plasma membrane;GO:0005615|extracellular space;GO:0005886|plasma membrane;GO:0009897|external side of plasma membrane;GO:0031225|anchored component of membrane;GO:0005887|integral component of plasma membrane;GO:0009897|external side of plasma membrane;GO:0009897|external side of plasma membrane;GO:0016020|membrane;GO:0016020|membrane;GO:0016020|…	K06529|semaphorin 7	hsa04360	Axon guidance	semaphorin 7A (John Milton Hagen blood group)
SEMA3C	1.06333130701364	9.50446489341747e-55	1.00052770820322e-51	up	4896.0	4562.0	2412.0	2131.0	ENSG00000075223	10512	7	80742538	80922359	-	GO:0007275|multicellular organism development;GO:0030154|cell differentiation;GO:0007399|nervous system development;GO:0006955|immune response;GO:0007411|axon guidance;GO:0003148|outflow tract septum morphogenesis;GO:0001755|neural crest cell migration;GO:0030335|positive regulation of cell migration;GO:0048843|negative regulation of axon extension involved in axon guidance;GO:0050919|negative ch…	GO:0030215|semaphorin receptor binding;GO:0038191|neuropilin binding;GO:0045499|chemorepellent activity;GO:0030215|semaphorin receptor binding;GO:0030215|semaphorin receptor binding;GO:0038191|neuropilin binding;GO:0045499|chemorepellent activity	GO:0005576|extracellular region;GO:0005615|extracellular space;GO:0005887|integral component of plasma membrane;GO:0070062|extracellular exosome;GO:0005615|extracellular space;GO:0005576|extracellular region;GO:0005615|extracellular space;GO:0005887|integral component of plasma membrane;GO:0070062|extracellular exosome	K06840|semaphorin 3	hsa04360	Axon guidance	semaphorin 3C
SEMA3E	1.4410005442807	0.000233882941995723	0.00184986940771502	up	102.0	96.0	36.0	37.0	ENSG00000170381	9723	7	83363906	83649010	-	GO:0007275|multicellular organism development;GO:0030154|cell differentiation;GO:0007399|nervous system development;GO:0002040|sprouting angiogenesis;GO:0001525|angiogenesis;GO:0008360|regulation of cell shape;GO:0050808|synapse organization;GO:0016525|negative regulation of angiogenesis;GO:0071526|semaphorin-plexin signaling pathway;GO:0001569|branching involved in blood vessel morphogenesis;GO:…	GO:0005515|protein binding;GO:0030215|semaphorin receptor binding;GO:0038191|neuropilin binding;GO:0045499|chemorepellent activity;GO:0005515|protein binding;GO:0030215|semaphorin receptor binding;GO:0030215|semaphorin receptor binding;GO:0038191|neuropilin binding;GO:0045499|chemorepellent activity;GO:0005515|protein binding;GO:0030215|semaphorin receptor binding;GO:0038191|neuropilin binding;GO…	GO:0005576|extracellular region;GO:0005615|extracellular space;GO:0005576|extracellular region;GO:0005887|integral component of plasma membrane;GO:0005615|extracellular space;GO:0005576|extracellular region;GO:0005615|extracellular space;GO:0005576|extracellular region;GO:0005887|integral component of plasma membrane;GO:0005615|extracellular space;GO:0005576|extracellular region;GO:0005615|extrac…	K06840|semaphorin 3	hsa04360	Axon guidance	semaphorin 3E
SEMA3F	-1.19844739018069	3.87258006518574e-06	5.06562964661948e-05	down	91.0	130.0	277.0	235.0	ENSG00000001617	6405	3	50155045	50189075	+	GO:0021675|nerve development;GO:0048846|axon extension involved in axon guidance;GO:0061549|sympathetic ganglion development;GO:0097490|sympathetic neuron projection extension;GO:0097491|sympathetic neuron projection guidance;GO:1902285|semaphorin-plexin signaling pathway involved in neuron projection guidance;GO:0001755|neural crest cell migration;GO:0030335|positive regulation of cell migration…	GO:0030215|semaphorin receptor binding;GO:0038191|neuropilin binding;GO:0045499|chemorepellent activity;GO:0045499|chemorepellent activity;GO:0045499|chemorepellent activity;GO:0030215|semaphorin receptor binding;GO:0038191|neuropilin binding;GO:0045499|chemorepellent activity;GO:0045499|chemorepellent activity	GO:0005576|extracellular region;GO:0005615|extracellular space;GO:0005887|integral component of plasma membrane;GO:0005615|extracellular space;GO:0005576|extracellular region;GO:0005615|extracellular space;GO:0005887|integral component of plasma membrane;GO:0005615|extracellular space	K06840|semaphorin 3	hsa04360	Axon guidance	semaphorin 3F
SEMA4G	-2.01384112941556	0.00166140251295626	0.00982978529606851	down	8.0	14.0	51.0	39.0	ENSG00000095539	57715	10	100969518	100985871	+	GO:0007275|multicellular organism development;GO:0030154|cell differentiation;GO:0007399|nervous system development;GO:0001755|neural crest cell migration;GO:0030335|positive regulation of cell migration;GO:0048843|negative regulation of axon extension involved in axon guidance;GO:0050919|negative chemotaxis;GO:0071526|semaphorin-plexin signaling pathway;GO:0007275|multicellular organism developm…	GO:0005515|protein binding;GO:0030215|semaphorin receptor binding;GO:0038191|neuropilin binding;GO:0045499|chemorepellent activity;GO:0005515|protein binding;GO:0030215|semaphorin receptor binding;GO:0038191|neuropilin binding;GO:0045499|chemorepellent activity;GO:0005515|protein binding;GO:0030215|semaphorin receptor binding;GO:0038191|neuropilin binding;GO:0045499|chemorepellent activity;GO:000…	GO:0016020|membrane;GO:0016021|integral component of membrane;GO:0005886|plasma membrane;GO:0005615|extracellular space;GO:0005887|integral component of plasma membrane;GO:0016020|membrane;GO:0016021|integral component of membrane;GO:0005886|plasma membrane;GO:0005615|extracellular space;GO:0005887|integral component of plasma membrane;GO:0016020|membrane;GO:0016021|integral component of membrane…	K06521|semaphorin 4	hsa04360	Axon guidance	semaphorin 4G
ADRB2	1.17614548079539	7.36664046621978e-05	0.000682087109473733	up	197.0	147.0	76.0	76.0	ENSG00000169252	154	5	148825245	148828687	+	GO:0007186|G-protein coupled receptor signaling pathway;GO:0007165|signal transduction;GO:0006940|regulation of smooth muscle contraction;GO:0071875|adrenergic receptor signaling pathway;GO:0016579|protein deubiquitination;GO:0007186|G-protein coupled receptor signaling pathway;GO:0007188|adenylate cyclase-modulating G-protein coupled receptor signaling pathway;GO:1904646|cellular response to amy…	GO:0004930|G-protein coupled receptor activity;GO:0005515|protein binding;GO:0004935|adrenergic receptor activity;GO:0001540|amyloid-beta binding;GO:0044877|protein-containing complex binding;GO:0015459|potassium channel regulator activity;GO:0004935|adrenergic receptor activity;GO:0004941|beta2-adrenergic receptor activity;GO:0004941|beta2-adrenergic receptor activity;GO:0004941|beta2-adrenergic…	GO:0016020|membrane;GO:0016021|integral component of membrane;GO:0005886|plasma membrane;GO:0005886|plasma membrane;GO:0005887|integral component of plasma membrane;GO:0005768|endosome;GO:0005769|early endosome;GO:0010008|endosome membrane;GO:0005886|plasma membrane;GO:0005764|lysosome;GO:0016020|membrane;GO:0043235|receptor complex;GO:0030665|clathrin-coated vesicle membrane;GO:0005887|integral …	K04142|adrenergic receptor beta-2	hsa04020|hsa04022|hsa04024|hsa04080|hsa04261|hsa04923|hsa04924|hsa04970	Calcium signaling pathway|cGMP-PKG signaling pathway|cAMP signaling pathway|Neuroactive ligand-receptor interaction|Adrenergic signaling in cardiomyocytes|Regulation of lipolysis in adipocytes|Renin secretion|Salivary secretion	adrenoceptor beta 2
CHST9	-1.92919486665714	4.17102839460882e-14	2.00282538877971e-12	down	123.0	68.0	413.0	316.0	ENSG00000154080	83539	18	26906481	27185317	-	GO:0005975|carbohydrate metabolic process;GO:0016051|carbohydrate biosynthetic process;GO:0042446|hormone biosynthetic process;GO:0030203|glycosaminoglycan metabolic process;GO:0030206|chondroitin sulfate biosynthetic process;GO:0006790|sulfur compound metabolic process;GO:0030166|proteoglycan biosynthetic process;GO:0005975|carbohydrate metabolic process;GO:0016051|carbohydrate biosynthetic proc…	GO:0016740|transferase activity;GO:0008146|sulfotransferase activity;GO:0001537|N-acetylgalactosamine 4-O-sulfotransferase activity;GO:0001537|N-acetylgalactosamine 4-O-sulfotransferase activity;GO:0001537|N-acetylgalactosamine 4-O-sulfotransferase activity;GO:0047756|chondroitin 4-sulfotransferase activity;GO:0016740|transferase activity;GO:0008146|sulfotransferase activity;GO:0001537|N-acetylga…	GO:0016020|membrane;GO:0016021|integral component of membrane;GO:0016021|integral component of membrane;GO:0005794|Golgi apparatus;GO:0005576|extracellular region;GO:0000139|Golgi membrane;GO:0000139|Golgi membrane;GO:0016020|membrane;GO:0016021|integral component of membrane;GO:0016021|integral component of membrane;GO:0005794|Golgi apparatus;GO:0005576|extracellular region;GO:0000139|Golgi memb…	K09673|carbohydrate 4-sulfotransferase 9 [EC:2.8.2.-]	hsa01100	Metabolic pathways	carbohydrate sulfotransferase 9
CHST6	-1.92201779808294	0.00535653288095604	0.0258750979441876	down	11.0	8.0	37.0	35.0	ENSG00000183196	4166	16	75472052	75495384	-	GO:0005975|carbohydrate metabolic process;GO:0018146|keratan sulfate biosynthetic process;GO:0006044|N-acetylglucosamine metabolic process;GO:0006790|sulfur compound metabolic process;GO:0006790|sulfur compound metabolic process;GO:0006044|N-acetylglucosamine metabolic process;GO:0006044|N-acetylglucosamine metabolic process;GO:0018146|keratan sulfate biosynthetic process;GO:0018146|keratan sulfa…	GO:0016740|transferase activity;GO:0008146|sulfotransferase activity;GO:0001517|N-acetylglucosamine 6-O-sulfotransferase activity;GO:0001517|N-acetylglucosamine 6-O-sulfotransferase activity;GO:0001517|N-acetylglucosamine 6-O-sulfotransferase activity;GO:0016740|transferase activity;GO:0008146|sulfotransferase activity;GO:0001517|N-acetylglucosamine 6-O-sulfotransferase activity;GO:0001517|N-acet…	GO:0016020|membrane;GO:0016021|integral component of membrane;GO:0005794|Golgi apparatus;GO:0005794|Golgi apparatus;GO:0000139|Golgi membrane;GO:0005802|trans-Golgi network;GO:0000139|Golgi membrane;GO:0016020|membrane;GO:0016021|integral component of membrane;GO:0005794|Golgi apparatus;GO:0005794|Golgi apparatus;GO:0000139|Golgi membrane;GO:0005802|trans-Golgi network;GO:0000139|Golgi membrane	K09671|carbohydrate 6-sulfotransferase 6 [EC:2.8.2.-]	hsa00533	Glycosaminoglycan biosynthesis - keratan sulfate	carbohydrate sulfotransferase 6
DUSP8	2.60757884331945	0.000176729795845949	0.0014578343918938	up	47.0	43.0	11.0	4.0	ENSG00000184545	1850	11	1554044	1571920	-	GO:0006470|protein dephosphorylation;GO:0016311|dephosphorylation;GO:0035335|peptidyl-tyrosine dephosphorylation;GO:0006470|protein dephosphorylation;GO:0016311|dephosphorylation;GO:0000188|inactivation of MAPK activity;GO:0000188|inactivation of MAPK activity;GO:0006470|protein dephosphorylation;GO:0016311|dephosphorylation;GO:0035335|peptidyl-tyrosine dephosphorylation;GO:0006470|protein dephos…	GO:0016787|hydrolase activity;GO:0004721|phosphoprotein phosphatase activity;GO:0004725|protein tyrosine phosphatase activity;GO:0016791|phosphatase activity;GO:0008138|protein tyrosine/serine/threonine phosphatase activity;GO:0017017|MAP kinase tyrosine/serine/threonine phosphatase activity;GO:0016791|phosphatase activity;GO:0008138|protein tyrosine/serine/threonine phosphatase activity;GO:00170…	GO:0005634|nucleus;GO:0005737|cytoplasm;GO:0005737|cytoplasm;GO:0005829|cytosol;GO:0005634|nucleus;GO:0005737|cytoplasm;GO:0005737|cytoplasm;GO:0005829|cytosol;GO:0005634|nucleus;GO:0005737|cytoplasm;GO:0005737|cytoplasm;GO:0005829|cytosol;GO:0005634|nucleus;GO:0005737|cytoplasm;GO:0005737|cytoplasm;GO:0005829|cytosol	K04459|dual specificity MAP kinase phosphatase [EC:3.1.3.16 3.1.3.48]	hsa04010	MAPK signaling pathway	dual specificity phosphatase 8
DUSP9	-2.38382405968708	0.00577317620089342	0.0275011025952869	down	6.0	4.0	25.0	27.0	ENSG00000130829	1852	X	153642492	153651326	+	GO:0006470|protein dephosphorylation;GO:0016311|dephosphorylation;GO:0035335|peptidyl-tyrosine dephosphorylation;GO:0006470|protein dephosphorylation;GO:0000165|MAPK cascade;GO:0006470|protein dephosphorylation;GO:0000187|activation of MAPK activity;GO:0007254|JNK cascade;GO:0000188|inactivation of MAPK activity;GO:0006470|protein dephosphorylation;GO:0016311|dephosphorylation;GO:0035335|peptidyl…	GO:0016787|hydrolase activity;GO:0004721|phosphoprotein phosphatase activity;GO:0005515|protein binding;GO:0016791|phosphatase activity;GO:0008138|protein tyrosine/serine/threonine phosphatase activity;GO:0017017|MAP kinase tyrosine/serine/threonine phosphatase activity;GO:0004725|protein tyrosine phosphatase activity;GO:0004721|phosphoprotein phosphatase activity;GO:0008138|protein tyrosine/seri…	GO:0005737|cytoplasm;GO:0005737|cytoplasm;GO:0005829|cytosol;GO:0005829|cytosol;GO:0005634|nucleus;GO:0005737|cytoplasm;GO:0005737|cytoplasm;GO:0005737|cytoplasm;GO:0005829|cytosol;GO:0005829|cytosol;GO:0005634|nucleus;GO:0005737|cytoplasm;GO:0005737|cytoplasm;GO:0005737|cytoplasm;GO:0005829|cytosol;GO:0005829|cytosol;GO:0005634|nucleus;GO:0005737|cytoplasm;GO:0005737|cytoplasm;GO:0005737|cytopla…	K18498|dual specificity phosphatase 9 [EC:3.1.3.16 3.1.3.48]	hsa04010|hsa04550	MAPK signaling pathway|Signaling pathways regulating pluripotency of stem cells	dual specificity phosphatase 9
E2F2	-1.90372161123191	5.0094573383197e-09	1.14671350999877e-07	down	43.0	45.0	166.0	164.0	ENSG00000007968	1870	1	23506430	23531220	-	GO:1903671|negative regulation of sprouting angiogenesis;GO:0006355|regulation of transcription, DNA-templated;GO:0007049|cell cycle;GO:0000122|negative regulation of transcription by RNA polymerase II;GO:0045944|positive regulation of transcription by RNA polymerase II;GO:0051726|regulation of cell cycle;GO:0045944|positive regulation of transcription by RNA polymerase II;GO:0006367|transcriptio…	GO:0046983|protein dimerization activity;GO:0003677|DNA binding;GO:0003700|DNA-binding transcription factor activity;GO:0005515|protein binding;GO:0000981|DNA-binding transcription factor activity, RNA polymerase II-specific;GO:0001078|proximal promoter DNA-binding transcription repressor activity, RNA polymerase II-specific;GO:0043565|sequence-specific DNA binding;GO:0000981|DNA-binding transcri…	GO:0005634|nucleus;GO:0005667|transcription factor complex;GO:0005654|nucleoplasm;GO:0090575|RNA polymerase II transcription factor complex;GO:0090575|RNA polymerase II transcription factor complex	K09389|transcription factor E2F2	hsa01522|hsa04110|hsa04218|hsa04934|hsa05161|hsa05163|hsa05166|hsa05167|hsa05169|hsa05200|hsa05206|hsa05212|hsa05214|hsa05215|hsa05218|hsa05219|hsa05220|hsa05222|hsa05223|hsa05224|hsa05225|hsa05226	Endocrine resistance|Cell cycle|Cellular senescence|Cushing syndrome|Hepatitis B|Human cytomegalovirus infection|Human T-cell leukemia virus 1 infection|Kaposi sarcoma-associated herpesvirus infection|Epstein-Barr virus infection|Pathways in cancer|MicroRNAs in cancer|Pancreatic cancer|Glioma|Prostate cancer|Melanoma|Bladder cancer|Chronic myeloid leukemia|Small cell lung cancer|Non-small cell lu…	E2F transcription factor 2
E2F8	-1.27267643779452	1.35627280523646e-10	4.06139898023217e-09	down	163.0	155.0	394.0	376.0	ENSG00000129173	79733	11	19224063	19241620	-	GO:0006355|regulation of transcription, DNA-templated;GO:0006366|transcription by RNA polymerase II;GO:0007049|cell cycle;GO:0000122|negative regulation of transcription by RNA polymerase II;GO:0000122|negative regulation of transcription by RNA polymerase II;GO:0000122|negative regulation of transcription by RNA polymerase II;GO:0001890|placenta development;GO:0002040|sprouting angiogenesis;GO:0…	GO:0003677|DNA binding;GO:0003700|DNA-binding transcription factor activity;GO:0003700|DNA-binding transcription factor activity;GO:0005515|protein binding;GO:0000981|DNA-binding transcription factor activity, RNA polymerase II-specific;GO:0001078|proximal promoter DNA-binding transcription repressor activity, RNA polymerase II-specific;GO:0043565|sequence-specific DNA binding;GO:0000981|DNA-bind…	GO:0005634|nucleus;GO:0005634|nucleus;GO:0005730|nucleolus;GO:0005829|cytosol;GO:0005667|transcription factor complex;GO:0005654|nucleoplasm;GO:0090575|RNA polymerase II transcription factor complex;GO:0005634|nucleus;GO:0005634|nucleus;GO:0005730|nucleolus;GO:0005829|cytosol;GO:0005667|transcription factor complex;GO:0005654|nucleoplasm;GO:0090575|RNA polymerase II transcription factor complex;G…	K09391|transcription factor E2F7/8	NA	NA	E2F transcription factor 8
ICAM1	-1.15321347695418	7.70387432054457e-08	1.43438802825378e-06	down	161.0	133.0	364.0	293.0	ENSG00000090339	3383	19	10270835	10286615	+	GO:2000352|negative regulation of endothelial cell apoptotic process;GO:0070374|positive regulation of ERK1 and ERK2 cascade;GO:0007155|cell adhesion;GO:0098609|cell-cell adhesion;GO:0046718|viral entry into host cell;GO:0050776|regulation of immune response;GO:0007155|cell adhesion;GO:0016032|viral process;GO:0019221|cytokine-mediated signaling pathway;GO:0061028|establishment of endothelial bar…	GO:0005515|protein binding;GO:0005178|integrin binding;GO:0038023|signaling receptor activity;GO:0004888|transmembrane signaling receptor activity;GO:0001618|virus receptor activity;GO:0005178|integrin binding;GO:0005178|integrin binding;GO:0005178|integrin binding;GO:0044877|protein-containing complex binding	GO:0005615|extracellular space;GO:0016020|membrane;GO:0016020|membrane;GO:0016021|integral component of membrane;GO:0009986|cell surface;GO:0005925|focal adhesion;GO:0005886|plasma membrane;GO:0005887|integral component of plasma membrane;GO:0070062|extracellular exosome;GO:0070062|extracellular exosome;GO:0062023|collagen-containing extracellular matrix;GO:0005886|plasma membrane;GO:0005887|inte…	K06490|intercellular adhesion molecule 1	hsa04064|hsa04514|hsa04650|hsa04668|hsa04670|hsa04933|hsa05143|hsa05144|hsa05150|hsa05164|hsa05166|hsa05167|hsa05169|hsa05323|hsa05416|hsa05418	NF-kappa B signaling pathway|Cell adhesion molecules (CAMs)|Natural killer cell mediated cytotoxicity|TNF signaling pathway|Leukocyte transendothelial migration|AGE-RAGE signaling pathway in diabetic complications|African trypanosomiasis|Malaria|Staphylococcus aureus infection|Influenza A|Human T-cell leukemia virus 1 infection|Kaposi sarcoma-associated herpesvirus infection|Epstein-Barr virus in…	intercellular adhesion molecule 1
WDR91	-1.12772944516476	1.1781362186656e-12	4.71426729603474e-11	down	277.0	261.0	613.0	566.0	ENSG00000105875	29062	7	135183839	135211534	-	GO:0043551|regulation of phosphatidylinositol 3-kinase activity;GO:0045022|early endosome to late endosome transport;GO:1903362|regulation of cellular protein catabolic process	GO:0005515|protein binding;GO:0035014|phosphatidylinositol 3-kinase regulator activity	GO:0016020|membrane;GO:0005829|cytosol;GO:0005768|endosome;GO:0031902|late endosome membrane;GO:0031902|late endosome membrane;GO:0031313|extrinsic component of endosome membrane;GO:0031901|early endosome membrane;GO:0031901|early endosome membrane	NA	NA	NA	WD repeat domain 91
WDR66	1.19402075483287	8.91845127214842e-08	1.6382416867027e-06	up	303.0	387.0	162.0	142.0	ENSG00000158023	144406	12	121917862	122003927	+	GO:0003341|cilium movement;GO:0003341|cilium movement	NA	GO:0005737|cytoplasm;GO:0031514|motile cilium;GO:0005856|cytoskeleton;GO:0042995|cell projection;GO:0005930|axoneme;GO:0001536|radial spoke stalk;GO:0005737|cytoplasm;GO:0031514|motile cilium;GO:0005856|cytoskeleton;GO:0042995|cell projection;GO:0005930|axoneme;GO:0001536|radial spoke stalk	NA	NA	NA	WD repeat domain 66
MAP3K12	-1.53260802034958	1.32784054468108e-07	2.36608044973445e-06	down	72.0	60.0	215.0	169.0	ENSG00000139625	7786	12	53479669	53500063	-	GO:0006468|protein phosphorylation;GO:0016310|phosphorylation;GO:0000186|activation of MAPKK activity;GO:0007254|JNK cascade;GO:0046777|protein autophosphorylation;GO:0006468|protein phosphorylation;GO:0006468|protein phosphorylation;GO:0046777|protein autophosphorylation;GO:0035556|intracellular signal transduction;GO:0007257|activation of JUN kinase activity;GO:0018107|peptidyl-threonine phosph…	GO:0000166|nucleotide binding;GO:0004672|protein kinase activity;GO:0004674|protein serine/threonine kinase activity;GO:0004674|protein serine/threonine kinase activity;GO:0005524|ATP binding;GO:0016740|transferase activity;GO:0016301|kinase activity;GO:0042803|protein homodimerization activity;GO:0005515|protein binding;GO:0004709|MAP kinase kinase kinase activity;GO:0004674|protein serine/threo…	GO:0005622|intracellular;GO:0005737|cytoplasm;GO:0016020|membrane;GO:0016020|membrane;GO:0005829|cytosol;GO:0005886|plasma membrane;GO:0005886|plasma membrane;GO:0005737|cytoplasm;GO:0005737|cytoplasm;GO:0016020|membrane;GO:0016020|membrane;GO:0005829|cytosol;GO:0005886|plasma membrane;GO:0005886|plasma membrane;GO:0005737|cytoplasm;GO:0005737|cytoplasm;GO:0016020|membrane;GO:0016020|membrane;GO:…	K04423|mitogen-activated protein kinase kinase kinase 12 [EC:2.7.11.25]	hsa04010	MAPK signaling pathway	mitogen-activated protein kinase kinase kinase 12
ACTBL2	1.50606796748219	0.00418748971516168	0.0211773084818875	up	92.0	56.0	40.0	13.0	ENSG00000169067	345651	5	57480016	57482809	-	GO:0008150|biological_process	GO:0000166|nucleotide binding;GO:0005524|ATP binding;GO:0005515|protein binding;GO:0003674|molecular_function	GO:0005737|cytoplasm;GO:0005856|cytoskeleton;GO:0005615|extracellular space;GO:0070062|extracellular exosome	NA	NA	NA	actin, beta like 2
MTHFD2L	1.02385799505742	5.17836191408924e-07	8.20293585030171e-06	up	368.0	412.0	181.0	203.0	ENSG00000163738	441024	4	74114174	74303099	+	GO:0055114|oxidation-reduction process;GO:0006730|one-carbon metabolic process;GO:0008152|metabolic process;GO:0008652|cellular amino acid biosynthetic process;GO:0006164|purine nucleotide biosynthetic process;GO:0035999|tetrahydrofolate interconversion;GO:0035999|tetrahydrofolate interconversion;GO:0046655|folic acid metabolic process;GO:0000105|histidine biosynthetic process;GO:0009086|methioni…	GO:0016491|oxidoreductase activity;GO:0016787|hydrolase activity;GO:0003824|catalytic activity;GO:0004488|methylenetetrahydrofolate dehydrogenase (NADP+) activity;GO:0004477|methenyltetrahydrofolate cyclohydrolase activity;GO:0004477|methenyltetrahydrofolate cyclohydrolase activity;GO:0004477|methenyltetrahydrofolate cyclohydrolase activity;GO:0004488|methylenetetrahydrofolate dehydrogenase (NADP…	GO:0016020|membrane;GO:0005743|mitochondrial inner membrane;GO:0005739|mitochondrion;GO:0005759|mitochondrial matrix;GO:0016020|membrane;GO:0005743|mitochondrial inner membrane;GO:0005739|mitochondrion;GO:0005759|mitochondrial matrix;GO:0016020|membrane;GO:0005743|mitochondrial inner membrane;GO:0005739|mitochondrion;GO:0005759|mitochondrial matrix;GO:0016020|membrane;GO:0005743|mitochondrial inn…	K13403|methylenetetrahydrofolate dehydrogenase(NAD+) / 5,10-methenyltetrahydrofolate cyclohydrolase [EC:1.5.1.15 3.5.4.9]	hsa00670|hsa01100	One carbon pool by folate|Metabolic pathways	methylenetetrahydrofolate dehydrogenase (NADP+ dependent) 2 like
MFSD6	-1.08031281254903	0.000210567716014587	0.00169507011391743	down	73.0	86.0	176.0	162.0	ENSG00000151690	54842	2	190408355	190509205	+	NA	NA	GO:0016020|membrane;GO:0016021|integral component of membrane;GO:0016020|membrane;GO:0016020|membrane;GO:0016021|integral component of membrane;GO:0016020|membrane;GO:0016021|integral component of membrane;GO:0016020|membrane;GO:0016021|integral component of membrane;GO:0016020|membrane;GO:0016021|integral component of membrane;GO:0016020|membrane;GO:0016020|membrane;GO:0016021|integral component…	NA	NA	NA	major facilitator superfamily domain containing 6
CDH16	-3.17333616901369	0.000123833771063924	0.00107189446996193	down	4.0	4.0	44.0	29.0	ENSG00000166589	1014	16	66908122	66918984	-	GO:0007155|cell adhesion;GO:0007156|homophilic cell adhesion via plasma membrane adhesion molecules;GO:0016339|calcium-dependent cell-cell adhesion via plasma membrane cell adhesion molecules;GO:0007155|cell adhesion;GO:0007155|cell adhesion;GO:0007155|cell adhesion;GO:0007156|homophilic cell adhesion via plasma membrane adhesion molecules;GO:0016339|calcium-dependent cell-cell adhesion via plasm…	GO:0046872|metal ion binding;GO:0005509|calcium ion binding;GO:0046872|metal ion binding;GO:0005509|calcium ion binding;GO:0046872|metal ion binding;GO:0005509|calcium ion binding;GO:0005509|calcium ion binding;GO:0046872|metal ion binding;GO:0005509|calcium ion binding;GO:0005509|calcium ion binding;GO:0005509|calcium ion binding;GO:0005509|calcium ion binding;GO:0005509|calcium ion binding	GO:0016020|membrane;GO:0016021|integral component of membrane;GO:0005886|plasma membrane;GO:0005887|integral component of plasma membrane;GO:0070062|extracellular exosome;GO:0016020|membrane;GO:0016021|integral component of membrane;GO:0005886|plasma membrane;GO:0005887|integral component of plasma membrane;GO:0070062|extracellular exosome;GO:0016323|basolateral plasma membrane;GO:0016020|membran…	K06810|cadherin 16, KSP-cadherin	NA	NA	cadherin 16
CXCL16	-2.92614608365656	4.61436290801788e-08	9.0339851782868e-07	down	12.0	9.0	85.0	75.0	ENSG00000161921	58191	17	4733526	4739922	-	GO:0030335|positive regulation of cell migration;GO:0010469|regulation of signaling receptor activity;GO:0006935|chemotaxis;GO:0006935|chemotaxis;GO:0006898|receptor-mediated endocytosis;GO:0030335|positive regulation of cell migration;GO:0007186|G-protein coupled receptor signaling pathway;GO:0030307|positive regulation of cell growth;GO:0034097|response to cytokine;GO:0034341|response to interf…	GO:0005044|scavenger receptor activity;GO:0005125|cytokine activity;GO:0008009|chemokine activity;GO:0008009|chemokine activity;GO:0005044|scavenger receptor activity;GO:0005041|low-density lipoprotein particle receptor activity;GO:0008009|chemokine activity;GO:0008009|chemokine activity;GO:0005041|low-density lipoprotein particle receptor activity;GO:0005041|low-density lipoprotein particle rece…	GO:0005615|extracellular space;GO:0016020|membrane;GO:0016020|membrane;GO:0016021|integral component of membrane;GO:0016021|integral component of membrane;GO:0005886|plasma membrane;GO:0005576|extracellular region;GO:0005615|extracellular space;GO:0005615|extracellular space;GO:0005576|extracellular region;GO:0005615|extracellular space;GO:0016020|membrane;GO:0016020|membrane;GO:0016021|integral …	K10035|C-X-C motif chemokine 16	hsa04060|hsa04062	Cytokine-cytokine receptor interaction|Chemokine signaling pathway	C-X-C motif chemokine ligand 16
DSEL	1.33579259043652	6.01741030523889e-08	1.15333697517079e-06	up	246.0	249.0	104.0	93.0	ENSG00000171451	92126	18	67506582	67516980	-	GO:0030208|dermatan sulfate biosynthetic process;GO:0030204|chondroitin sulfate metabolic process;GO:0030205|dermatan sulfate metabolic process	GO:0016853|isomerase activity;GO:0008146|sulfotransferase activity;GO:0047757|chondroitin-glucuronate 5-epimerase activity;GO:0047757|chondroitin-glucuronate 5-epimerase activity	GO:0016020|membrane;GO:0016021|integral component of membrane;GO:0000139|Golgi membrane	NA	NA	NA	dermatan sulfate epimerase like
MMP3	3.46646019913563	0.00051293269971446	0.00365407808203664	up	21.0	34.0	2.0	3.0	ENSG00000149968	4314	11	102835801	102843803	-	GO:0006508|proteolysis;GO:0006508|proteolysis;GO:0032461|positive regulation of protein oligomerization;GO:0019221|cytokine-mediated signaling pathway;GO:0022617|extracellular matrix disassembly;GO:0030574|collagen catabolic process;GO:0006508|proteolysis;GO:0030574|collagen catabolic process;GO:0010727|negative regulation of hydrogen peroxide metabolic process;GO:0071732|cellular response to nit…	GO:0008270|zinc ion binding;GO:0046872|metal ion binding;GO:0016787|hydrolase activity;GO:0005515|protein binding;GO:0008233|peptidase activity;GO:0004222|metalloendopeptidase activity;GO:0008237|metallopeptidase activity;GO:0008237|metallopeptidase activity;GO:0004252|serine-type endopeptidase activity;GO:0004222|metalloendopeptidase activity;GO:0004175|endopeptidase activity;GO:0046872|metal io…	GO:0005576|extracellular region;GO:0031012|extracellular matrix;GO:0005576|extracellular region;GO:0005615|extracellular space	K01394|matrix metalloproteinase-3 (stromelysin 1, progelatinase) [EC:3.4.24.17]	hsa04657|hsa04668|hsa05202|hsa05215|hsa05323	IL-17 signaling pathway|TNF signaling pathway|Transcriptional misregulation in cancer|Prostate cancer|Rheumatoid arthritis	matrix metallopeptidase 3
FHDC1	-1.5041324840089	0.000785046746462442	0.00523045994417649	down	25.0	31.0	75.0	84.0	ENSG00000137460	85462	4	152936352	152979696	+	GO:0060271|cilium assembly;GO:0090161|Golgi ribbon formation;GO:0043149|stress fiber assembly;GO:0060271|cilium assembly;GO:0090161|Golgi ribbon formation;GO:0060271|cilium assembly;GO:0090161|Golgi ribbon formation;GO:0043149|stress fiber assembly	GO:0003779|actin binding;GO:0008017|microtubule binding;GO:0003779|actin binding;GO:0008017|microtubule binding;GO:0003779|actin binding;GO:0008017|microtubule binding	GO:0005794|Golgi apparatus;GO:0005874|microtubule;GO:0005929|cilium;GO:0005881|cytoplasmic microtubule;GO:0005794|Golgi apparatus;GO:0005874|microtubule;GO:0005881|cytoplasmic microtubule;GO:0005794|Golgi apparatus;GO:0005874|microtubule;GO:0005929|cilium;GO:0005881|cytoplasmic microtubule	NA	NA	NA	FH2 domain containing 1
DTX1	-1.43596605521647	0.00791715590678757	0.0356050866199106	down	21.0	17.0	54.0	49.0	ENSG00000135144	1840	12	113056709	113098028	+	GO:0016567|protein ubiquitination;GO:1903508|positive regulation of nucleic acid-templated transcription;GO:0006351|transcription, DNA-templated;GO:0007219|Notch signaling pathway;GO:0007166|cell surface receptor signaling pathway;GO:0006366|transcription by RNA polymerase II;GO:0045665|negative regulation of neuron differentiation;GO:0008593|regulation of Notch signaling pathway;GO:0007219|Notch…	GO:0008270|zinc ion binding;GO:0046872|metal ion binding;GO:0016740|transferase activity;GO:0005515|protein binding;GO:0031625|ubiquitin protein ligase binding;GO:0017124|SH3 domain binding;GO:0003713|transcription coactivator activity;GO:0005112|Notch binding	GO:0005634|nucleus;GO:0005737|cytoplasm;GO:0005829|cytosol;GO:0005654|nucleoplasm;GO:0016604|nuclear body;GO:0005829|cytosol;GO:0005737|cytoplasm	K06058|deltex [EC:2.3.2.27]	hsa04330	Notch signaling pathway	deltex E3 ubiquitin ligase 1
DTX4	-1.1307072389552	6.44511454670836e-05	0.000608285466011751	down	101.0	78.0	234.0	161.0	ENSG00000110042	23220	11	59171430	59208587	+	GO:0016567|protein ubiquitination;GO:0007219|Notch signaling pathway;GO:0032479|regulation of type I interferon production;GO:0016567|protein ubiquitination;GO:0007219|Notch signaling pathway;GO:0032479|regulation of type I interferon production	GO:0008270|zinc ion binding;GO:0046872|metal ion binding;GO:0016740|transferase activity;GO:0004842|ubiquitin-protein transferase activity;GO:0008270|zinc ion binding;GO:0046872|metal ion binding;GO:0016740|transferase activity;GO:0004842|ubiquitin-protein transferase activity	GO:0005737|cytoplasm;GO:0005829|cytosol;GO:0005737|cytoplasm;GO:0005829|cytosol	K06058|deltex [EC:2.3.2.27]	hsa04330	Notch signaling pathway	deltex E3 ubiquitin ligase 4
AIF1L	-2.35512672645201	9.49551867944396e-08	1.73261564170921e-06	down	26.0	15.0	114.0	96.0	ENSG00000126878	83543	9	131096476	131123152	+	GO:0051017|actin filament bundle assembly;GO:0097178|ruffle assembly;GO:0051017|actin filament bundle assembly;GO:0097178|ruffle assembly;GO:0051017|actin filament bundle assembly;GO:0097178|ruffle assembly;GO:0051017|actin filament bundle assembly;GO:0097178|ruffle assembly	GO:0046872|metal ion binding;GO:0005509|calcium ion binding;GO:0003779|actin binding;GO:0051015|actin filament binding;GO:0005509|calcium ion binding;GO:0051015|actin filament binding;GO:0051015|actin filament binding;GO:0046872|metal ion binding;GO:0005509|calcium ion binding;GO:0003779|actin binding;GO:0051015|actin filament binding;GO:0005509|calcium ion binding;GO:0051015|actin filament bindi…	GO:0005737|cytoplasm;GO:0016020|membrane;GO:0005886|plasma membrane;GO:0005856|cytoskeleton;GO:0042995|cell projection;GO:0070062|extracellular exosome;GO:0032587|ruffle membrane;GO:0005884|actin filament;GO:0042995|cell projection;GO:0015629|actin cytoskeleton;GO:0005925|focal adhesion;GO:0005737|cytoplasm;GO:0016020|membrane;GO:0005886|plasma membrane;GO:0005856|cytoskeleton;GO:0042995|cell pro…	K18617|allograft inflammatory factor 1	NA	NA	allograft inflammatory factor 1 like
NEURL1B	-2.2212299016869	1.80662351016971e-06	2.5357582294023e-05	down	18.0	19.0	88.0	85.0	ENSG00000214357	54492	5	172641266	172691540	+	GO:0016567|protein ubiquitination;GO:0007219|Notch signaling pathway;GO:0070086|ubiquitin-dependent endocytosis;GO:0016567|protein ubiquitination;GO:0007219|Notch signaling pathway;GO:0070086|ubiquitin-dependent endocytosis;GO:0016567|protein ubiquitination;GO:0007219|Notch signaling pathway;GO:0070086|ubiquitin-dependent endocytosis;GO:0070086|ubiquitin-dependent endocytosis	GO:0046872|metal ion binding;GO:0016740|transferase activity;GO:0016874|ligase activity;GO:0005515|protein binding;GO:0046872|metal ion binding;GO:0016740|transferase activity;GO:0016874|ligase activity;GO:0005515|protein binding;GO:0046872|metal ion binding;GO:0016740|transferase activity;GO:0016874|ligase activity;GO:0005515|protein binding;GO:0016874|ligase activity	GO:0005737|cytoplasm;GO:0005769|early endosome;GO:0005737|cytoplasm;GO:0005769|early endosome;GO:0005737|cytoplasm;GO:0005769|early endosome;GO:0005769|early endosome	K01931|protein neuralized [EC:2.3.2.27]	NA	NA	neuralized E3 ubiquitin protein ligase 1B
SMARCA5	-1.408365040504	7.88187819802342e-69	1.34829378924938e-65	down	1518.0	1559.0	4488.0	3733.0	ENSG00000153147	8467	4	143513463	143557486	+	GO:0006325|chromatin organization;GO:0006334|nucleosome assembly;GO:0043044|ATP-dependent chromatin remodeling;GO:0006338|chromatin remodeling;GO:0034080|CENP-A containing nucleosome assembly;GO:0045815|positive regulation of gene expression, epigenetic;GO:0006352|DNA-templated transcription, initiation;GO:0006357|regulation of transcription by RNA polymerase II;GO:0006338|chromatin remodeling;GO…	GO:0003676|nucleic acid binding;GO:0000166|nucleotide binding;GO:0005524|ATP binding;GO:0005524|ATP binding;GO:0016787|hydrolase activity;GO:0003677|DNA binding;GO:0004386|helicase activity;GO:0016818|hydrolase activity, acting on acid anhydrides, in phosphorus-containing anhydrides;GO:0003677|DNA binding;GO:0005515|protein binding;GO:0016887|ATPase activity;GO:0031491|nucleosome binding;GO:00009…	GO:0005634|nucleus;GO:0005634|nucleus;GO:0001650|fibrillar center;GO:0016589|NURF complex;GO:0005654|nucleoplasm;GO:0043596|nuclear replication fork;GO:0000793|condensed chromosome;GO:0005677|chromatin silencing complex;GO:0016589|NURF complex;GO:0031010|ISWI-type complex;GO:0031213|RSF complex	K11654|SWI/SNF-related matrix-associated actin-dependent regulator of chromatin subfamily A member 5 [EC:3.6.4.-]	NA	NA	SWI/SNF related, matrix associated, actin dependent regulator of chromatin, subfamily a, member 5
AC093673.1	1.02341244716414	0.00121282078981724	0.00753402292721239	up	140.0	132.0	67.0	67.0	ENSG00000232533	NA	7	143379692	143380495	-	NA	NA	NA	NA	NA	NA	NA
FNDC11	-2.29031902555775	0.00355770730135145	0.0185333933837056	down	4.0	9.0	31.0	33.0	ENSG00000125531	79025	20	63547891	63556708	+	NA	GO:0005515|protein binding;GO:0005515|protein binding;GO:0005515|protein binding	NA	NA	NA	NA	fibronectin type III domain containing 11
DHRS3	-3.9305047396195	7.64536459516772e-12	2.80500843122976e-10	down	4.0	9.0	108.0	92.0	ENSG00000162496	9249	1	12567910	12617731	-	GO:0055114|oxidation-reduction process;GO:0022900|electron transport chain;GO:0042572|retinol metabolic process;GO:0007601|visual perception;GO:0001523|retinoid metabolic process;GO:0001523|retinoid metabolic process;GO:0001523|retinoid metabolic process;GO:0003151|outflow tract morphogenesis;GO:0030278|regulation of ossification;GO:0042572|retinol metabolic process;GO:0048387|negative regulation…	GO:0016491|oxidoreductase activity;GO:0004745|retinol dehydrogenase activity;GO:0009055|electron transfer activity;GO:0000166|nucleotide binding;GO:0004745|retinol dehydrogenase activity;GO:0052650|NADP-retinol dehydrogenase activity;GO:0052650|NADP-retinol dehydrogenase activity;GO:0004745|retinol dehydrogenase activity	GO:0016020|membrane;GO:0016021|integral component of membrane;GO:0005789|endoplasmic reticulum membrane;GO:0005811|lipid droplet;GO:0042622|photoreceptor outer segment membrane	K11146|short-chain dehydrogenase/reductase 3 [EC:1.1.1.300]	hsa00830|hsa01100	Retinol metabolism|Metabolic pathways	dehydrogenase/reductase 3
ADAMTS3	-1.3346086317362	2.70913943860592e-33	7.88820706751533e-31	down	665.0	562.0	1689.0	1418.0	ENSG00000156140	9508	4	72280969	72569386	-	GO:0006508|proteolysis;GO:0010573|vascular endothelial growth factor production;GO:0016485|protein processing;GO:0016485|protein processing;GO:0030199|collagen fibril organization;GO:0030199|collagen fibril organization;GO:0030574|collagen catabolic process;GO:0032964|collagen biosynthetic process;GO:0097435|supramolecular fiber organization;GO:1900748|positive regulation of vascular endothelial …	GO:0046872|metal ion binding;GO:0016787|hydrolase activity;GO:0008270|zinc ion binding;GO:0008233|peptidase activity;GO:0004222|metalloendopeptidase activity;GO:0008237|metallopeptidase activity;GO:0008201|heparin binding;GO:0005515|protein binding;GO:0004222|metalloendopeptidase activity;GO:0004222|metalloendopeptidase activity;GO:0004175|endopeptidase activity;GO:0046872|metal ion binding;GO:00…	GO:0005615|extracellular space;GO:0005576|extracellular region;GO:0005576|extracellular region;GO:0070062|extracellular exosome;GO:0031012|extracellular matrix;GO:0062023|collagen-containing extracellular matrix;GO:0005615|extracellular space;GO:0005576|extracellular region;GO:0005576|extracellular region;GO:0070062|extracellular exosome;GO:0031012|extracellular matrix;GO:0062023|collagen-contain…	K08619|a disintegrin and metalloproteinase with thrombospondin motifs 3 [EC:3.4.24.-]	NA	NA	ADAM metallopeptidase with thrombospondin type 1 motif 3
ADAMTS1	1.43119273673626	5.06972087449124e-56	6.30719365158297e-53	up	2647.0	2587.0	981.0	964.0	ENSG00000154734	9510	21	26835747	26845409	-	GO:1904707|positive regulation of vascular smooth muscle cell proliferation;GO:1904754|positive regulation of vascular associated smooth muscle cell migration;GO:1900087|positive regulation of G1/S transition of mitotic cell cycle;GO:0006508|proteolysis;GO:0008285|negative regulation of cell proliferation;GO:0007229|integrin-mediated signaling pathway;GO:0001542|ovulation from ovarian follicle;GO…	GO:0008270|zinc ion binding;GO:0046872|metal ion binding;GO:0016787|hydrolase activity;GO:0008233|peptidase activity;GO:0004222|metalloendopeptidase activity;GO:0008237|metallopeptidase activity;GO:0008201|heparin binding;GO:0008237|metallopeptidase activity;GO:0004222|metalloendopeptidase activity;GO:0008237|metallopeptidase activity;GO:0004222|metalloendopeptidase activity;GO:0008237|metallopep…	GO:0005576|extracellular region;GO:0031012|extracellular matrix;GO:0005604|basement membrane;GO:0031410|cytoplasmic vesicle;GO:0016020|membrane;GO:0016021|integral component of membrane	K08617|a disintegrin and metalloproteinase with thrombospondin motifs 1 [EC:3.4.24.-]	NA	NA	ADAM metallopeptidase with thrombospondin type 1 motif 1
ADAMTS9	-1.5940263218865	1.08696526018502e-16	7.26754752533043e-15	down	151.0	143.0	472.0	419.0	ENSG00000163638	56999	3	64515654	64688000	-	GO:1903671|negative regulation of sprouting angiogenesis;GO:0010596|negative regulation of endothelial cell migration;GO:0015031|protein transport;GO:0006508|proteolysis;GO:0016192|vesicle-mediated transport;GO:0006508|proteolysis;GO:0007275|multicellular organism development;GO:0006516|glycoprotein catabolic process;GO:0003179|heart valve morphogenesis;GO:0035909|aorta morphogenesis;GO:0030198|e…	GO:0008270|zinc ion binding;GO:0046872|metal ion binding;GO:0016787|hydrolase activity;GO:0008233|peptidase activity;GO:0004222|metalloendopeptidase activity;GO:0008237|metallopeptidase activity;GO:0008237|metallopeptidase activity;GO:0004175|endopeptidase activity;GO:0008237|metallopeptidase activity;GO:0008270|zinc ion binding;GO:0046872|metal ion binding;GO:0016787|hydrolase activity;GO:000823…	GO:0043231|intracellular membrane-bounded organelle;GO:0005783|endoplasmic reticulum;GO:0005783|endoplasmic reticulum;GO:0005576|extracellular region;GO:0031012|extracellular matrix;GO:0062023|collagen-containing extracellular matrix;GO:0005615|extracellular space;GO:0009986|cell surface;GO:0043231|intracellular membrane-bounded organelle;GO:0005783|endoplasmic reticulum;GO:0005783|endoplasmic re…	K08624|a disintegrin and metalloproteinase with thrombospondin motifs 9 [EC:3.4.24.-]	NA	NA	ADAM metallopeptidase with thrombospondin type 1 motif 9
TRPM2	1.45934832604396	1.03725614875953e-07	1.88260615328571e-06	up	396.0	235.0	98.0	129.0	ENSG00000142185	7226	21	44350163	44443081	+	GO:0055085|transmembrane transport;GO:0006811|ion transport;GO:0006812|cation transport;GO:0006814|sodium ion transport;GO:0035725|sodium ion transmembrane transport;GO:0006816|calcium ion transport;GO:0070588|calcium ion transmembrane transport;GO:0034220|ion transmembrane transport;GO:0006979|response to oxidative stress;GO:0043312|neutrophil degranulation;GO:2000249|regulation of actin cytoske…	GO:0005216|ion channel activity;GO:0005509|calcium ion binding;GO:0005262|calcium channel activity;GO:0005261|cation channel activity;GO:0005272|sodium channel activity;GO:0005262|calcium channel activity;GO:0005261|cation channel activity;GO:0015278|calcium-release channel activity;GO:0099604|ligand-gated calcium channel activity;GO:0005261|cation channel activity;GO:0047631|ADP-ribose diphospha…	GO:0016020|membrane;GO:0016021|integral component of membrane;GO:0005765|lysosomal membrane;GO:0005886|plasma membrane;GO:0042995|cell projection;GO:0031410|cytoplasmic vesicle;GO:0030659|cytoplasmic vesicle membrane;GO:0005764|lysosome;GO:0005764|lysosome;GO:0005886|plasma membrane;GO:0005887|integral component of plasma membrane;GO:0005887|integral component of plasma membrane;GO:0043204|perika…	K04977|transient receptor potential cation channel subfamily M member 2 [EC:3.6.1.13]	hsa04621|hsa04921	NOD-like receptor signaling pathway|Oxytocin signaling pathway	transient receptor potential cation channel subfamily M member 2
PTGER4	1.54901568224097	9.02595443895271e-07	1.36035447683995e-05	up	166.0	159.0	52.0	59.0	ENSG00000171522	5734	5	40679498	40693735	+	GO:0007186|G-protein coupled receptor signaling pathway;GO:0007165|signal transduction;GO:0006955|immune response;GO:0060348|bone development;GO:0006954|inflammatory response;GO:0050728|negative regulation of inflammatory response;GO:0007186|G-protein coupled receptor signaling pathway;GO:0071260|cellular response to mechanical stimulus;GO:0070371|ERK1 and ERK2 cascade;GO:0050729|positive regulat…	GO:0004930|G-protein coupled receptor activity;GO:0004955|prostaglandin receptor activity;GO:0004957|prostaglandin E receptor activity;GO:0005515|protein binding;GO:0004957|prostaglandin E receptor activity;GO:0004957|prostaglandin E receptor activity	GO:0005622|intracellular;GO:0016020|membrane;GO:0016021|integral component of membrane;GO:0016021|integral component of membrane;GO:0005886|plasma membrane;GO:0005886|plasma membrane	K04261|prostaglandin E receptor 4	hsa04080|hsa04750|hsa04924|hsa05163|hsa05165|hsa05200	Neuroactive ligand-receptor interaction|Inflammatory mediator regulation of TRP channels|Renin secretion|Human cytomegalovirus infection|Human papillomavirus infection|Pathways in cancer	prostaglandin E receptor 4
MPP4	1.80248641782102	0.000461013683969667	0.00333103076300153	up	62.0	63.0	19.0	17.0	ENSG00000082126	58538	2	201644870	201698694	-	GO:0008150|biological_process;GO:0035418|protein localization to synapse;GO:0008150|biological_process;GO:0035418|protein localization to synapse	GO:0005515|protein binding;GO:0005515|protein binding	GO:0005737|cytoplasm;GO:0005829|cytosol;GO:0015629|actin cytoskeleton;GO:0032991|protein-containing complex;GO:0005913|cell-cell adherens junction;GO:0005737|cytoplasm;GO:0005829|cytosol;GO:0015629|actin cytoskeleton;GO:0032991|protein-containing complex;GO:0005913|cell-cell adherens junction;GO:0005829|cytosol;GO:0015629|actin cytoskeleton;GO:0005829|cytosol;GO:0015629|actin cytoskeleton;GO:0005…	K21109|MAGUK p55 subfamily member 4	hsa04530	Tight junction	membrane palmitoylated protein 4
TMEM92	-1.64825703996289	0.000233987865893658	0.00184986940771502	down	28.0	23.0	82.0	78.0	ENSG00000167105	162461	17	50271406	50281485	+	NA	NA	GO:0016020|membrane;GO:0016021|integral component of membrane;GO:0005634|nucleus;GO:0005654|nucleoplasm;GO:0016020|membrane;GO:0016021|integral component of membrane;GO:0005634|nucleus;GO:0005654|nucleoplasm	NA	NA	NA	transmembrane protein 92
PSMB9	-1.599356987136	5.64651335728253e-05	0.000543407421198392	down	48.0	26.0	120.0	104.0	ENSG00000240065	5698	6	32844136	32859585	+	GO:0006508|proteolysis;GO:0051603|proteolysis involved in cellular protein catabolic process;GO:0002376|immune system process;GO:0051603|proteolysis involved in cellular protein catabolic process;GO:0002376|immune system process;GO:0006508|proteolysis;GO:0002376|immune system process;GO:0051603|proteolysis involved in cellular protein catabolic process;GO:0010498|proteasomal protein catabolic pro…	GO:0016787|hydrolase activity;GO:0008233|peptidase activity;GO:0004175|endopeptidase activity;GO:0004298|threonine-type endopeptidase activity;GO:0004175|endopeptidase activity;GO:0004298|threonine-type endopeptidase activity;GO:0016787|hydrolase activity;GO:0005515|protein binding;GO:0008233|peptidase activity;GO:0004175|endopeptidase activity;GO:0004298|threonine-type endopeptidase activity;GO:…	GO:0005634|nucleus;GO:0005737|cytoplasm;GO:0005829|cytosol;GO:0000502|proteasome complex;GO:0005839|proteasome core complex;GO:0005829|cytosol;GO:0005839|proteasome core complex;GO:0005634|nucleus;GO:0005737|cytoplasm;GO:0005829|cytosol;GO:0000502|proteasome complex;GO:0005839|proteasome core complex;GO:0005634|nucleus;GO:0005737|cytoplasm;GO:0005654|nucleoplasm;GO:0005829|cytosol;GO:0070062|extr…	K02741|20S proteasome subunit beta 9 [EC:3.4.25.1]	hsa03050	Proteasome	proteasome subunit beta 9
TMEM25	-1.62404086710362	0.000138220443969303	0.0011763350595273	down	43.0	22.0	96.0	103.0	ENSG00000149582	84866	11	118531041	118547280	+	NA	GO:0005515|protein binding;GO:0005515|protein binding;GO:0005515|protein binding;GO:0005515|protein binding;GO:0005515|protein binding;GO:0005515|protein binding;GO:0005515|protein binding	GO:0016020|membrane;GO:0016021|integral component of membrane;GO:0005886|plasma membrane;GO:0005576|extracellular region;GO:0016020|membrane;GO:0016021|integral component of membrane;GO:0005886|plasma membrane;GO:0005576|extracellular region;GO:0016020|membrane;GO:0016021|integral component of membrane;GO:0016020|membrane;GO:0016021|integral component of membrane;GO:0005886|plasma membrane;GO:000…	K22652|transmembrane protein 25	NA	NA	transmembrane protein 25
KIF26B	2.12790069952205	6.4539688041371e-17	4.43831975299579e-15	up	317.0	282.0	81.0	57.0	ENSG00000162849	55083	1	245154985	245709431	+	GO:0007275|multicellular organism development;GO:0022409|positive regulation of cell-cell adhesion;GO:0030010|establishment of cell polarity;GO:0072092|ureteric bud invasion;GO:0007018|microtubule-based movement	GO:0000166|nucleotide binding;GO:0005524|ATP binding;GO:0003777|microtubule motor activity;GO:0008017|microtubule binding;GO:0008017|microtubule binding;GO:0003777|microtubule motor activity;GO:0000166|nucleotide binding;GO:0005524|ATP binding;GO:0003774|motor activity;GO:0003777|microtubule motor activity;GO:0008017|microtubule binding	GO:0005737|cytoplasm;GO:0005856|cytoskeleton;GO:0005874|microtubule;GO:0005874|microtubule;GO:0005871|kinesin complex	K10404|kinesin family member 26	NA	NA	kinesin family member 26B
DDIT4	-1.44538260016539	1.37040651217109e-24	1.85683298208528e-22	down	492.0	353.0	1262.0	1045.0	ENSG00000168209	54541	10	72273920	72276036	+	GO:0001666|response to hypoxia;GO:0009968|negative regulation of signal transduction;GO:0032007|negative regulation of TOR signaling;GO:0032984|protein-containing complex disassembly;GO:0042771|intrinsic apoptotic signaling pathway in response to DNA damage by p53 class mediator;GO:0045820|negative regulation of glycolytic process;GO:0071549|cellular response to dexamethasone stimulus;GO:0072593|…	GO:0071889|14-3-3 protein binding	GO:0005737|cytoplasm;GO:0005737|cytoplasm;GO:0005829|cytosol;GO:0005739|mitochondrion;GO:0005829|cytosol;GO:0005829|cytosol;GO:0005622|intracellular	K08270|DNA-damage-inducible transcript 4	hsa04140|hsa04150|hsa04151|hsa05206	Autophagy - animal|mTOR signaling pathway|PI3K-Akt signaling pathway|MicroRNAs in cancer	DNA damage inducible transcript 4
IGIP	-1.0110613948169	0.00634176306137588	0.0295696856882211	down	48.0	50.0	111.0	88.0	ENSG00000182700	492311	5	140125935	140129392	+	NA	NA	GO:0005576|extracellular region	NA	NA	NA	IgA inducing protein
AC023043.3	-2.73846966802915	0.00855557107793606	0.0378541837056434	down	2.0	4.0	17.0	23.0	ENSG00000267456	NA	18	36278735	36279119	-	NA	NA	NA	NA	NA	NA	NA
TMEM173	-1.5932465836819	1.66501262985851e-14	8.43914734800509e-13	down	172.0	166.0	636.0	397.0	ENSG00000184584	340061	5	139475534	139482935	-	GO:0051091|positive regulation of DNA-binding transcription factor activity;GO:0045944|positive regulation of transcription by RNA polymerase II;GO:0006915|apoptotic process;GO:0002376|immune system process;GO:0045087|innate immune response;GO:0045087|innate immune response;GO:0045087|innate immune response;GO:0045087|innate immune response;GO:0051607|defense response to virus;GO:0016032|viral pr…	GO:0000166|nucleotide binding;GO:0042803|protein homodimerization activity;GO:0005515|protein binding;GO:0042802|identical protein binding;GO:0019901|protein kinase binding;GO:0019901|protein kinase binding;GO:0008134|transcription factor binding;GO:0031625|ubiquitin protein ligase binding;GO:0035438|cyclic-di-GMP binding;GO:0035438|cyclic-di-GMP binding;GO:0035438|cyclic-di-GMP binding;GO:006150…	GO:0005737|cytoplasm;GO:0016020|membrane;GO:0016021|integral component of membrane;GO:0005783|endoplasmic reticulum;GO:0005789|endoplasmic reticulum membrane;GO:0005789|endoplasmic reticulum membrane;GO:0005739|mitochondrion;GO:0005886|plasma membrane;GO:0048471|perinuclear region of cytoplasm;GO:0048471|perinuclear region of cytoplasm;GO:0005741|mitochondrial outer membrane;GO:0005886|plasma mem…	K12654|transmembrane protein 173	hsa04621|hsa04622|hsa04623|hsa05163|hsa05170	NOD-like receptor signaling pathway|RIG-I-like receptor signaling pathway|Cytosolic DNA-sensing pathway|Human cytomegalovirus infection|Human immunodeficiency virus 1 infection	transmembrane protein 173
TMEM163	-1.36336687376685	9.47669740655602e-06	0.000112969167254982	down	70.0	55.0	168.0	154.0	ENSG00000152128	81615	2	134455759	134719000	-	GO:0099180|zinc ion import into synaptic vesicle	GO:0008270|zinc ion binding;GO:0008270|zinc ion binding	GO:0016020|membrane;GO:0016021|integral component of membrane;GO:0030054|cell junction;GO:0031410|cytoplasmic vesicle;GO:0045202|synapse;GO:0005768|endosome;GO:0031901|early endosome membrane;GO:0031901|early endosome membrane;GO:0030672|synaptic vesicle membrane;GO:0030285|integral component of synaptic vesicle membrane;GO:0030285|integral component of synaptic vesicle membrane	NA	NA	NA	transmembrane protein 163
TMEM158	1.4485546913268	3.63080960490187e-26	5.58211515355165e-24	up	1524.0	1159.0	475.0	505.0	ENSG00000249992	25907	3	45224466	45226278	-	NA	GO:0042277|peptide binding;GO:0042277|peptide binding	GO:0016020|membrane;GO:0016021|integral component of membrane	NA	NA	NA	transmembrane protein 158 (gene/pseudogene)
SLC22A18AS	-2.31373456188283	2.08217642474612e-05	0.000226147495021037	down	12.0	14.0	69.0	61.0	ENSG00000254827	5003	11	2887780	2903740	-	GO:0008150|biological_process;GO:0008150|biological_process;GO:0008150|biological_process	GO:0003674|molecular_function;GO:0003674|molecular_function;GO:0003674|molecular_function	GO:0005575|cellular_component;GO:0005575|cellular_component;GO:0005575|cellular_component	NA	NA	NA	solute carrier family 22 member 18 antisense
RELN	-1.58109523659776	1.00016578682219e-06	1.49424331797616e-05	down	53.0	49.0	170.0	137.0	ENSG00000189056	5649	7	103471784	103989516	-	GO:0007155|cell adhesion;GO:0006508|proteolysis;GO:0007275|multicellular organism development;GO:0007417|central nervous system development;GO:0001764|neuron migration;GO:0050731|positive regulation of peptidyl-tyrosine phosphorylation;GO:0007411|axon guidance;GO:0007420|brain development;GO:0007411|axon guidance;GO:0010001|glial cell differentiation;GO:0045860|positive regulation of protein kina…	GO:0046872|metal ion binding;GO:0016787|hydrolase activity;GO:0008233|peptidase activity;GO:0008236|serine-type peptidase activity;GO:0070325|lipoprotein particle receptor binding;GO:0070326|very-low-density lipoprotein particle receptor binding;GO:0070325|lipoprotein particle receptor binding;GO:0070326|very-low-density lipoprotein particle receptor binding;GO:0046872|metal ion binding;GO:001678…	GO:0005737|cytoplasm;GO:0005576|extracellular region;GO:0005615|extracellular space;GO:0030425|dendrite;GO:0005576|extracellular region;GO:0005886|plasma membrane;GO:0016020|membrane;GO:0005615|extracellular space;GO:0005737|cytoplasm;GO:0030425|dendrite;GO:0031012|extracellular matrix;GO:0005737|cytoplasm;GO:0005576|extracellular region;GO:0005615|extracellular space;GO:0030425|dendrite;GO:00055…	K06249|reelin [EC:3.4.21.-]	hsa04151|hsa04510|hsa04512|hsa05165	PI3K-Akt signaling pathway|Focal adhesion|ECM-receptor interaction|Human papillomavirus infection	reelin
MYRF	-1.05359000051092	0.000400829470230861	0.00295387792143744	down	95.0	66.0	184.0	151.0	ENSG00000124920	745	11	61752642	61788518	+	GO:0006355|regulation of transcription, DNA-templated;GO:0006508|proteolysis;GO:0030154|cell differentiation;GO:0045893|positive regulation of transcription, DNA-templated;GO:0006357|regulation of transcription by RNA polymerase II;GO:0045893|positive regulation of transcription, DNA-templated;GO:0048709|oligodendrocyte differentiation;GO:0014003|oligodendrocyte development;GO:0022010|central ner…	GO:0016787|hydrolase activity;GO:0003677|DNA binding;GO:0003700|DNA-binding transcription factor activity;GO:0008233|peptidase activity;GO:0003700|DNA-binding transcription factor activity;GO:0043565|sequence-specific DNA binding;GO:0000981|DNA-binding transcription factor activity, RNA polymerase II-specific;GO:0016787|hydrolase activity;GO:0003677|DNA binding;GO:0003700|DNA-binding transcriptio…	GO:0005634|nucleus;GO:0005634|nucleus;GO:0005737|cytoplasm;GO:0016020|membrane;GO:0016021|integral component of membrane;GO:0005794|Golgi apparatus;GO:0005829|cytosol;GO:0005654|nucleoplasm;GO:0005783|endoplasmic reticulum;GO:0005789|endoplasmic reticulum membrane;GO:0005634|nucleus;GO:0005737|cytoplasm;GO:0005634|nucleus;GO:0005634|nucleus;GO:0005737|cytoplasm;GO:0016020|membrane;GO:0016021|inte…	NA	NA	NA	myelin regulatory factor
PLEKHA1	-1.7885329484459	9.12449542473927e-44	5.46052407061427e-41	down	341.0	358.0	1331.0	1100.0	ENSG00000107679	59338	10	122374696	122442602	+	GO:0014065|phosphatidylinositol 3-kinase signaling;GO:0050853|B cell receptor signaling pathway;GO:0006661|phosphatidylinositol biosynthetic process;GO:0051898|negative regulation of protein kinase B signaling;GO:0070301|cellular response to hydrogen peroxide;GO:0045184|establishment of protein localization;GO:0031529|ruffle organization;GO:0001553|luteinization;GO:0007283|spermatogenesis;GO:0008…	GO:0005515|protein binding;GO:0008289|lipid binding;GO:0030165|PDZ domain binding;GO:0043325|phosphatidylinositol-3,4-bisphosphate binding;GO:0030165|PDZ domain binding;GO:0005515|protein binding;GO:0008289|lipid binding;GO:0030165|PDZ domain binding;GO:0043325|phosphatidylinositol-3,4-bisphosphate binding;GO:0030165|PDZ domain binding;GO:0005515|protein binding;GO:0008289|lipid binding;GO:003016…	GO:0005634|nucleus;GO:0005737|cytoplasm;GO:0005737|cytoplasm;GO:0016020|membrane;GO:0005634|nucleus;GO:0005829|cytosol;GO:0005654|nucleoplasm;GO:0005886|plasma membrane;GO:0005886|plasma membrane;GO:0005886|plasma membrane;GO:0005737|cytoplasm;GO:0016020|membrane;GO:0070062|extracellular exosome;GO:0032587|ruffle membrane;GO:0005829|cytosol;GO:0005654|nucleoplasm;GO:0005634|nucleus;GO:0005737|cyt…	NA	NA	NA	pleckstrin homology domain containing A1
RGS4	1.32194080422746	4.34060237848463e-17	3.07777945852654e-15	up	659.0	613.0	262.0	248.0	ENSG00000117152	5999	1	163068775	163076802	+	GO:0007186|G-protein coupled receptor signaling pathway;GO:0009968|negative regulation of signal transduction;GO:0008277|regulation of G-protein coupled receptor protein signaling pathway;GO:0000188|inactivation of MAPK activity;GO:0001975|response to amphetamine;GO:0007420|brain development;GO:0010460|positive regulation of heart rate;GO:0042220|response to cocaine;GO:0043278|response to morphin…	GO:0005096|GTPase activator activity;GO:0005096|GTPase activator activity;GO:0005516|calmodulin binding;GO:0001965|G-protein alpha-subunit binding;GO:0005096|GTPase activator activity;GO:0005096|GTPase activator activity;GO:0005516|calmodulin binding;GO:0005096|GTPase activator activity;GO:0005096|GTPase activator activity;GO:0005096|GTPase activator activity;GO:0005516|calmodulin binding;GO:0005…	GO:0005634|nucleus;GO:0005737|cytoplasm;GO:0005634|nucleus;GO:0005737|cytoplasm;GO:0005829|cytosol;GO:0005886|plasma membrane;GO:0016020|membrane;GO:0032991|protein-containing complex;GO:0005634|nucleus;GO:0005737|cytoplasm;GO:0005634|nucleus;GO:0005737|cytoplasm;GO:0005634|nucleus;GO:0005737|cytoplasm;GO:0005634|nucleus;GO:0005737|cytoplasm	K16449|regulator of G-protein signaling	NA	NA	regulator of G protein signaling 4
INSC	1.37700640536981	0.0009308681779209	0.00603740806390877	up	83.0	92.0	39.0	29.0	ENSG00000188487	387755	11	15112424	15247208	+	GO:0007275|multicellular organism development;GO:0030154|cell differentiation;GO:0007399|nervous system development;GO:0031647|regulation of protein stability;GO:0007275|multicellular organism development;GO:0030154|cell differentiation;GO:0007399|nervous system development;GO:0031647|regulation of protein stability;GO:0007275|multicellular organism development;GO:0030154|cell differentiation;GO:…	GO:0005515|protein binding;GO:0019904|protein domain specific binding;GO:0030674|protein binding, bridging;GO:0005515|protein binding;GO:0019904|protein domain specific binding;GO:0030674|protein binding, bridging;GO:0005515|protein binding;GO:0019904|protein domain specific binding;GO:0030674|protein binding, bridging;GO:0005515|protein binding;GO:0019904|protein domain specific binding;GO:00306…	GO:0005737|cytoplasm;GO:0005886|plasma membrane;GO:0005938|cell cortex;GO:0005938|cell cortex;GO:0032991|protein-containing complex;GO:0032991|protein-containing complex;GO:0005737|cytoplasm;GO:0005886|plasma membrane;GO:0005938|cell cortex;GO:0005938|cell cortex;GO:0032991|protein-containing complex;GO:0032991|protein-containing complex;GO:0005737|cytoplasm;GO:0005886|plasma membrane;GO:0005938|…	NA	NA	NA	INSC, spindle orientation adaptor protein
INTU	-1.03434399382241	1.01931198174641e-06	1.52118696512537e-05	down	160.0	144.0	334.0	291.0	ENSG00000164066	27152	4	127623271	127726737	+	GO:0060271|cilium assembly;GO:0001736|establishment of planar polarity;GO:0007275|multicellular organism development;GO:0060271|cilium assembly;GO:0001736|establishment of planar polarity;GO:0007399|nervous system development;GO:0060271|cilium assembly;GO:0030030|cell projection organization;GO:0060173|limb development;GO:0008589|regulation of smoothened signaling pathway;GO:0007399|nervous syste…	GO:0005515|protein binding;GO:0005515|protein binding;GO:0005515|protein binding	GO:0005737|cytoplasm;GO:0005737|cytoplasm;GO:0031514|motile cilium;GO:0005856|cytoskeleton;GO:0042995|cell projection;GO:0009986|cell surface;GO:0036064|ciliary basal body;GO:0005737|cytoplasm;GO:0005737|cytoplasm;GO:0031514|motile cilium;GO:0005856|cytoskeleton;GO:0042995|cell projection;GO:0009986|cell surface;GO:0036064|ciliary basal body;GO:0005737|cytoplasm;GO:0005737|cytoplasm;GO:0031514|mo…	K22862|protein inturned	NA	NA	inturned planar cell polarity protein
INSR	-1.21551809473393	0.0012026101087866	0.00748418341916538	down	46.0	44.0	124.0	87.0	ENSG00000171105	3643	19	7112255	7294034	-	GO:0008284|positive regulation of cell proliferation;GO:0008284|positive regulation of cell proliferation;GO:0008284|positive regulation of cell proliferation;GO:0046326|positive regulation of glucose import;GO:0046326|positive regulation of glucose import;GO:0051897|positive regulation of protein kinase B signaling;GO:0030335|positive regulation of cell migration;GO:0001934|positive regulation o…	GO:0000166|nucleotide binding;GO:0004672|protein kinase activity;GO:0005524|ATP binding;GO:0016740|transferase activity;GO:0016301|kinase activity;GO:0004713|protein tyrosine kinase activity;GO:0004713|protein tyrosine kinase activity;GO:0005515|protein binding;GO:0004714|transmembrane receptor protein tyrosine kinase activity;GO:0004713|protein tyrosine kinase activity;GO:0004714|transmembrane r…	GO:0016020|membrane;GO:0016021|integral component of membrane;GO:0005886|plasma membrane;GO:0005886|plasma membrane;GO:0005737|cytoplasm;GO:0005887|integral component of plasma membrane;GO:0043235|receptor complex;GO:0070062|extracellular exosome;GO:0010008|endosome membrane;GO:0030424|axon;GO:0005622|intracellular;GO:0005886|plasma membrane;GO:0016020|membrane;GO:0043235|receptor complex;GO:0005…	K04527|insulin receptor [EC:2.7.10.1]	hsa04010|hsa04014|hsa04015|hsa04022|hsa04066|hsa04068|hsa04072|hsa04150|hsa04151|hsa04152|hsa04211|hsa04213|hsa04520|hsa04910|hsa04913|hsa04923|hsa04930|hsa04931|hsa04932|hsa04960	MAPK signaling pathway|Ras signaling pathway|Rap1 signaling pathway|cGMP-PKG signaling pathway|HIF-1 signaling pathway|FoxO signaling pathway|Phospholipase D signaling pathway|mTOR signaling pathway|PI3K-Akt signaling pathway|AMPK signaling pathway|Longevity regulating pathway|Longevity regulating pathway - multiple species|Adherens junction|Insulin signaling pathway|Ovarian steroidogenesis|Regul…	insulin receptor
ZNF503-AS2	1.02904595022176	0.00532252779918013	0.0257579448536592	up	116.0	88.0	52.0	48.0	ENSG00000237149	100131213	10	75401519	75408982	+	NA	NA	NA	NA	NA	NA	NA
RHOB	1.07757852614477	1.66784166725398e-23	2.05625344291628e-21	up	1890.0	1665.0	821.0	862.0	ENSG00000143878	388	2	20447074	20449445	+	GO:0010595|positive regulation of endothelial cell migration;GO:0030336|negative regulation of cell migration;GO:0030334|regulation of cell migration;GO:0061154|endothelial tube morphogenesis;GO:0015031|protein transport;GO:0007155|cell adhesion;GO:0007155|cell adhesion;GO:0007264|small GTPase mediated signal transduction;GO:0006915|apoptotic process;GO:0006915|apoptotic process;GO:0007275|multic…	GO:0000166|nucleotide binding;GO:0003924|GTPase activity;GO:0005525|GTP binding;GO:0005525|GTP binding;GO:0005515|protein binding;GO:0003924|GTPase activity;GO:0005525|GTP binding;GO:0003924|GTPase activity;GO:0019901|protein kinase binding;GO:0019003|GDP binding	GO:0005634|nucleus;GO:0005634|nucleus;GO:0016020|membrane;GO:0005622|intracellular;GO:0005886|plasma membrane;GO:0005886|plasma membrane;GO:0005925|focal adhesion;GO:0005886|plasma membrane;GO:0005737|cytoplasm;GO:0043231|intracellular membrane-bounded organelle;GO:0005768|endosome;GO:0031902|late endosome membrane;GO:0005829|cytosol;GO:0070062|extracellular exosome;GO:0010008|endosome membrane;G…	K07856|Ras homolog gene family, member B	NA	NA	ras homolog family member B
SLC17A3	-2.05298707273699	6.07202412382153e-08	1.16217692495801e-06	down	41.0	24.0	147.0	123.0	ENSG00000124564	10786	6	25833066	25882286	-	GO:0055085|transmembrane transport;GO:0055085|transmembrane transport;GO:0006811|ion transport;GO:0006814|sodium ion transport;GO:0006814|sodium ion transport;GO:0035725|sodium ion transmembrane transport;GO:0034220|ion transmembrane transport;GO:0006817|phosphate ion transport;GO:0006855|drug transmembrane transport;GO:0015711|organic anion transport;GO:0015739|sialic acid transport;GO:0015747|u…	GO:0015293|symporter activity;GO:0008308|voltage-gated anion channel activity;GO:0008308|voltage-gated anion channel activity;GO:0005436|sodium:phosphate symporter activity;GO:0005436|sodium:phosphate symporter activity;GO:0008514|organic anion transmembrane transporter activity;GO:0008514|organic anion transmembrane transporter activity;GO:0015136|sialic acid transmembrane transporter activity;G…	GO:0016020|membrane;GO:0016021|integral component of membrane;GO:0016020|membrane;GO:0016021|integral component of membrane;GO:0005737|cytoplasm;GO:0016020|membrane;GO:0016021|integral component of membrane;GO:0005783|endoplasmic reticulum;GO:0005789|endoplasmic reticulum membrane;GO:0005789|endoplasmic reticulum membrane;GO:0005886|plasma membrane;GO:0048471|perinuclear region of cytoplasm;GO:00…	K12300|MFS transporter, ACS family, solute carrier family 17 (sodium-dependent inorganic phosphate cotransporter), member 1/2/3/4	NA	NA	solute carrier family 17 member 3
ILKAP	-1.05565968797646	1.49743021162101e-09	3.78087314502465e-08	down	242.0	252.0	504.0	524.0	ENSG00000132323	80895	2	238170401	238203729	-	GO:0006470|protein dephosphorylation;GO:0006470|protein dephosphorylation;GO:0006470|protein dephosphorylation;GO:0006470|protein dephosphorylation;GO:0006470|protein dephosphorylation;GO:0006470|protein dephosphorylation;GO:0016310|phosphorylation;GO:0006470|protein dephosphorylation;GO:0007229|integrin-mediated signaling pathway;GO:0016310|phosphorylation;GO:0006470|protein dephosphorylation;GO…	GO:0046872|metal ion binding;GO:0016787|hydrolase activity;GO:0003824|catalytic activity;GO:0004721|phosphoprotein phosphatase activity;GO:0005515|protein binding;GO:0004722|protein serine/threonine phosphatase activity;GO:0043169|cation binding;GO:0046872|metal ion binding;GO:0016787|hydrolase activity;GO:0003824|catalytic activity;GO:0004721|phosphoprotein phosphatase activity;GO:0005515|protei…	GO:0005737|cytoplasm;GO:0005634|nucleus;GO:0005829|cytosol;GO:0005654|nucleoplasm;GO:0005737|cytoplasm;GO:0005634|nucleus;GO:0005829|cytosol;GO:0005654|nucleoplasm;GO:0005634|nucleus;GO:0005829|cytosol;GO:0005634|nucleus;GO:0005829|cytosol;GO:0005654|nucleoplasm;GO:0005654|nucleoplasm;GO:0005634|nucleus;GO:0005829|cytosol;GO:0005634|nucleus;GO:0005829|cytosol	K17500|integrin-linked kinase-associated serine/threonine phosphatase 2C [EC:3.1.3.16]	NA	NA	ILK associated serine/threonine phosphatase
F2RL1	1.46211294827675	0.000139923442407147	0.00118713720355971	up	106.0	100.0	39.0	36.0	ENSG00000164251	2150	5	76818933	76835315	+	GO:0007186|G-protein coupled receptor signaling pathway;GO:0070493|thrombin-activated receptor signaling pathway;GO:0007186|G-protein coupled receptor signaling pathway;GO:0007165|signal transduction;GO:0007186|G-protein coupled receptor signaling pathway;GO:0006954|inflammatory response;GO:0007596|blood coagulation;GO:0002376|immune system process;GO:0045087|innate immune response;GO:0070493|thr…	GO:0004930|G-protein coupled receptor activity;GO:0015057|thrombin-activated receptor activity;GO:0004930|G-protein coupled receptor activity;GO:0005515|protein binding;GO:0004930|G-protein coupled receptor activity;GO:0004930|G-protein coupled receptor activity;GO:0015057|thrombin-activated receptor activity;GO:0004930|G-protein coupled receptor activity;GO:0038023|signaling receptor activity;GO…	GO:0016020|membrane;GO:0016021|integral component of membrane;GO:0016020|membrane;GO:0016021|integral component of membrane;GO:0005886|plasma membrane;GO:0005886|plasma membrane;GO:0005886|plasma membrane;GO:0005887|integral component of plasma membrane;GO:0005769|early endosome;GO:0005794|Golgi apparatus;GO:0031143|pseudopodium;GO:0005887|integral component of plasma membrane;GO:0031143|pseudopo…	K04234|coagulation factor II (thrombin) receptor-like 1	hsa04080|hsa04750|hsa05143	Neuroactive ligand-receptor interaction|Inflammatory mediator regulation of TRP channels|African trypanosomiasis	F2R like trypsin receptor 1
F2RL2	1.06560604541482	1.17450234558264e-06	1.71904434217095e-05	up	302.0	349.0	178.0	136.0	ENSG00000164220	2151	5	76615482	76623434	-	GO:0007186|G-protein coupled receptor signaling pathway;GO:0007165|signal transduction;GO:0007596|blood coagulation;GO:0070493|thrombin-activated receptor signaling pathway;GO:0007186|G-protein coupled receptor signaling pathway;GO:0007596|blood coagulation;GO:0007599|hemostasis;GO:0009611|response to wounding;GO:0030168|platelet activation;GO:0035025|positive regulation of Rho protein signal tra…	GO:0004930|G-protein coupled receptor activity;GO:0005515|protein binding;GO:0015057|thrombin-activated receptor activity;GO:0004435|phosphatidylinositol phospholipase C activity;GO:0004930|G-protein coupled receptor activity;GO:0004930|G-protein coupled receptor activity;GO:0015057|thrombin-activated receptor activity;GO:0004930|G-protein coupled receptor activity;GO:0005515|protein binding;GO:0…	GO:0016020|membrane;GO:0016021|integral component of membrane;GO:0005886|plasma membrane;GO:0005576|extracellular region;GO:0005886|plasma membrane;GO:0005887|integral component of plasma membrane;GO:0032991|protein-containing complex;GO:0005887|integral component of plasma membrane;GO:0016324|apical plasma membrane;GO:0016020|membrane;GO:0016021|integral component of membrane;GO:0005886|plasma m…	K04235|coagulation factor II (thrombin) receptor-like 2	hsa04080|hsa04610	Neuroactive ligand-receptor interaction|Complement and coagulation cascades	coagulation factor II thrombin receptor like 2
VWA5A	-1.36394610503887	7.8154374476545e-05	0.000716851618439356	down	50.0	47.0	137.0	114.0	ENSG00000110002	4013	11	124115362	124147721	+	NA	NA	GO:0005634|nucleus;GO:0005654|nucleoplasm;GO:0005634|nucleus;GO:0005654|nucleoplasm;GO:0005634|nucleus;GO:0005654|nucleoplasm;GO:0005634|nucleus;GO:0005634|nucleus;GO:0005654|nucleoplasm	NA	NA	NA	von Willebrand factor A domain containing 5A
SLC16A6	1.3997673544726	1.22922336630682e-08	2.59597558146741e-07	up	286.0	251.0	120.0	85.0	ENSG00000108932	9120	17	68267026	68291267	-	GO:0055085|transmembrane transport;GO:0015718|monocarboxylic acid transport;GO:0015718|monocarboxylic acid transport;GO:0055085|transmembrane transport;GO:0015718|monocarboxylic acid transport;GO:0015718|monocarboxylic acid transport;GO:0055085|transmembrane transport	GO:0015293|symporter activity;GO:0008028|monocarboxylic acid transmembrane transporter activity;GO:0008028|monocarboxylic acid transmembrane transporter activity;GO:0015293|symporter activity;GO:0008028|monocarboxylic acid transmembrane transporter activity;GO:0008028|monocarboxylic acid transmembrane transporter activity	GO:0016020|membrane;GO:0016021|integral component of membrane;GO:0005886|plasma membrane;GO:0005887|integral component of plasma membrane;GO:0005887|integral component of plasma membrane;GO:0016020|membrane;GO:0016020|membrane;GO:0016021|integral component of membrane;GO:0005886|plasma membrane;GO:0005887|integral component of plasma membrane;GO:0005887|integral component of plasma membrane;GO:00…	K08183|MFS transporter, MCP family, solute carrier family 16 (monocarboxylic acid transporters), member 6	NA	NA	solute carrier family 16 member 6
SLC16A4	-1.34446091922455	0.000161892674839109	0.00134798448777183	down	58.0	39.0	126.0	120.0	ENSG00000168679	9122	1	110362848	110391082	-	GO:0055085|transmembrane transport;GO:0015718|monocarboxylic acid transport;GO:0015718|monocarboxylic acid transport;GO:0055085|transmembrane transport;GO:0015718|monocarboxylic acid transport;GO:0015718|monocarboxylic acid transport;GO:0055085|transmembrane transport;GO:0015718|monocarboxylic acid transport;GO:0015718|monocarboxylic acid transport;GO:0055085|transmembrane transport;GO:0015718|mo…	GO:0015293|symporter activity;GO:0008028|monocarboxylic acid transmembrane transporter activity;GO:0008028|monocarboxylic acid transmembrane transporter activity;GO:0015293|symporter activity;GO:0008028|monocarboxylic acid transmembrane transporter activity;GO:0008028|monocarboxylic acid transmembrane transporter activity;GO:0015293|symporter activity;GO:0008028|monocarboxylic acid transmembrane …	GO:0016020|membrane;GO:0016021|integral component of membrane;GO:0005886|plasma membrane;GO:0005887|integral component of plasma membrane;GO:0005887|integral component of plasma membrane;GO:0016020|membrane;GO:0016020|membrane;GO:0016021|integral component of membrane;GO:0005886|plasma membrane;GO:0005887|integral component of plasma membrane;GO:0005887|integral component of plasma membrane;GO:00…	K08181|MFS transporter, MCP family, solute carrier family 16 (monocarboxylic acid transporters), member 4	NA	NA	solute carrier family 16 member 4
ISM1	-1.71645081533698	0.000650083604139252	0.00443931842447388	down	26.0	16.0	84.0	55.0	ENSG00000101230	140862	20	13221771	13300651	+	GO:0016525|negative regulation of angiogenesis	NA	GO:0005576|extracellular region	NA	NA	NA	isthmin 1
EGR1	-1.78164369100812	0.00485089566677686	0.0238793191366335	down	14.0	11.0	55.0	32.0	ENSG00000120738	1958	5	138465490	138469315	+	GO:0010628|positive regulation of gene expression;GO:0045944|positive regulation of transcription by RNA polymerase II;GO:0045944|positive regulation of transcription by RNA polymerase II;GO:0006366|transcription by RNA polymerase II;GO:0045893|positive regulation of transcription, DNA-templated;GO:0006357|regulation of transcription by RNA polymerase II;GO:0045944|positive regulation of transcri…	GO:0003676|nucleic acid binding;GO:0046872|metal ion binding;GO:0003677|DNA binding;GO:0003677|DNA binding;GO:0003700|DNA-binding transcription factor activity;GO:0008270|zinc ion binding;GO:0005515|protein binding;GO:0043565|sequence-specific DNA binding;GO:0000981|DNA-binding transcription factor activity, RNA polymerase II-specific;GO:0000981|DNA-binding transcription factor activity, RNA poly…	GO:0005737|cytoplasm;GO:0005634|nucleus;GO:0005634|nucleus;GO:0005634|nucleus;GO:0005737|cytoplasm;GO:0005737|cytoplasm;GO:0005654|nucleoplasm;GO:0005634|nucleus;GO:0005654|nucleoplasm	K09203|early growth response protein 1	hsa04371|hsa04912|hsa04928|hsa04933|hsa05020|hsa05166	Apelin signaling pathway|GnRH signaling pathway|Parathyroid hormone synthesis, secretion and action|AGE-RAGE signaling pathway in diabetic complications|Prion diseases|Human T-cell leukemia virus 1 infection	early growth response 1
TBC1D30	-1.35820376095681	0.00220262819564635	0.0124660739691565	down	36.0	26.0	72.0	86.0	ENSG00000111490	23329	12	64781193	64881032	+	GO:0006886|intracellular protein transport;GO:0090630|activation of GTPase activity;GO:0043547|positive regulation of GTPase activity;GO:1902018|negative regulation of cilium assembly	GO:0005096|GTPase activator activity;GO:0005096|GTPase activator activity;GO:0017137|Rab GTPase binding;GO:0017137|Rab GTPase binding	GO:0005829|cytosol;GO:0005886|plasma membrane;GO:0016020|membrane;GO:0005829|cytosol;GO:0005886|plasma membrane;GO:0005886|plasma membrane;GO:0005929|cilium;GO:0036064|ciliary basal body	NA	NA	NA	TBC1 domain family member 30
RND3	1.79578355644139	3.67450023982301e-94	1.25713839454945e-90	up	3325.0	3028.0	1012.0	827.0	ENSG00000115963	390	2	150468195	150539011	-	GO:0007264|small GTPase mediated signal transduction;GO:0030334|regulation of cell migration;GO:0007266|Rho protein signal transduction;GO:0008360|regulation of cell shape;GO:0051017|actin filament bundle assembly;GO:0007155|cell adhesion;GO:0007015|actin filament organization;GO:0030950|establishment or maintenance of actin cytoskeleton polarity;GO:0032956|regulation of actin cytoskeleton organi…	GO:0000166|nucleotide binding;GO:0003924|GTPase activity;GO:0005525|GTP binding;GO:0005515|protein binding;GO:0005525|GTP binding;GO:0003924|GTPase activity;GO:0019901|protein kinase binding;GO:0005525|GTP binding;GO:0003924|GTPase activity;GO:0000166|nucleotide binding;GO:0003924|GTPase activity;GO:0005525|GTP binding;GO:0005515|protein binding;GO:0005525|GTP binding;GO:0003924|GTPase activity;G…	GO:0016020|membrane;GO:0005794|Golgi apparatus;GO:0005622|intracellular;GO:0000139|Golgi membrane;GO:0005925|focal adhesion;GO:0005737|cytoplasm;GO:0043231|intracellular membrane-bounded organelle;GO:0005938|cell cortex;GO:0032153|cell division site;GO:0016020|membrane;GO:0005794|Golgi apparatus;GO:0005622|intracellular;GO:0000139|Golgi membrane;GO:0005925|focal adhesion;GO:0005737|cytoplasm;GO:0…	K07859|Rho family GTPase 3	NA	NA	Rho family GTPase 3
NAV2	1.08363073360861	3.25954110583833e-10	9.19728248111289e-09	up	531.0	461.0	244.0	225.0	ENSG00000166833	89797	11	19350724	20121598	+	GO:0022008|neurogenesis;GO:0007399|nervous system development;GO:0022008|neurogenesis;GO:0007399|nervous system development;GO:0022008|neurogenesis;GO:0007399|nervous system development;GO:0022008|neurogenesis;GO:0007399|nervous system development;GO:0003025|regulation of systemic arterial blood pressure by baroreceptor feedback;GO:0007399|nervous system development;GO:0007605|sensory perception …	GO:0000166|nucleotide binding;GO:0005524|ATP binding;GO:0016787|hydrolase activity;GO:0004386|helicase activity;GO:0005515|protein binding;GO:0000166|nucleotide binding;GO:0005524|ATP binding;GO:0016787|hydrolase activity;GO:0004386|helicase activity;GO:0005515|protein binding;GO:0000166|nucleotide binding;GO:0005524|ATP binding;GO:0016787|hydrolase activity;GO:0004386|helicase activity;GO:000551…	GO:0005634|nucleus;GO:0005654|nucleoplasm;GO:0005634|nucleus;GO:0005654|nucleoplasm;GO:0005634|nucleus;GO:0005654|nucleoplasm;GO:0005634|nucleus;GO:0005654|nucleoplasm;GO:0005614|interstitial matrix;GO:0031012|extracellular matrix;GO:0005634|nucleus;GO:0005654|nucleoplasm;GO:0005654|nucleoplasm;GO:0005654|nucleoplasm;GO:0005654|nucleoplasm;GO:0005654|nucleoplasm	K19483|neuron navigator 2 [EC:3.6.4.12]	NA	NA	neuron navigator 2
KIAA0040	-2.75662355466853	0.000900150837425063	0.00586040162234157	down	8.0	2.0	33.0	34.0	ENSG00000235750	9674	1	175156987	175192999	-	NA	GO:0005515|protein binding	GO:0016020|membrane;GO:0016021|integral component of membrane	NA	NA	NA	KIAA0040
BIRC3	-1.40537147041289	3.71667692881209e-54	3.63305169791382e-51	down	2270.0	1967.0	6531.0	4781.0	ENSG00000023445	330	11	102317450	102339403	+	GO:0042981|regulation of apoptotic process;GO:0016567|protein ubiquitination;GO:0006915|apoptotic process;GO:0016579|protein deubiquitination;GO:0031398|positive regulation of protein ubiquitination;GO:0043123|positive regulation of I-kappaB kinase/NF-kappaB signaling;GO:0042981|regulation of apoptotic process;GO:0007249|I-kappaB kinase/NF-kappaB signaling;GO:0007166|cell surface receptor signali…	GO:0046872|metal ion binding;GO:0016740|transferase activity;GO:0005515|protein binding;GO:0004842|ubiquitin-protein transferase activity;GO:0061630|ubiquitin protein ligase activity;GO:0004842|ubiquitin-protein transferase activity;GO:0004842|ubiquitin-protein transferase activity;GO:0043027|cysteine-type endopeptidase inhibitor activity involved in apoptotic process;GO:0016740|transferase activ…	GO:0005634|nucleus;GO:0005634|nucleus;GO:0005737|cytoplasm;GO:0005737|cytoplasm;GO:0005829|cytosol;GO:0005654|nucleoplasm;GO:0005634|nucleus;GO:0005737|cytoplasm;GO:0005829|cytosol;GO:0032991|protein-containing complex;GO:0045121|membrane raft;GO:0005634|nucleus;GO:0005634|nucleus;GO:0005737|cytoplasm;GO:0005737|cytoplasm;GO:0005829|cytosol;GO:0005654|nucleoplasm;GO:0005634|nucleus;GO:0005737|cyt…	K16060|baculoviral IAP repeat-containing protein 2/3	hsa01524|hsa04064|hsa04120|hsa04210|hsa04215|hsa04217|hsa04510|hsa04621|hsa04668|hsa05145|hsa05200|hsa05202|hsa05222	Platinum drug resistance|NF-kappa B signaling pathway|Ubiquitin mediated proteolysis|Apoptosis|Apoptosis - multiple species|Necroptosis|Focal adhesion|NOD-like receptor signaling pathway|TNF signaling pathway|Toxoplasmosis|Pathways in cancer|Transcriptional misregulation in cancer|Small cell lung cancer	baculoviral IAP repeat containing 3
DDX60	-1.99649184323608	2.55040704920327e-10	7.34785694070459e-09	down	322.0	372.0	1764.0	1054.0	ENSG00000137628	55601	4	168216293	168318807	-	GO:0002376|immune system process;GO:0045087|innate immune response;GO:0051607|defense response to virus;GO:0009615|response to virus;GO:1900245|positive regulation of MDA-5 signaling pathway;GO:1900246|positive regulation of RIG-I signaling pathway	GO:0003676|nucleic acid binding;GO:0003723|RNA binding;GO:0000166|nucleotide binding;GO:0005524|ATP binding;GO:0016787|hydrolase activity;GO:0004386|helicase activity;GO:0005515|protein binding;GO:0003690|double-stranded DNA binding;GO:0003725|double-stranded RNA binding;GO:0003727|single-stranded RNA binding	GO:0005737|cytoplasm;GO:0005737|cytoplasm;GO:0005829|cytosol;GO:0045111|intermediate filament cytoskeleton	K20103|ATP-dependent RNA helicase DDX60 [EC:3.6.4.13]	NA	NA	DExD/H-box helicase 60
DDX58	-1.39986520870236	8.70307910620507e-29	1.75149467012377e-26	down	549.0	523.0	1650.0	1204.0	ENSG00000107201	23586	9	32455705	32526324	-	GO:0051091|positive regulation of DNA-binding transcription factor activity;GO:0045944|positive regulation of transcription by RNA polymerase II;GO:0002376|immune system process;GO:0045087|innate immune response;GO:0045087|innate immune response;GO:0051607|defense response to virus;GO:0051607|defense response to virus;GO:0016579|protein deubiquitination;GO:0009615|response to virus;GO:0016032|vir…	GO:0003676|nucleic acid binding;GO:0046872|metal ion binding;GO:0005524|ATP binding;GO:0008270|zinc ion binding;GO:0003676|nucleic acid binding;GO:0003723|RNA binding;GO:0046872|metal ion binding;GO:0000166|nucleotide binding;GO:0005524|ATP binding;GO:0016787|hydrolase activity;GO:0004386|helicase activity;GO:0008270|zinc ion binding;GO:0005515|protein binding;GO:0042802|identical protein binding…	GO:0005829|cytosol;GO:0005737|cytoplasm;GO:0005737|cytoplasm;GO:0016020|membrane;GO:0005829|cytosol;GO:0005886|plasma membrane;GO:0005856|cytoskeleton;GO:0042995|cell projection;GO:0030054|cell junction;GO:0005923|bicellular tight junction;GO:0005923|bicellular tight junction;GO:0005829|cytosol;GO:0032587|ruffle membrane;GO:0032587|ruffle membrane;GO:0015629|actin cytoskeleton	K12646|ATP-dependent RNA helicase DDX58 [EC:3.6.4.13]	hsa04064|hsa04622|hsa04623|hsa05160|hsa05161|hsa05162|hsa05164|hsa05168|hsa05169	NF-kappa B signaling pathway|RIG-I-like receptor signaling pathway|Cytosolic DNA-sensing pathway|Hepatitis C|Hepatitis B|Measles|Influenza A|Herpes simplex infection|Epstein-Barr virus infection	DExD/H-box helicase 58
CREB5	1.00234408777942	8.20404058116831e-16	4.98987979347948e-14	up	1004.0	970.0	506.0	482.0	ENSG00000146592	9586	7	28299321	28825894	+	GO:0006355|regulation of transcription, DNA-templated;GO:0045893|positive regulation of transcription, DNA-templated;GO:0006357|regulation of transcription by RNA polymerase II;GO:0006366|transcription by RNA polymerase II;GO:0006355|regulation of transcription, DNA-templated;GO:0045893|positive regulation of transcription, DNA-templated;GO:0006357|regulation of transcription by RNA polymerase II…	GO:0003676|nucleic acid binding;GO:0046872|metal ion binding;GO:0003677|DNA binding;GO:0003700|DNA-binding transcription factor activity;GO:0003700|DNA-binding transcription factor activity;GO:0005515|protein binding;GO:0000981|DNA-binding transcription factor activity, RNA polymerase II-specific;GO:0000981|DNA-binding transcription factor activity, RNA polymerase II-specific;GO:0000981|DNA-bindi…	GO:0005634|nucleus;GO:0005634|nucleus;GO:0070062|extracellular exosome;GO:0005634|nucleus;GO:0005634|nucleus;GO:0070062|extracellular exosome;GO:0005634|nucleus;GO:0005634|nucleus;GO:0070062|extracellular exosome;GO:0005634|nucleus;GO:0005634|nucleus;GO:0070062|extracellular exosome;GO:0005634|nucleus;GO:0005634|nucleus;GO:0070062|extracellular exosome	K09047|cyclic AMP-responsive element-binding protein 5	hsa04022|hsa04024|hsa04151|hsa04152|hsa04211|hsa04261|hsa04668|hsa04714|hsa04725|hsa04728|hsa04911|hsa04915|hsa04918|hsa04922|hsa04925|hsa04926|hsa04927|hsa04928|hsa04931|hsa04934|hsa04962|hsa05016|hsa05030|hsa05031|hsa05034|hsa05161|hsa05163|hsa05165|hsa05203|hsa05215	cGMP-PKG signaling pathway|cAMP signaling pathway|PI3K-Akt signaling pathway|AMPK signaling pathway|Longevity regulating pathway|Adrenergic signaling in cardiomyocytes|TNF signaling pathway|Thermogenesis|Cholinergic synapse|Dopaminergic synapse|Insulin secretion|Estrogen signaling pathway|Thyroid hormone synthesis|Glucagon signaling pathway|Aldosterone synthesis and secretion|Relaxin signaling pa…	cAMP responsive element binding protein 5
CYP4V2	-1.38430989668467	8.18180650930038e-10	2.15323119384184e-08	down	118.0	114.0	332.0	277.0	ENSG00000145476	285440	4	186191520	186213456	+	GO:0055114|oxidation-reduction process;GO:0006629|lipid metabolic process;GO:0050896|response to stimulus;GO:0007601|visual perception;GO:0001523|retinoid metabolic process;GO:0016125|sterol metabolic process;GO:0010430|fatty acid omega-oxidation	GO:0046872|metal ion binding;GO:0004497|monooxygenase activity;GO:0016491|oxidoreductase activity;GO:0005506|iron ion binding;GO:0016705|oxidoreductase activity, acting on paired donors, with incorporation or reduction of molecular oxygen;GO:0020037|heme binding;GO:0004497|monooxygenase activity	GO:0016020|membrane;GO:0016021|integral component of membrane;GO:0005783|endoplasmic reticulum;GO:0005789|endoplasmic reticulum membrane;GO:0005789|endoplasmic reticulum membrane	K07427|docosahexaenoic acid omega-hydroxylase [EC:1.14.14.79]	NA	NA	cytochrome P450 family 4 subfamily V member 2
KLF13	-1.00656273951396	8.3656469311931e-06	0.00010098564089165	down	176.0	140.0	379.0	261.0	ENSG00000169926	51621	15	31326855	31435665	+	GO:0006366|transcription by RNA polymerase II;GO:0006357|regulation of transcription by RNA polymerase II;GO:0006366|transcription by RNA polymerase II;GO:0006357|regulation of transcription by RNA polymerase II;GO:0008285|negative regulation of cell proliferation;GO:0045647|negative regulation of erythrocyte differentiation;GO:0045944|positive regulation of transcription by RNA polymerase II;GO:…	GO:0003676|nucleic acid binding;GO:0046872|metal ion binding;GO:0003677|DNA binding;GO:0005515|protein binding;GO:0000981|DNA-binding transcription factor activity, RNA polymerase II-specific;GO:0000981|DNA-binding transcription factor activity, RNA polymerase II-specific;GO:0000981|DNA-binding transcription factor activity, RNA polymerase II-specific;GO:0000978|RNA polymerase II proximal promote…	GO:0005634|nucleus;GO:0005634|nucleus;GO:0005634|nucleus;GO:0005634|nucleus	K09208|krueppel-like factor 9/13/14/16	NA	NA	Kruppel like factor 13
RMND5A	-1.09011240788471	1.57999215999686e-21	1.63804490223917e-19	down	583.0	569.0	1328.0	1137.0	ENSG00000153561	64795	2	86720173	86778041	+	GO:0006511|ubiquitin-dependent protein catabolic process;GO:0043161|proteasome-mediated ubiquitin-dependent protein catabolic process;GO:0000209|protein polyubiquitination	GO:0046872|metal ion binding;GO:0016740|transferase activity;GO:0005515|protein binding;GO:0004842|ubiquitin-protein transferase activity	GO:0005634|nucleus;GO:0005634|nucleus;GO:0005737|cytoplasm;GO:0005737|cytoplasm;GO:0005654|nucleoplasm;GO:0005654|nucleoplasm;GO:0005634|nucleus;GO:0005737|cytoplasm;GO:0000151|ubiquitin ligase complex;GO:0000151|ubiquitin ligase complex;GO:0034657|GID complex	NA	NA	NA	required for meiotic nuclear division 5 homolog A
AL161431.1	1.13224095992251	6.37025741752723e-13	2.6497560109076e-11	up	758.0	837.0	341.0	387.0	ENSG00000275216	NA	13	109269634	109273838	+	NA	NA	NA	NA	NA	NA	NA
RASL11A	-1.9529339545899	0.00219739757171731	0.0124416159573651	down	9.0	14.0	39.0	50.0	ENSG00000122035	387496	13	27270327	27273690	+	GO:0007165|signal transduction;GO:0045943|positive regulation of transcription by RNA polymerase I;GO:0045943|positive regulation of transcription by RNA polymerase I	GO:0000166|nucleotide binding;GO:0003924|GTPase activity;GO:0005525|GTP binding	GO:0005634|nucleus;GO:0016020|membrane;GO:0005730|nucleolus;GO:0005730|nucleolus	K07852|Ras-like protein family member 11A	NA	NA	RAS like family 11 member A
KCNE4	1.48203366365686	0.000354345736670475	0.00265419890877693	up	105.0	80.0	31.0	35.0	ENSG00000152049	23704	2	223051814	223198399	+	GO:0006811|ion transport;GO:0006813|potassium ion transport;GO:0034765|regulation of ion transmembrane transport;GO:0071805|potassium ion transmembrane transport	GO:0005244|voltage-gated ion channel activity;GO:0005249|voltage-gated potassium channel activity;GO:0005267|potassium channel activity;GO:0005515|protein binding;GO:0044325|ion channel binding	GO:0016020|membrane;GO:0016021|integral component of membrane;GO:0016324|apical plasma membrane	K04898|potassium voltage-gated channel Isk-related subfamily E member 4	NA	NA	potassium voltage-gated channel subfamily E regulatory subunit 4
RRAD	-2.38732709281021	1.04502735091778e-10	3.17099762689796e-09	down	34.0	23.0	163.0	136.0	ENSG00000166592	6236	16	66921679	66925644	-	GO:0007165|signal transduction;GO:1901841|regulation of high voltage-gated calcium channel activity;GO:1901842|negative regulation of high voltage-gated calcium channel activity;GO:0007264|small GTPase mediated signal transduction;GO:0007165|signal transduction;GO:1901841|regulation of high voltage-gated calcium channel activity;GO:0007165|signal transduction;GO:1901841|regulation of high voltage…	GO:0000166|nucleotide binding;GO:0003924|GTPase activity;GO:0005525|GTP binding;GO:0005515|protein binding;GO:0005525|GTP binding;GO:0005516|calmodulin binding;GO:0003924|GTPase activity;GO:0005525|GTP binding;GO:0003924|GTPase activity;GO:0005525|GTP binding;GO:0000166|nucleotide binding;GO:0003924|GTPase activity;GO:0005525|GTP binding;GO:0005515|protein binding;GO:0005525|GTP binding;GO:000551…	GO:0005622|intracellular;GO:0016020|membrane;GO:0005886|plasma membrane;GO:0005886|plasma membrane;GO:0016020|membrane;GO:0016020|membrane;GO:0005622|intracellular;GO:0016020|membrane;GO:0005886|plasma membrane;GO:0005886|plasma membrane	K07845|Ras-related associated with diabetes	NA	NA	RRAD, Ras related glycolysis inhibitor and calcium channel regulator
PKHD1	-2.37219631244653	2.11230594983517e-09	5.21785323528779e-08	down	27.0	23.0	120.0	138.0	ENSG00000170927	5314	6	51615300	52087625	-	GO:0001822|kidney development;GO:0060271|cilium assembly;GO:0032088|negative regulation of NF-kappaB transcription factor activity;GO:0008284|positive regulation of cell proliferation;GO:0043066|negative regulation of apoptotic process;GO:0042592|homeostatic process;GO:0051898|negative regulation of protein kinase B signaling;GO:0098609|cell-cell adhesion;GO:0032006|regulation of TOR signaling;GO…	GO:0005515|protein binding;GO:0038023|signaling receptor activity;GO:0005515|protein binding;GO:0038023|signaling receptor activity	GO:0005737|cytoplasm;GO:0005737|cytoplasm;GO:0016020|membrane;GO:0016021|integral component of membrane;GO:0005694|chromosome;GO:0005886|plasma membrane;GO:0005856|cytoskeleton;GO:0042995|cell projection;GO:0048471|perinuclear region of cytoplasm;GO:0005813|centrosome;GO:0005819|spindle;GO:0000775|chromosome, centromeric region;GO:0005929|cilium;GO:0005929|cilium;GO:0036064|ciliary basal body;GO:…	K19865|fibrocystin	NA	NA	PKHD1, fibrocystin/polyductin
NTNG2	1.00644967664084	0.00304235395803402	0.0163145038854606	up	154.0	106.0	76.0	54.0	ENSG00000196358	84628	9	132161676	132244534	+	GO:0007275|multicellular organism development;GO:0030154|cell differentiation;GO:0007399|nervous system development;GO:0007409|axonogenesis;GO:0007409|axonogenesis;GO:0007275|multicellular organism development;GO:0030154|cell differentiation;GO:0007399|nervous system development;GO:0007409|axonogenesis	GO:0005515|protein binding;GO:0003674|molecular_function;GO:0005515|protein binding;GO:0003674|molecular_function	GO:0016020|membrane;GO:0005829|cytosol;GO:0005886|plasma membrane;GO:0045171|intercellular bridge;GO:0005886|plasma membrane;GO:0005576|extracellular region;GO:0005886|plasma membrane;GO:0031225|anchored component of membrane;GO:0090543|Flemming body;GO:0046658|anchored component of plasma membrane;GO:0030424|axon;GO:0046658|anchored component of plasma membrane;GO:0016020|membrane;GO:0005829|cyt…	K16359|netrin-G2	hsa04360|hsa04514	Axon guidance|Cell adhesion molecules (CAMs)	netrin G2
CARD19	-1.13811368647982	1.72578809784842e-13	7.84631565417132e-12	down	458.0	319.0	899.0	811.0	ENSG00000165233	84270	9	93096218	93113283	+	GO:0043124|negative regulation of I-kappaB kinase/NF-kappaB signaling;GO:0043124|negative regulation of I-kappaB kinase/NF-kappaB signaling	GO:0050700|CARD domain binding;GO:0050700|CARD domain binding	GO:0005634|nucleus;GO:0005634|nucleus;GO:0016020|membrane;GO:0016021|integral component of membrane;GO:0005783|endoplasmic reticulum;GO:0005789|endoplasmic reticulum membrane;GO:0005739|mitochondrion;GO:0005829|cytosol;GO:0005739|mitochondrion;GO:0031966|mitochondrial membrane;GO:0005634|nucleus;GO:0005634|nucleus;GO:0016020|membrane;GO:0016021|integral component of membrane;GO:0005783|endoplasmi…	NA	NA	NA	caspase recruitment domain family member 19
ELF3	-3.97484044554134	8.87739258467865e-11	2.72392640182348e-09	down	6.0	5.0	97.0	77.0	ENSG00000163435	1999	1	202007945	202017188	+	GO:0006355|regulation of transcription, DNA-templated;GO:0006366|transcription by RNA polymerase II;GO:0006954|inflammatory response;GO:0007275|multicellular organism development;GO:0006954|inflammatory response;GO:0030154|cell differentiation;GO:0001824|blastocyst development;GO:0009653|anatomical structure morphogenesis;GO:0030198|extracellular matrix organization;GO:0030855|epithelial cell dif…	GO:0003677|DNA binding;GO:0003700|DNA-binding transcription factor activity;GO:0003700|DNA-binding transcription factor activity;GO:0043565|sequence-specific DNA binding;GO:0005515|protein binding;GO:0000978|RNA polymerase II proximal promoter sequence-specific DNA binding;GO:0001077|proximal promoter DNA-binding transcription activator activity, RNA polymerase II-specific;GO:0003713|transcriptio…	GO:0005634|nucleus;GO:0005634|nucleus;GO:0005737|cytoplasm;GO:0005794|Golgi apparatus;GO:0005829|cytosol;GO:0005654|nucleoplasm;GO:0005634|nucleus;GO:0005654|nucleoplasm;GO:0005634|nucleus;GO:0005634|nucleus;GO:0005737|cytoplasm;GO:0005794|Golgi apparatus;GO:0005829|cytosol;GO:0005654|nucleoplasm;GO:0005634|nucleus;GO:0005654|nucleoplasm;GO:0005634|nucleus;GO:0005634|nucleus;GO:0005737|cytoplasm;…	K09429|E74-like factor 3	NA	NA	E74 like ETS transcription factor 3
AL139220.2	1.26004733882859	0.000258266249835928	0.00201848865163031	up	125.0	118.0	56.0	46.0	ENSG00000230615	NA	1	44030443	44115913	+	NA	NA	NA	NA	NA	NA	NA
OBSCN	-1.11745405708433	0.00103241680582148	0.00656534571917611	down	68.0	63.0	116.0	166.0	ENSG00000154358	84033	1	228208130	228378874	+	GO:0006468|protein phosphorylation;GO:0016310|phosphorylation;GO:0035023|regulation of Rho protein signal transduction;GO:0007275|multicellular organism development;GO:0030154|cell differentiation;GO:0051056|regulation of small GTPase mediated signal transduction;GO:0007186|G-protein coupled receptor signaling pathway;GO:0043065|positive regulation of apoptotic process;GO:0045214|sarcomere organi…	GO:0046872|metal ion binding;GO:0000166|nucleotide binding;GO:0004672|protein kinase activity;GO:0004674|protein serine/threonine kinase activity;GO:0005524|ATP binding;GO:0016740|transferase activity;GO:0016301|kinase activity;GO:0005089|Rho guanyl-nucleotide exchange factor activity;GO:0005515|protein binding;GO:0005516|calmodulin binding;GO:0005085|guanyl-nucleotide exchange factor activity;GO…	GO:0005634|nucleus;GO:0005737|cytoplasm;GO:0016020|membrane;GO:0005829|cytosol;GO:0005886|plasma membrane;GO:0005886|plasma membrane;GO:0016604|nuclear body;GO:0005829|cytosol;GO:0042383|sarcolemma;GO:0031430|M band;GO:0030018|Z disc;GO:0030018|Z disc;GO:0031430|M band;GO:0030016|myofibril;GO:0005829|cytosol;GO:0005886|plasma membrane;GO:0016604|nuclear body;GO:0005634|nucleus;GO:0005737|cytoplas…	K17531|obscurin-RhoGEF [EC:2.7.11.1]	NA	NA	obscurin, cytoskeletal calmodulin and titin-interacting RhoGEF
SLC48A1	-1.61160147365887	3.23866158502421e-14	1.57166963798072e-12	down	121.0	121.0	374.0	367.0	ENSG00000211584	55652	12	47753916	47782753	+	GO:0015886|heme transport;GO:0015886|heme transport;GO:0015886|heme transport;GO:0015886|heme transport;GO:0015886|heme transport;GO:0015886|heme transport;GO:0015886|heme transport;GO:0015886|heme transport;GO:0015886|heme transport;GO:0015886|heme transport;GO:0015886|heme transport	GO:0015232|heme transporter activity;GO:0005515|protein binding;GO:0015232|heme transporter activity;GO:0015232|heme transporter activity;GO:0020037|heme binding;GO:0005515|protein binding;GO:0015232|heme transporter activity;GO:0015232|heme transporter activity;GO:0020037|heme binding;GO:0005515|protein binding;GO:0015232|heme transporter activity;GO:0015232|heme transporter activity;GO:0020037|…	GO:0016020|membrane;GO:0016021|integral component of membrane;GO:0016020|membrane;GO:0016021|integral component of membrane;GO:0005765|lysosomal membrane;GO:0005764|lysosome;GO:0005768|endosome;GO:0010008|endosome membrane;GO:0005886|plasma membrane;GO:0005765|lysosomal membrane;GO:0010008|endosome membrane;GO:0016020|membrane;GO:0016021|integral component of membrane;GO:0005765|lysosomal membran…	K15380|solute carrier family 48 (heme transporter), member 1	NA	NA	solute carrier family 48 member 1
EML6	-1.39675999710922	0.00597340154090968	0.0282956040454652	down	19.0	26.0	59.0	60.0	ENSG00000214595	400954	2	54723499	54972025	+	NA	GO:0008017|microtubule binding	GO:0005737|cytoplasm;GO:0005856|cytoskeleton;GO:0005874|microtubule;GO:0015630|microtubule cytoskeleton	K18598|echinoderm microtubule-associated protein-like 6	NA	NA	echinoderm microtubule associated protein like 6
SLC47A2	-3.14039229584395	0.00301795746266297	0.0161963717162913	down	2.0	3.0	30.0	15.0	ENSG00000180638	146802	17	19678288	19718979	-	GO:0055085|transmembrane transport;GO:0006855|drug transmembrane transport;GO:0055085|transmembrane transport;GO:0006855|drug transmembrane transport;GO:0046618|drug export;GO:0055085|transmembrane transport;GO:0006855|drug transmembrane transport;GO:0055085|transmembrane transport;GO:0006855|drug transmembrane transport;GO:0046618|drug export;GO:0055085|transmembrane transport;GO:0006855|drug tr…	GO:0015238|drug transmembrane transporter activity;GO:0015297|antiporter activity;GO:0015238|drug transmembrane transporter activity;GO:0015307|drug:proton antiporter activity;GO:0015238|drug transmembrane transporter activity;GO:0015297|antiporter activity;GO:0015238|drug transmembrane transporter activity;GO:0015307|drug:proton antiporter activity;GO:0015238|drug transmembrane transporter activ…	GO:0016020|membrane;GO:0016021|integral component of membrane;GO:0005886|plasma membrane;GO:0005886|plasma membrane;GO:0016020|membrane;GO:0016021|integral component of membrane;GO:0005886|plasma membrane;GO:0005886|plasma membrane;GO:0016020|membrane;GO:0016021|integral component of membrane;GO:0005886|plasma membrane;GO:0005886|plasma membrane;GO:0016020|membrane;GO:0016021|integral component o…	K03327|multidrug resistance protein, MATE family	NA	NA	solute carrier family 47 member 2
UBE2L6	-1.0957993429233	5.14475214867995e-08	9.98665718506172e-07	down	177.0	159.0	398.0	324.0	ENSG00000156587	9246	11	57551656	57568284	-	GO:0016567|protein ubiquitination;GO:0006511|ubiquitin-dependent protein catabolic process;GO:0044267|cellular protein metabolic process;GO:0006464|cellular protein modification process;GO:0019985|translesion synthesis;GO:0032020|ISG15-protein conjugation;GO:0032480|negative regulation of type I interferon production;GO:0016567|protein ubiquitination;GO:0006511|ubiquitin-dependent protein catabol…	GO:0016740|transferase activity;GO:0005515|protein binding;GO:0031625|ubiquitin protein ligase binding;GO:0061631|ubiquitin conjugating enzyme activity;GO:0004842|ubiquitin-protein transferase activity;GO:0042296|ISG15 transferase activity;GO:0043130|ubiquitin binding;GO:0016740|transferase activity;GO:0005515|protein binding;GO:0031625|ubiquitin protein ligase binding;GO:0061631|ubiquitin conjug…	GO:0000151|ubiquitin ligase complex;GO:0005654|nucleoplasm;GO:0005829|cytosol;GO:0000151|ubiquitin ligase complex;GO:0005654|nucleoplasm;GO:0005829|cytosol	K04553|ubiquitin-conjugating enzyme E2 L6 [EC:2.3.2.23]	hsa04120|hsa05012	Ubiquitin mediated proteolysis|Parkinson disease	ubiquitin conjugating enzyme E2 L6
ENC1	1.06109738037812	3.83265778634821e-39	1.5893915698841e-36	up	2947.0	2859.0	1453.0	1339.0	ENSG00000171617	8507	5	74627406	74641424	-	GO:0016567|protein ubiquitination;GO:0007399|nervous system development;GO:0007275|multicellular organism development;GO:0010499|proteasomal ubiquitin-independent protein catabolic process;GO:0017148|negative regulation of translation;GO:0007399|nervous system development;GO:0007275|multicellular organism development;GO:0010499|proteasomal ubiquitin-independent protein catabolic process;GO:001656…	GO:0003779|actin binding;GO:0005515|protein binding;GO:0003779|actin binding;GO:0005515|protein binding;GO:0003779|actin binding;GO:0003779|actin binding;GO:0005515|protein binding;GO:0003779|actin binding;GO:0005515|protein binding	GO:0005634|nucleus;GO:0005737|cytoplasm;GO:0005737|cytoplasm;GO:0005856|cytoskeleton;GO:0005737|cytoplasm;GO:0005634|nucleus;GO:0016363|nuclear matrix;GO:0031463|Cul3-RING ubiquitin ligase complex;GO:0031463|Cul3-RING ubiquitin ligase complex;GO:0005634|nucleus;GO:0005737|cytoplasm;GO:0005737|cytoplasm;GO:0005856|cytoskeleton;GO:0005737|cytoplasm;GO:0005634|nucleus;GO:0016363|nuclear matrix;GO:00…	K10462|kelch-like protein 25/37 (ectoderm-neural cortex protein)	NA	NA	ectodermal-neural cortex 1
MTUS1	-1.19870305089387	0.00196030491984929	0.0112954832960579	down	42.0	52.0	91.0	124.0	ENSG00000129422	57509	8	17643795	17800917	-	GO:0010758|regulation of macrophage chemotaxis;GO:0010758|regulation of macrophage chemotaxis;GO:0010758|regulation of macrophage chemotaxis;GO:0010758|regulation of macrophage chemotaxis;GO:0010758|regulation of macrophage chemotaxis;GO:0010758|regulation of macrophage chemotaxis;GO:0010758|regulation of macrophage chemotaxis	GO:0008017|microtubule binding;GO:0008017|microtubule binding;GO:0008017|microtubule binding;GO:0008017|microtubule binding;GO:0008017|microtubule binding;GO:0008017|microtubule binding;GO:0008017|microtubule binding	GO:0005634|nucleus;GO:0005737|cytoplasm;GO:0016020|membrane;GO:0005730|nucleolus;GO:0005794|Golgi apparatus;GO:0005739|mitochondrion;GO:0005886|plasma membrane;GO:0015630|microtubule cytoskeleton;GO:0005856|cytoskeleton;GO:0005615|extracellular space;GO:0005874|microtubule;GO:0005815|microtubule organizing center;GO:0005819|spindle;GO:0005634|nucleus;GO:0005634|nucleus;GO:0005737|cytoplasm;GO:001…	NA	NA	NA	microtubule associated scaffold protein 1
CX3CL1	-2.57713003744794	6.36460594578697e-11	1.99312659881224e-09	down	24.0	22.0	162.0	115.0	ENSG00000006210	6376	16	57372458	57385048	+	GO:1903979|negative regulation of microglial cell activation;GO:0030336|negative regulation of cell migration;GO:0007155|cell adhesion;GO:0010469|regulation of signaling receptor activity;GO:0006955|immune response;GO:0006955|immune response;GO:0006935|chemotaxis;GO:0006935|chemotaxis;GO:0006935|chemotaxis;GO:0019221|cytokine-mediated signaling pathway;GO:0060326|cell chemotaxis;GO:0006952|defens…	GO:0005515|protein binding;GO:0005125|cytokine activity;GO:0008009|chemokine activity;GO:0008009|chemokine activity;GO:0048020|CCR chemokine receptor binding;GO:0005102|signaling receptor binding;GO:0008009|chemokine activity;GO:0008009|chemokine activity;GO:0005178|integrin binding;GO:0008009|chemokine activity;GO:0031737|CX3C chemokine receptor binding;GO:0031737|CX3C chemokine receptor binding…	GO:0016020|membrane;GO:0016021|integral component of membrane;GO:0016021|integral component of membrane;GO:0005576|extracellular region;GO:0005886|plasma membrane;GO:0005576|extracellular region;GO:0005615|extracellular space;GO:0009986|cell surface;GO:0005615|extracellular space;GO:0005576|extracellular region;GO:0043025|neuronal cell body;GO:0016020|membrane;GO:0016020|membrane;GO:0005576|extra…	K05508|C-X3-C motif chemokine 1	hsa04060|hsa04062|hsa04668|hsa05163	Cytokine-cytokine receptor interaction|Chemokine signaling pathway|TNF signaling pathway|Human cytomegalovirus infection	C-X3-C motif chemokine ligand 1
PTCH1	-1.26010637490475	0.000411718710437636	0.00301777485902626	down	44.0	53.0	126.0	108.0	ENSG00000185920	5727	9	95442980	95517057	-	GO:0071397|cellular response to cholesterol;GO:0071397|cellular response to cholesterol;GO:0043433|negative regulation of DNA-binding transcription factor activity;GO:0045668|negative regulation of osteoblast differentiation;GO:0007224|smoothened signaling pathway;GO:0007224|smoothened signaling pathway;GO:0060037|pharyngeal system development;GO:0000122|negative regulation of transcription by RN…	GO:0005515|protein binding;GO:0015485|cholesterol binding;GO:0030332|cyclin binding;GO:0005113|patched binding;GO:0005119|smoothened binding;GO:0005119|smoothened binding;GO:0008158|hedgehog receptor activity;GO:0008158|hedgehog receptor activity;GO:0008201|heparin binding;GO:0030332|cyclin binding;GO:0044877|protein-containing complex binding;GO:0097108|hedgehog family protein binding;GO:0097108…	GO:0048471|perinuclear region of cytoplasm;GO:0016020|membrane;GO:0016021|integral component of membrane;GO:0005886|plasma membrane;GO:0005886|plasma membrane;GO:0030666|endocytic vesicle membrane;GO:0043231|intracellular membrane-bounded organelle;GO:0005901|caveola;GO:0005794|Golgi apparatus;GO:0060170|ciliary membrane;GO:0005634|nucleus;GO:0005886|plasma membrane;GO:0005929|cilium;GO:0014069|p…	K06225|patched 1	hsa04024|hsa04340|hsa04360|hsa05200|hsa05205|hsa05217	cAMP signaling pathway|Hedgehog signaling pathway|Axon guidance|Pathways in cancer|Proteoglycans in cancer|Basal cell carcinoma	patched 1
HMGB1P10	-1.28999650275277	0.00408145680251413	0.0207330127477379	down	38.0	24.0	85.0	67.0	ENSG00000213707	NA	22	26560526	26561088	+	NA	NA	NA	NA	NA	NA	NA
NTRK3	-2.79848145027812	3.66404057945112e-25	5.16931910616377e-23	down	49.0	40.0	330.0	291.0	ENSG00000140538	4916	15	87859751	88256768	-	GO:0010628|positive regulation of gene expression;GO:0008284|positive regulation of cell proliferation;GO:0030335|positive regulation of cell migration;GO:0001934|positive regulation of protein phosphorylation;GO:0032148|activation of protein kinase B activity;GO:0006468|protein phosphorylation;GO:0016310|phosphorylation;GO:0007169|transmembrane receptor protein tyrosine kinase signaling pathway;…	GO:0000166|nucleotide binding;GO:0004672|protein kinase activity;GO:0005524|ATP binding;GO:0016740|transferase activity;GO:0016301|kinase activity;GO:0004713|protein tyrosine kinase activity;GO:0005515|protein binding;GO:0004714|transmembrane receptor protein tyrosine kinase activity;GO:0005030|neurotrophin receptor activity;GO:0004713|protein tyrosine kinase activity;GO:0004714|transmembrane rec…	GO:0016020|membrane;GO:0016021|integral component of membrane;GO:0005887|integral component of plasma membrane;GO:0005886|plasma membrane;GO:0005737|cytoplasm;GO:0005887|integral component of plasma membrane;GO:0043235|receptor complex;GO:0030424|axon;GO:0005887|integral component of plasma membrane;GO:0043235|receptor complex;GO:0016020|membrane;GO:0016021|integral component of membrane;GO:00058…	K05101|neurotrophic tyrosine kinase, receptor type 3 [EC:2.7.10.1]	hsa04722|hsa05230	Neurotrophin signaling pathway|Central carbon metabolism in cancer	neurotrophic receptor tyrosine kinase 3
TTC39A	-1.70515127715912	7.68690664494712e-05	0.000706482991511762	down	29.0	25.0	87.0	89.0	ENSG00000085831	22996	1	51287258	51345116	-	GO:0008150|biological_process;GO:0008150|biological_process;GO:0008150|biological_process;GO:0008150|biological_process;GO:0008150|biological_process	GO:0003674|molecular_function;GO:0003674|molecular_function;GO:0003674|molecular_function;GO:0003674|molecular_function;GO:0003674|molecular_function	GO:0005575|cellular_component;GO:0005575|cellular_component;GO:0005575|cellular_component;GO:0005575|cellular_component;GO:0005575|cellular_component	NA	NA	NA	tetratricopeptide repeat domain 39A
MAPK8IP2	1.47871877522749	0.00247003322700642	0.0137296526042172	up	70.0	58.0	24.0	22.0	ENSG00000008735	23542	22	50600685	50613981	+	GO:0048813|dendrite morphogenesis;GO:0060079|excitatory postsynaptic potential;GO:0046328|regulation of JNK cascade;GO:0010469|regulation of signaling receptor activity;GO:0007172|signal complex assembly;GO:2001234|negative regulation of apoptotic signaling pathway;GO:0001662|behavioral fear response;GO:0035176|social behavior;GO:0051966|regulation of synaptic transmission, glutamatergic;GO:20003…	GO:0005515|protein binding;GO:0019901|protein kinase binding;GO:0001540|amyloid-beta binding;GO:0005198|structural molecule activity;GO:0019894|kinesin binding;GO:0005078|MAP-kinase scaffold activity;GO:0005078|MAP-kinase scaffold activity;GO:0019894|kinesin binding;GO:0044877|protein-containing complex binding	GO:0005737|cytoplasm;GO:0005737|cytoplasm;GO:0014069|postsynaptic density;GO:0014069|postsynaptic density;GO:0032991|protein-containing complex;GO:0043025|neuronal cell body	K04435|mitogen-activated protein kinase 8 interacting protein 2	hsa04010	MAPK signaling pathway	mitogen-activated protein kinase 8 interacting protein 2
MCF2L	-1.40306768314933	0.00109099649847985	0.00689939329098741	down	31.0	30.0	86.0	76.0	ENSG00000126217	23263	13	112894378	113099739	+	GO:0035556|intracellular signal transduction;GO:0035023|regulation of Rho protein signal transduction;GO:0051056|regulation of small GTPase mediated signal transduction;GO:0007186|G-protein coupled receptor signaling pathway;GO:0043065|positive regulation of apoptotic process;GO:0035556|intracellular signal transduction;GO:0035023|regulation of Rho protein signal transduction;GO:0051056|regulatio…	GO:0005085|guanyl-nucleotide exchange factor activity;GO:0005089|Rho guanyl-nucleotide exchange factor activity;GO:0008289|lipid binding;GO:0035091|phosphatidylinositol binding;GO:0005085|guanyl-nucleotide exchange factor activity;GO:0005089|Rho guanyl-nucleotide exchange factor activity;GO:0005085|guanyl-nucleotide exchange factor activity;GO:0005089|Rho guanyl-nucleotide exchange factor activit…	GO:0005737|cytoplasm;GO:0016020|membrane;GO:0005886|plasma membrane;GO:0005615|extracellular space;GO:0005829|cytosol;GO:0012505|endomembrane system;GO:0005737|cytoplasm;GO:0016020|membrane;GO:0005886|plasma membrane;GO:0005615|extracellular space;GO:0005829|cytosol;GO:0012505|endomembrane system;GO:0005737|cytoplasm;GO:0016020|membrane;GO:0005886|plasma membrane;GO:0005615|extracellular space;GO…	K20685|guanine nucleotide exchange factor MCF2	NA	NA	MCF.2 cell line derived transforming sequence like
MYEOV	-1.09850191078601	0.000888431235395067	0.00580065909178506	down	72.0	58.0	170.0	111.0	ENSG00000172927	26579	11	69294138	69367726	+	NA	NA	NA	NA	NA	NA	myeloma overexpressed
MBOAT1	-1.83162092778899	0.00787156228449115	0.0354583047607838	down	14.0	7.0	33.0	41.0	ENSG00000172197	154141	6	20102145	20212399	-	GO:0006629|lipid metabolic process;GO:0008654|phospholipid biosynthetic process;GO:0006644|phospholipid metabolic process;GO:0036150|phosphatidylserine acyl-chain remodeling;GO:0036152|phosphatidylethanolamine acyl-chain remodeling	GO:0016740|transferase activity;GO:0016746|transferase activity, transferring acyl groups;GO:0003841|1-acylglycerol-3-phosphate O-acyltransferase activity;GO:0047144|2-acylglycerol-3-phosphate O-acyltransferase activity	GO:0016020|membrane;GO:0016021|integral component of membrane;GO:0005789|endoplasmic reticulum membrane	K13517|lysophospholipid acyltransferase 1/2 [EC:2.3.1.51 2.3.1.-]	hsa00561|hsa00564|hsa01100	Glycerolipid metabolism|Glycerophospholipid metabolism|Metabolic pathways	membrane bound O-acyltransferase domain containing 1
EREG	1.61646793836916	4.56152577885975e-32	1.22400941732737e-29	up	950.0	895.0	320.0	284.0	ENSG00000124882	2069	4	74365143	74388751	+	GO:0018108|peptidyl-tyrosine phosphorylation;GO:0007275|multicellular organism development;GO:0030154|cell differentiation;GO:0046854|phosphatidylinositol phosphorylation;GO:0008285|negative regulation of cell proliferation;GO:0001819|positive regulation of cytokine production;GO:0001525|angiogenesis;GO:0051781|positive regulation of cell division;GO:0008284|positive regulation of cell proliferat…	GO:0008083|growth factor activity;GO:0005515|protein binding;GO:0046934|phosphatidylinositol-4,5-bisphosphate 3-kinase activity;GO:0005088|Ras guanyl-nucleotide exchange factor activity;GO:0004713|protein tyrosine kinase activity;GO:0005154|epidermal growth factor receptor binding;GO:0005154|epidermal growth factor receptor binding;GO:0005154|epidermal growth factor receptor binding;GO:0005154|ep…	GO:0005622|intracellular;GO:0016020|membrane;GO:0016021|integral component of membrane;GO:0005886|plasma membrane;GO:0005576|extracellular region;GO:0005615|extracellular space;GO:0005615|extracellular space;GO:0005615|extracellular space;GO:0005576|extracellular region;GO:0005887|integral component of plasma membrane	K09784|epiregulin	hsa04010|hsa04012|hsa04151|hsa05210	MAPK signaling pathway|ErbB signaling pathway|PI3K-Akt signaling pathway|Colorectal cancer	epiregulin
AFF2	-1.33427446832519	0.00400996068862588	0.0204001159939945	down	26.0	28.0	74.0	63.0	ENSG00000155966	2334	X	148500619	149000663	+	GO:0006397|mRNA processing;GO:0008380|RNA splicing;GO:0006355|regulation of transcription, DNA-templated;GO:0043484|regulation of RNA splicing;GO:0043484|regulation of RNA splicing;GO:0007420|brain development;GO:0010468|regulation of gene expression;GO:0007611|learning or memory;GO:0010629|negative regulation of gene expression;GO:0035063|nuclear speck organization;GO:0043484|regulation of RNA s…	GO:0003723|RNA binding;GO:0002151|G-quadruplex RNA binding;GO:0002151|G-quadruplex RNA binding;GO:0002151|G-quadruplex RNA binding;GO:0003723|RNA binding;GO:0002151|G-quadruplex RNA binding;GO:0002151|G-quadruplex RNA binding;GO:0003723|RNA binding;GO:0002151|G-quadruplex RNA binding;GO:0002151|G-quadruplex RNA binding;GO:0003723|RNA binding;GO:0002151|G-quadruplex RNA binding;GO:0002151|G-quadru…	GO:0005634|nucleus;GO:0016607|nuclear speck;GO:0016607|nuclear speck;GO:0005634|nucleus;GO:0016607|nuclear speck;GO:0005634|nucleus;GO:0016607|nuclear speck;GO:0016607|nuclear speck;GO:0005634|nucleus;GO:0016607|nuclear speck;GO:0005634|nucleus;GO:0016607|nuclear speck;GO:0016607|nuclear speck;GO:0005634|nucleus;GO:0016607|nuclear speck;GO:0005634|nucleus;GO:0016607|nuclear speck;GO:0016607|nucle…	K15194|AF4/FMR2 family member 2	NA	NA	AF4/FMR2 family member 2
RASAL1	-2.3624386182758	2.53344472254384e-16	1.61256702455872e-14	down	45.0	49.0	270.0	217.0	ENSG00000111344	8437	12	113098819	113136239	-	GO:0035556|intracellular signal transduction;GO:0007165|signal transduction;GO:0043547|positive regulation of GTPase activity;GO:0030154|cell differentiation;GO:0043087|regulation of GTPase activity;GO:0046580|negative regulation of Ras protein signal transduction;GO:0071277|cellular response to calcium ion;GO:0007165|signal transduction;GO:0000165|MAPK cascade;GO:1903861|positive regulation of d…	GO:0046872|metal ion binding;GO:0005096|GTPase activator activity;GO:0005543|phospholipid binding;GO:0005096|GTPase activator activity;GO:0005543|phospholipid binding;GO:0046872|metal ion binding;GO:0005096|GTPase activator activity;GO:0005543|phospholipid binding;GO:0005096|GTPase activator activity;GO:0005543|phospholipid binding;GO:0046872|metal ion binding;GO:0005096|GTPase activator activity…	GO:0005829|cytosol;GO:0005886|plasma membrane;GO:0005829|cytosol;GO:0005829|cytosol;GO:0005886|plasma membrane;GO:0005829|cytosol;GO:0005829|cytosol;GO:0005886|plasma membrane;GO:0005829|cytosol;GO:0005829|cytosol;GO:0005886|plasma membrane;GO:0005829|cytosol	K17632|RAS protein activator-like 1	hsa04014	Ras signaling pathway	RAS protein activator like 1
LLGL2	-2.63516436697762	0.000443214145734577	0.00322626892786047	down	7.0	5.0	43.0	32.0	ENSG00000073350	3993	17	75525080	75575208	+	GO:0051301|cell division;GO:0043547|positive regulation of GTPase activity;GO:0007049|cell cycle;GO:0006887|exocytosis;GO:0030866|cortical actin cytoskeleton organization;GO:0032878|regulation of establishment or maintenance of cell polarity;GO:0032878|regulation of establishment or maintenance of cell polarity;GO:0051294|establishment of spindle orientation;GO:0051301|cell division;GO:0043547|po…	GO:0005096|GTPase activator activity;GO:0017137|Rab GTPase binding;GO:0005515|protein binding;GO:0030165|PDZ domain binding;GO:0005096|GTPase activator activity;GO:0017137|Rab GTPase binding;GO:0005515|protein binding;GO:0030165|PDZ domain binding;GO:0005096|GTPase activator activity;GO:0017137|Rab GTPase binding;GO:0005515|protein binding;GO:0030165|PDZ domain binding;GO:0005096|GTPase activator…	GO:0005737|cytoplasm;GO:0005737|cytoplasm;GO:0043231|intracellular membrane-bounded organelle;GO:0005829|cytosol;GO:0005737|cytoplasm;GO:0005886|plasma membrane;GO:0030864|cortical actin cytoskeleton;GO:0005737|cytoplasm;GO:0005737|cytoplasm;GO:0043231|intracellular membrane-bounded organelle;GO:0005829|cytosol;GO:0005737|cytoplasm;GO:0005886|plasma membrane;GO:0030864|cortical actin cytoskeleton…	K06094|lethal(2) giant larvae protein	hsa04390|hsa04530|hsa05165	Hippo signaling pathway|Tight junction|Human papillomavirus infection	LLGL2, scribble cell polarity complex component
KCTD9	-1.32558828336807	5.43916470397248e-41	2.75685070273568e-38	down	763.0	785.0	2060.0	1838.0	ENSG00000104756	54793	8	25427847	25458476	-	GO:0016567|protein ubiquitination;GO:0035556|intracellular signal transduction;GO:0051260|protein homooligomerization	GO:0005515|protein binding;GO:0042802|identical protein binding;GO:0043621|protein self-association;GO:0097602|cullin family protein binding	GO:0005622|intracellular	K21919|BTB/POZ domain-containing protein KCTD9	NA	NA	potassium channel tetramerization domain containing 9
ERBB4	-3.20714898171813	0.00592095253556493	0.0281033196099165	down	3.0	1.0	21.0	16.0	ENSG00000178568	2066	2	211375717	212538841	-	GO:0006468|protein phosphorylation;GO:0016310|phosphorylation;GO:0007169|transmembrane receptor protein tyrosine kinase signaling pathway;GO:0007165|signal transduction;GO:0006915|apoptotic process;GO:0007275|multicellular organism development;GO:0045893|positive regulation of transcription, DNA-templated;GO:0046854|phosphatidylinositol phosphorylation;GO:0007399|nervous system development;GO:003…	GO:0000166|nucleotide binding;GO:0004672|protein kinase activity;GO:0005524|ATP binding;GO:0016740|transferase activity;GO:0016301|kinase activity;GO:0004713|protein tyrosine kinase activity;GO:0004713|protein tyrosine kinase activity;GO:0042803|protein homodimerization activity;GO:0005515|protein binding;GO:0004714|transmembrane receptor protein tyrosine kinase activity;GO:0004714|transmembrane …	GO:0005634|nucleus;GO:0005634|nucleus;GO:0016020|membrane;GO:0016021|integral component of membrane;GO:0005739|mitochondrion;GO:0005739|mitochondrion;GO:0005886|plasma membrane;GO:0045211|postsynaptic membrane;GO:0005576|extracellular region;GO:0005886|plasma membrane;GO:0005737|cytoplasm;GO:0005887|integral component of plasma membrane;GO:0043235|receptor complex;GO:0005654|nucleoplasm;GO:000582…	K05085|receptor tyrosine-protein kinase erbB-4 [EC:2.7.10.1]	hsa04010|hsa04012|hsa04020|hsa04151|hsa05205	MAPK signaling pathway|ErbB signaling pathway|Calcium signaling pathway|PI3K-Akt signaling pathway|Proteoglycans in cancer	erb-b2 receptor tyrosine kinase 4
NCAM2	2.03303402392546	0.0118792689173007	0.0492182243818528	up	20.0	37.0	6.0	8.0	ENSG00000154654	4685	21	20998315	21543329	+	GO:0007155|cell adhesion;GO:0007158|neuron cell-cell adhesion;GO:0007413|axonal fasciculation;GO:0007608|sensory perception of smell;GO:0007155|cell adhesion	GO:0042802|identical protein binding	GO:0016020|membrane;GO:0016021|integral component of membrane;GO:0005886|plasma membrane;GO:0005886|plasma membrane;GO:0016604|nuclear body;GO:0005886|plasma membrane;GO:0016021|integral component of membrane;GO:0030424|axon;GO:0016020|membrane;GO:0016021|integral component of membrane;GO:0005886|plasma membrane;GO:0016604|nuclear body	K06491|neural cell adhesion molecule	hsa04514|hsa05020	Cell adhesion molecules (CAMs)|Prion diseases	neural cell adhesion molecule 2
LYPD3	-1.48554014036169	0.000652986027054548	0.00445469281168569	down	29.0	30.0	77.0	88.0	ENSG00000124466	27076	19	43460787	43465660	-	GO:0007160|cell-matrix adhesion;GO:0007160|cell-matrix adhesion	GO:0043236|laminin binding;GO:0043236|laminin binding	GO:0016020|membrane;GO:0005886|plasma membrane;GO:0005615|extracellular space;GO:0005576|extracellular region;GO:0005886|plasma membrane;GO:0031225|anchored component of membrane;GO:0005886|plasma membrane;GO:0016021|integral component of membrane;GO:0046658|anchored component of plasma membrane	NA	NA	NA	LY6/PLAUR domain containing 3
TP53I11	-1.30337756385878	1.00488462402636e-12	4.08066649252246e-11	down	230.0	175.0	529.0	472.0	ENSG00000175274	9537	11	44885903	44951306	-	GO:0008285|negative regulation of cell proliferation;GO:0008285|negative regulation of cell proliferation;GO:0008285|negative regulation of cell proliferation;GO:0008285|negative regulation of cell proliferation;GO:0008285|negative regulation of cell proliferation	NA	GO:0016020|membrane;GO:0016021|integral component of membrane;GO:0016020|membrane;GO:0016021|integral component of membrane;GO:0016020|membrane;GO:0016021|integral component of membrane;GO:0016020|membrane;GO:0016021|integral component of membrane;GO:0016020|membrane;GO:0016021|integral component of membrane;GO:0016020|membrane;GO:0016021|integral component of membrane;GO:0016020|membrane;GO:0016…	NA	NA	NA	tumor protein p53 inducible protein 11
CELSR2	-1.39161559820858	1.72351222987757e-21	1.76016901984138e-19	down	331.0	275.0	834.0	759.0	ENSG00000143126	1952	1	109250019	109275750	+	GO:0007186|G-protein coupled receptor signaling pathway;GO:0007155|cell adhesion;GO:0007156|homophilic cell adhesion via plasma membrane adhesion molecules;GO:0007165|signal transduction;GO:0007166|cell surface receptor signaling pathway;GO:0007186|G-protein coupled receptor signaling pathway;GO:0007275|multicellular organism development;GO:0048813|dendrite morphogenesis;GO:0060071|Wnt signaling …	GO:0004930|G-protein coupled receptor activity;GO:0005509|calcium ion binding;GO:0004888|transmembrane signaling receptor activity;GO:0004930|G-protein coupled receptor activity	GO:0005737|cytoplasm;GO:0016020|membrane;GO:0016021|integral component of membrane;GO:0016021|integral component of membrane;GO:0005886|plasma membrane;GO:0005886|plasma membrane	K04601|cadherin EGF LAG seven-pass G-type receptor 2	NA	NA	cadherin EGF LAG seven-pass G-type receptor 2
LINC00886	2.39944875040384	0.00850569897206595	0.0376944593370215	up	27.0	21.0	3.0	6.0	ENSG00000240875	730091	3	156747346	156817062	-	NA	NA	NA	NA	NA	NA	NA
HMCES	-1.09989087796241	1.53069212051865e-16	9.97501031871317e-15	down	457.0	384.0	955.0	852.0	ENSG00000183624	56941	3	129278828	129306186	+	GO:0006508|proteolysis;GO:0006508|proteolysis;GO:0008150|biological_process;GO:0006508|proteolysis;GO:0006508|proteolysis;GO:0006508|proteolysis;GO:0008150|biological_process;GO:0006508|proteolysis;GO:0008150|biological_process;GO:0006508|proteolysis;GO:0006508|proteolysis	GO:0016787|hydrolase activity;GO:0008233|peptidase activity;GO:0016787|hydrolase activity;GO:0003677|DNA binding;GO:0008233|peptidase activity;GO:0003674|molecular_function;GO:0016787|hydrolase activity;GO:0008233|peptidase activity;GO:0016787|hydrolase activity;GO:0008233|peptidase activity;GO:0016787|hydrolase activity;GO:0003677|DNA binding;GO:0008233|peptidase activity;GO:0003674|molecular_fu…	NA	NA	NA	NA	5-hydroxymethylcytosine binding, ES cell specific
ZDHHC18	1.02789625009893	1.4063417945885e-13	6.52399574879444e-12	up	832.0	744.0	394.0	380.0	ENSG00000204160	84243	1	26826710	26857602	+	GO:0006612|protein targeting to membrane;GO:0018230|peptidyl-L-cysteine S-palmitoylation;GO:0018345|protein palmitoylation;GO:0034613|cellular protein localization;GO:0006612|protein targeting to membrane;GO:0018230|peptidyl-L-cysteine S-palmitoylation;GO:0018345|protein palmitoylation	GO:0016740|transferase activity;GO:0016746|transferase activity, transferring acyl groups;GO:0019706|protein-cysteine S-palmitoyltransferase activity;GO:0019706|protein-cysteine S-palmitoyltransferase activity;GO:0016409|palmitoyltransferase activity;GO:0016409|palmitoyltransferase activity;GO:0016740|transferase activity;GO:0016746|transferase activity, transferring acyl groups;GO:0019706|protei…	GO:0016020|membrane;GO:0016021|integral component of membrane;GO:0005794|Golgi apparatus;GO:0005783|endoplasmic reticulum;GO:0005794|Golgi apparatus;GO:0016020|membrane;GO:0016021|integral component of membrane;GO:0005794|Golgi apparatus;GO:0005783|endoplasmic reticulum;GO:0005794|Golgi apparatus;GO:0016020|membrane;GO:0016021|integral component of membrane;GO:0016020|membrane;GO:0016021|integral…	K16675|palmitoyltransferase ZDHHC9/14/18 [EC:2.3.1.225]	NA	NA	zinc finger DHHC-type containing 18
SLC40A1	-1.54629752634481	0.00162071713985574	0.00962652519918656	down	29.0	18.0	81.0	57.0	ENSG00000138449	30061	2	189560579	189583758	-	GO:0006811|ion transport;GO:0034755|iron ion transmembrane transport;GO:0006879|cellular iron ion homeostasis;GO:0055072|iron ion homeostasis;GO:0006879|cellular iron ion homeostasis;GO:0060586|multicellular organismal iron ion homeostasis;GO:0002260|lymphocyte homeostasis;GO:0003158|endothelium development;GO:0006826|iron ion transport;GO:0034395|regulation of transcription from RNA polymerase I…	GO:0005515|protein binding;GO:0005381|iron ion transmembrane transporter activity;GO:0017046|peptide hormone binding;GO:0015093|ferrous iron transmembrane transporter activity;GO:0005381|iron ion transmembrane transporter activity;GO:0015093|ferrous iron transmembrane transporter activity;GO:0017046|peptide hormone binding;GO:0042802|identical protein binding;GO:0097689|iron channel activity;GO:0…	GO:0016020|membrane;GO:0016021|integral component of membrane;GO:0005829|cytosol;GO:0005654|nucleoplasm;GO:0005886|plasma membrane;GO:0005886|plasma membrane;GO:0005886|plasma membrane;GO:0005622|intracellular;GO:0016323|basolateral plasma membrane;GO:0016021|integral component of membrane;GO:0005737|cytoplasm;GO:0005887|integral component of plasma membrane;GO:0016323|basolateral plasma membrane…	K14685|solute carrier family 40 (iron-regulated transporter), member 1	hsa04216|hsa04978	Ferroptosis|Mineral absorption	solute carrier family 40 member 1
SAMD14	-2.04972619101713	1.0434156788832e-05	0.000122673054686569	down	19.0	21.0	83.0	83.0	ENSG00000167100	201191	17	50110040	50129882	-	GO:0031175|neuron projection development;GO:0007015|actin filament organization;GO:0019722|calcium-mediated signaling;GO:0031175|neuron projection development;GO:0007015|actin filament organization;GO:0019722|calcium-mediated signaling	GO:0051015|actin filament binding;GO:0051015|actin filament binding	GO:0005737|cytoplasm;GO:0014069|postsynaptic density;GO:0015629|actin cytoskeleton;GO:0030425|dendrite;GO:0005737|cytoplasm;GO:0014069|postsynaptic density;GO:0015629|actin cytoskeleton;GO:0030425|dendrite	NA	NA	NA	sterile alpha motif domain containing 14
NOX5	-3.15909118507545	4.20770537807622e-40	1.91941493663243e-37	down	692.0	609.0	7165.0	4595.0	ENSG00000255346	79400	15	68930525	69062743	+	GO:0055114|oxidation-reduction process;GO:0055114|oxidation-reduction process;GO:0006811|ion transport;GO:1902600|proton transmembrane transport;GO:0006915|apoptotic process;GO:0042554|superoxide anion generation;GO:0008283|cell proliferation;GO:0001525|angiogenesis;GO:0050663|cytokine secretion;GO:0034599|cellular response to oxidative stress;GO:0001935|endothelial cell proliferation;GO:0061640|…	GO:0046872|metal ion binding;GO:0016491|oxidoreductase activity;GO:0005509|calcium ion binding;GO:0050660|flavin adenine dinucleotide binding;GO:0016175|superoxide-generating NADPH oxidase activity;GO:0020037|heme binding;GO:0050661|NADP binding;GO:0016175|superoxide-generating NADPH oxidase activity;GO:0016175|superoxide-generating NADPH oxidase activity;GO:0015252|proton channel activity;GO:004…	GO:0016020|membrane;GO:0016021|integral component of membrane;GO:0005783|endoplasmic reticulum;GO:0005789|endoplasmic reticulum membrane;GO:0016020|membrane;GO:0016021|integral component of membrane;GO:0005783|endoplasmic reticulum;GO:0005789|endoplasmic reticulum membrane;GO:0016020|membrane;GO:0016021|integral component of membrane;GO:0005783|endoplasmic reticulum;GO:0005789|endoplasmic reticul…	K21424|NADPH oxidase 5 [EC:1.6.3.-]	NA	NA	NADPH oxidase 5
MYLIP	-1.04098500995537	4.03895699516038e-05	0.000407919752610847	down	122.0	101.0	266.0	196.0	ENSG00000007944	29116	6	16129125	16148248	+	GO:0016567|protein ubiquitination;GO:0016567|protein ubiquitination;GO:0007399|nervous system development;GO:0006511|ubiquitin-dependent protein catabolic process;GO:0000209|protein polyubiquitination;GO:0010977|negative regulation of neuron projection development;GO:0032802|low-density lipoprotein particle receptor catabolic process;GO:0006511|ubiquitin-dependent protein catabolic process;GO:001…	GO:0046872|metal ion binding;GO:0016740|transferase activity;GO:0005515|protein binding;GO:0008092|cytoskeletal protein binding;GO:0004842|ubiquitin-protein transferase activity;GO:0061630|ubiquitin protein ligase activity;GO:0004842|ubiquitin-protein transferase activity;GO:0008092|cytoskeletal protein binding;GO:0004842|ubiquitin-protein transferase activity;GO:0004842|ubiquitin-protein transfe…	GO:0005737|cytoplasm;GO:0016020|membrane;GO:0005886|plasma membrane;GO:0005856|cytoskeleton;GO:0005829|cytosol;GO:0005622|intracellular;GO:0005856|cytoskeleton	K10637|E3 ubiquitin-protein ligase MYLIP [EC:2.3.2.27]	hsa04979	Cholesterol metabolism	myosin regulatory light chain interacting protein
IFI44L	-2.35110445571425	0.00756847219267644	0.0343530819093788	down	7.0	3.0	28.0	23.0	ENSG00000137959	10964	1	78619922	78646145	+	GO:0006955|immune response;GO:0051607|defense response to virus;GO:0051607|defense response to virus	GO:0005525|GTP binding;GO:0003674|molecular_function	GO:0005737|cytoplasm;GO:0005575|cellular_component	NA	NA	NA	interferon induced protein 44 like
LOXL1-AS1	-1.00667704385229	0.0104254544579176	0.0443632911245653	down	56.0	36.0	100.0	85.0	ENSG00000261801	100287616	15	73908071	73928248	-	NA	NA	NA	NA	NA	NA	NA
RBM47	-1.65830523195872	4.27679222244771e-15	2.33178890694012e-13	down	145.0	110.0	446.0	362.0	ENSG00000163694	54502	4	40423267	40630875	-	GO:0002244|hematopoietic progenitor cell differentiation;GO:0016554|cytidine to uridine editing;GO:0016554|cytidine to uridine editing;GO:0016554|cytidine to uridine editing;GO:0016554|cytidine to uridine editing;GO:0016554|cytidine to uridine editing;GO:0016554|cytidine to uridine editing;GO:0016554|cytidine to uridine editing;GO:0016554|cytidine to uridine editing;GO:0016554|cytidine to uridine…	GO:0003676|nucleic acid binding;GO:0003723|RNA binding;GO:0003723|RNA binding;GO:0003676|nucleic acid binding;GO:0003723|RNA binding;GO:0003723|RNA binding;GO:0003676|nucleic acid binding;GO:0003723|RNA binding;GO:0003676|nucleic acid binding;GO:0003723|RNA binding;GO:0003723|RNA binding;GO:0003676|nucleic acid binding;GO:0003723|RNA binding;GO:0003676|nucleic acid binding;GO:0003723|RNA binding;…	GO:0005634|nucleus;GO:0005634|nucleus;GO:0005634|nucleus	NA	NA	NA	RNA binding motif protein 47
BEST3	1.17537512111561	1.93710356231198e-07	3.31365778127994e-06	up	301.0	325.0	164.0	116.0	ENSG00000127325	144453	12	69643360	69699476	-	GO:0006811|ion transport;GO:0006821|chloride transport;GO:1902476|chloride transmembrane transport;GO:0006811|ion transport;GO:0006821|chloride transport;GO:1902476|chloride transmembrane transport;GO:0008150|biological_process;GO:0006811|ion transport;GO:0006821|chloride transport;GO:1902476|chloride transmembrane transport;GO:0008150|biological_process;GO:0006811|ion transport;GO:0006821|chlori…	GO:0005254|chloride channel activity;GO:0005254|chloride channel activity;GO:0003674|molecular_function;GO:0005254|chloride channel activity;GO:0005254|chloride channel activity;GO:0003674|molecular_function;GO:0005254|chloride channel activity;GO:0005254|chloride channel activity;GO:0003674|molecular_function;GO:0005254|chloride channel activity;GO:0005254|chloride channel activity;GO:0003674|mo…	GO:0005886|plasma membrane;GO:0034707|chloride channel complex;GO:0016020|membrane;GO:0016021|integral component of membrane;GO:0005886|plasma membrane;GO:0034707|chloride channel complex;GO:0034707|chloride channel complex;GO:0016020|membrane;GO:0016021|integral component of membrane;GO:0005886|plasma membrane;GO:0034707|chloride channel complex;GO:0034707|chloride channel complex;GO:0016020|mem…	K13880|bestrophin-3	NA	NA	bestrophin 3
KCNJ16	-2.59352985250894	1.9284770328294e-39	8.51329296589368e-37	down	119.0	96.0	763.0	545.0	ENSG00000153822	3773	17	70053429	70135608	+	GO:0006813|potassium ion transport;GO:0071805|potassium ion transmembrane transport;GO:0006811|ion transport;GO:0006813|potassium ion transport;GO:0006813|potassium ion transport;GO:0034765|regulation of ion transmembrane transport;GO:0010107|potassium ion import;GO:0034220|ion transmembrane transport;GO:0006811|ion transport;GO:0006813|potassium ion transport;GO:0034765|regulation of ion transme…	GO:0005242|inward rectifier potassium channel activity;GO:0005244|voltage-gated ion channel activity;GO:0005242|inward rectifier potassium channel activity;GO:0005242|inward rectifier potassium channel activity;GO:0005242|inward rectifier potassium channel activity;GO:0005242|inward rectifier potassium channel activity;GO:0015467|G-protein activated inward rectifier potassium channel activity;GO:…	GO:0016020|membrane;GO:0016020|membrane;GO:0016021|integral component of membrane;GO:0005886|plasma membrane;GO:0005886|plasma membrane;GO:0016323|basolateral plasma membrane;GO:0008076|voltage-gated potassium channel complex;GO:0016020|membrane;GO:0016021|integral component of membrane;GO:0016020|membrane;GO:0016021|integral component of membrane;GO:0005886|plasma membrane;GO:0016020|membrane;GO…	K05009|potassium inwardly-rectifying channel subfamily J member 16	hsa04971	Gastric acid secretion	potassium voltage-gated channel subfamily J member 16
KLRC1	1.7260112312783	1.18326685975468e-20	1.12451437331548e-18	up	502.0	503.0	159.0	146.0	ENSG00000134545	3821	12	10442264	10454685	-	GO:0050776|regulation of immune response;GO:0007166|cell surface receptor signaling pathway;GO:0050776|regulation of immune response;GO:0007166|cell surface receptor signaling pathway;GO:0050776|regulation of immune response;GO:0007166|cell surface receptor signaling pathway;GO:0050776|regulation of immune response;GO:0007166|cell surface receptor signaling pathway	GO:0030246|carbohydrate binding;GO:0030246|carbohydrate binding;GO:0005515|protein binding;GO:0004888|transmembrane signaling receptor activity;GO:0023024|MHC class I protein complex binding;GO:0030246|carbohydrate binding;GO:0005515|protein binding;GO:0004888|transmembrane signaling receptor activity;GO:0023024|MHC class I protein complex binding;GO:0030246|carbohydrate binding;GO:0005515|protei…	GO:0016020|membrane;GO:0016021|integral component of membrane;GO:0016020|membrane;GO:0016021|integral component of membrane;GO:0005886|plasma membrane;GO:0005887|integral component of plasma membrane;GO:0043235|receptor complex;GO:0016020|membrane;GO:0016021|integral component of membrane;GO:0005886|plasma membrane;GO:0005887|integral component of plasma membrane;GO:0043235|receptor complex;GO:00…	K06541|killer cell lectin-like receptor subfamily C	hsa04612|hsa04650|hsa05332	Antigen processing and presentation|Natural killer cell mediated cytotoxicity|Graft-versus-host disease	killer cell lectin like receptor C1
CRABP2	-1.08815325801506	4.60499743852637e-12	1.74086712558656e-10	down	280.0	295.0	655.0	574.0	ENSG00000143320	1382	1	156699606	156705816	-	GO:0007165|signal transduction;GO:0006355|regulation of transcription, DNA-templated;GO:0008544|epidermis development;GO:0048385|regulation of retinoic acid receptor signaling pathway;GO:0007165|signal transduction;GO:0006355|regulation of transcription, DNA-templated;GO:0008544|epidermis development;GO:0048385|regulation of retinoic acid receptor signaling pathway;GO:0048385|regulation of retino…	GO:0005515|protein binding;GO:0008289|lipid binding;GO:0001972|retinoic acid binding;GO:0016918|retinal binding;GO:0019841|retinol binding;GO:0005501|retinoid binding;GO:0005515|protein binding;GO:0008289|lipid binding;GO:0001972|retinoic acid binding;GO:0016918|retinal binding;GO:0019841|retinol binding;GO:0005501|retinoid binding;GO:0008289|lipid binding;GO:0001972|retinoic acid binding;GO:0005…	GO:0005634|nucleus;GO:0005737|cytoplasm;GO:0005829|cytosol;GO:0005654|nucleoplasm;GO:0005783|endoplasmic reticulum;GO:0005654|nucleoplasm;GO:0005829|cytosol;GO:0070062|extracellular exosome;GO:0005634|nucleus;GO:0005737|cytoplasm;GO:0005829|cytosol;GO:0005654|nucleoplasm;GO:0005783|endoplasmic reticulum;GO:0005654|nucleoplasm;GO:0005829|cytosol;GO:0070062|extracellular exosome;GO:0005634|nucleus;…	K17289|cellular retinoic acid-binding protein 2	NA	NA	cellular retinoic acid binding protein 2
CCDC80	1.0160679897172	1.032483541135e-16	6.99482042595667e-15	up	1028.0	1011.0	529.0	483.0	ENSG00000091986	151887	3	112596794	112649530	-	GO:0009617|response to bacterium;GO:0010811|positive regulation of cell-substrate adhesion;GO:0030198|extracellular matrix organization	GO:0001968|fibronectin binding;GO:0005539|glycosaminoglycan binding;GO:0008201|heparin binding	GO:0005576|extracellular region;GO:0005604|basement membrane;GO:0005614|interstitial matrix;GO:0031012|extracellular matrix;GO:0005576|extracellular region;GO:0016020|membrane;GO:0016021|integral component of membrane	NA	NA	NA	coiled-coil domain containing 80
CSRNP3	-1.33616046035785	0.00083110648612324	0.005483940338764	down	53.0	29.0	113.0	94.0	ENSG00000178662	80034	2	165469647	165689407	+	GO:0006366|transcription by RNA polymerase II;GO:0006915|apoptotic process;GO:0045944|positive regulation of transcription by RNA polymerase II;GO:0043065|positive regulation of apoptotic process;GO:0010923|negative regulation of phosphatase activity;GO:0006366|transcription by RNA polymerase II;GO:0006915|apoptotic process;GO:0045944|positive regulation of transcription by RNA polymerase II;GO:0…	GO:0003677|DNA binding;GO:0003700|DNA-binding transcription factor activity;GO:0000981|DNA-binding transcription factor activity, RNA polymerase II-specific;GO:0003677|DNA binding;GO:0003700|DNA-binding transcription factor activity;GO:0000981|DNA-binding transcription factor activity, RNA polymerase II-specific;GO:0001228|DNA-binding transcription activator activity, RNA polymerase II-specific;G…	GO:0005634|nucleus;GO:0005634|nucleus;GO:0005634|nucleus;GO:0005634|nucleus	K17494|cysteine/serine-rich nuclear protein	NA	NA	cysteine and serine rich nuclear protein 3
ADGRG6	-1.94429451343895	8.13029156525033e-13	3.33122874462428e-11	down	65.0	59.0	255.0	224.0	ENSG00000112414	57211	6	142301854	142446266	+	GO:0007186|G-protein coupled receptor signaling pathway;GO:0007165|signal transduction;GO:0007166|cell surface receptor signaling pathway;GO:0007186|G-protein coupled receptor signaling pathway;GO:0019933|cAMP-mediated signaling;GO:0019933|cAMP-mediated signaling;GO:0007186|G-protein coupled receptor signaling pathway;GO:0007189|adenylate cyclase-activating G-protein coupled receptor signaling pa…	GO:0004930|G-protein coupled receptor activity;GO:0004888|transmembrane signaling receptor activity;GO:0004930|G-protein coupled receptor activity;GO:0004930|G-protein coupled receptor activity;GO:0043236|laminin binding;GO:0050840|extracellular matrix binding;GO:0004930|G-protein coupled receptor activity;GO:0004930|G-protein coupled receptor activity;GO:0005518|collagen binding;GO:0043236|lamin…	GO:0005622|intracellular;GO:0016020|membrane;GO:0016021|integral component of membrane;GO:0005886|plasma membrane;GO:0005886|plasma membrane;GO:0005887|integral component of plasma membrane;GO:0016021|integral component of membrane;GO:0005622|intracellular;GO:0016020|membrane;GO:0016021|integral component of membrane;GO:0005886|plasma membrane;GO:0005886|plasma membrane;GO:0005887|integral compon…	K08463|adhesion G-protein coupled receptor G6	NA	NA	adhesion G protein-coupled receptor G6
CRTAM	-2.0109206801887	0.00267993906177933	0.0146817318096278	down	11.0	9.0	34.0	46.0	ENSG00000109943	56253	11	122838500	122872639	+	GO:0002376|immune system process;GO:0002250|adaptive immune response;GO:0050776|regulation of immune response;GO:0002355|detection of tumor cell;GO:0002860|positive regulation of natural killer cell mediated cytotoxicity directed against tumor cell target;GO:0008037|cell recognition;GO:0045954|positive regulation of natural killer cell mediated cytotoxicity;GO:0050715|positive regulation of cytok…	GO:0005102|signaling receptor binding;GO:0005102|signaling receptor binding	GO:0016020|membrane;GO:0016021|integral component of membrane;GO:0005886|plasma membrane;GO:0005886|plasma membrane;GO:0016020|membrane;GO:0016021|integral component of membrane;GO:0005886|plasma membrane;GO:0005886|plasma membrane	K16361|cytotoxic and regulatory T-cell molecule	NA	NA	cytotoxic and regulatory T cell molecule
PYROXD2	-1.737623165069	4.83317693196108e-10	1.32549150929634e-08	down	64.0	64.0	230.0	199.0	ENSG00000119943	84795	10	98383565	98415184	-	GO:0055114|oxidation-reduction process	GO:0016491|oxidoreductase activity;GO:0005515|protein binding	NA	NA	NA	NA	pyridine nucleotide-disulphide oxidoreductase domain 2
ASAP3	-1.73825654432275	9.29482421029198e-05	0.000834096192248169	down	26.0	24.0	95.0	73.0	ENSG00000088280	55616	1	23428563	23484568	-	GO:0016477|cell migration;GO:0043547|positive regulation of GTPase activity;GO:0043547|positive regulation of GTPase activity;GO:0016477|cell migration;GO:0051492|regulation of stress fiber assembly;GO:0051492|regulation of stress fiber assembly;GO:0016477|cell migration;GO:0043547|positive regulation of GTPase activity;GO:0043547|positive regulation of GTPase activity;GO:0016477|cell migration;G…	GO:0046872|metal ion binding;GO:0005096|GTPase activator activity;GO:0005515|protein binding;GO:0005096|GTPase activator activity;GO:0046872|metal ion binding;GO:0005096|GTPase activator activity;GO:0005515|protein binding;GO:0005096|GTPase activator activity;GO:0005096|GTPase activator activity;GO:0046872|metal ion binding;GO:0005096|GTPase activator activity;GO:0005515|protein binding;GO:000509…	GO:0005737|cytoplasm;GO:0043231|intracellular membrane-bounded organelle;GO:0005829|cytosol;GO:0005654|nucleoplasm;GO:0005925|focal adhesion;GO:0005925|focal adhesion;GO:0043231|intracellular membrane-bounded organelle;GO:0005925|focal adhesion;GO:0001726|ruffle;GO:0001726|ruffle;GO:0005737|cytoplasm;GO:0043231|intracellular membrane-bounded organelle;GO:0005829|cytosol;GO:0005654|nucleoplasm;GO:…	K12488|Arf-GAP with SH3 domain, ANK repeat and PH domain-containing protein	hsa04144|hsa04666	Endocytosis|Fc gamma R-mediated phagocytosis	ArfGAP with SH3 domain, ankyrin repeat and PH domain 3
ALX4	-1.55611918941409	0.00250993998169034	0.0139062869026042	down	18.0	23.0	71.0	51.0	ENSG00000052850	60529	11	44260444	44310166	-	GO:0006355|regulation of transcription, DNA-templated;GO:0006366|transcription by RNA polymerase II;GO:0006357|regulation of transcription by RNA polymerase II;GO:0007275|multicellular organism development;GO:0001501|skeletal system development;GO:0001942|hair follicle development;GO:0007389|pattern specification process;GO:0007517|muscle organ development;GO:0009791|post-embryonic development;GO…	GO:0003677|DNA binding;GO:0003677|DNA binding;GO:0003700|DNA-binding transcription factor activity;GO:0043565|sequence-specific DNA binding;GO:0000981|DNA-binding transcription factor activity, RNA polymerase II-specific;GO:0000981|DNA-binding transcription factor activity, RNA polymerase II-specific;GO:0000981|DNA-binding transcription factor activity, RNA polymerase II-specific;GO:0000977|RNA p…	GO:0005634|nucleus;GO:0005634|nucleus;GO:0005634|nucleus;GO:0005667|transcription factor complex	K09451|homeobox protein aristaless-like 4	NA	NA	ALX homeobox 4
AMBP	-2.711016137698	0.009531680393105	0.0412396654149406	down	4.0	2.0	18.0	21.0	ENSG00000106927	259	9	114060127	114078472	-	GO:0007155|cell adhesion;GO:0010951|negative regulation of endopeptidase activity;GO:0006898|receptor-mediated endocytosis;GO:0010466|negative regulation of peptidase activity;GO:0018298|protein-chromophore linkage;GO:0042167|heme catabolic process;GO:0016032|viral process;GO:0007565|female pregnancy;GO:0046329|negative regulation of JNK cascade;GO:0050777|negative regulation of immune response;G…	GO:0004867|serine-type endopeptidase inhibitor activity;GO:0042803|protein homodimerization activity;GO:0005515|protein binding;GO:0030414|peptidase inhibitor activity;GO:0020037|heme binding;GO:0020037|heme binding;GO:0004867|serine-type endopeptidase inhibitor activity;GO:0019862|IgA binding;GO:0019855|calcium channel inhibitor activity;GO:0019862|IgA binding;GO:0046904|calcium oxalate binding;…	GO:0005886|plasma membrane;GO:0005576|extracellular region;GO:0005576|extracellular region;GO:0005615|extracellular space;GO:0005576|extracellular region;GO:0070062|extracellular exosome;GO:0072562|blood microparticle;GO:0062023|collagen-containing extracellular matrix;GO:0005615|extracellular space;GO:0009986|cell surface;GO:0043231|intracellular membrane-bounded organelle	NA	NA	NA	alpha-1-microglobulin/bikunin precursor
CNIH2	-1.96735659419111	0.00509740036475242	0.024869135112883	down	14.0	6.0	31.0	46.0	ENSG00000174871	254263	11	66278190	66285301	+	GO:0016192|vesicle-mediated transport;GO:0016192|vesicle-mediated transport;GO:0006888|ER to Golgi vesicle-mediated transport;GO:0048208|COPII vesicle coating;GO:2000311|regulation of AMPA receptor activity;GO:0035249|synaptic transmission, glutamatergic;GO:0042391|regulation of membrane potential;GO:0051668|localization within membrane;GO:0098962|regulation of postsynaptic neurotransmitter recep…	GO:0005515|protein binding	GO:0016020|membrane;GO:0016021|integral component of membrane;GO:0016020|membrane;GO:0016021|integral component of membrane;GO:0005783|endoplasmic reticulum;GO:0005789|endoplasmic reticulum membrane;GO:0005886|plasma membrane;GO:0042995|cell projection;GO:0030054|cell junction;GO:0045202|synapse;GO:0045211|postsynaptic membrane;GO:0045211|postsynaptic membrane;GO:0030425|dendrite;GO:0030425|dendr…	K20368|protein cornichon	NA	NA	cornichon family AMPA receptor auxiliary protein 2
CCDC51	-1.01583622577294	4.28874748939826e-07	6.92933995187901e-06	down	179.0	169.0	392.0	316.0	ENSG00000164051	79714	3	48432164	48440456	-	NA	NA	GO:0016020|membrane;GO:0016021|integral component of membrane;GO:0016020|membrane;GO:0016021|integral component of membrane;GO:0016020|membrane;GO:0016021|integral component of membrane;GO:0016020|membrane;GO:0016021|integral component of membrane	NA	NA	NA	coiled-coil domain containing 51
FRAS1	-1.69556188026011	8.59946579422635e-15	4.49435792866634e-13	down	110.0	106.0	378.0	325.0	ENSG00000138759	80144	4	78057570	78544269	+	GO:0007154|cell communication;GO:0007154|cell communication;GO:0002009|morphogenesis of an epithelium;GO:0003338|metanephros morphogenesis;GO:0015031|protein transport;GO:0030326|embryonic limb morphogenesis;GO:0043588|skin development;GO:0060021|roof of mouth development	GO:0046872|metal ion binding;GO:0005201|extracellular matrix structural constituent;GO:0046872|metal ion binding;GO:0005201|extracellular matrix structural constituent	GO:0016020|membrane;GO:0016021|integral component of membrane;GO:0005886|plasma membrane;GO:0062023|collagen-containing extracellular matrix;GO:0005604|basement membrane;GO:0016020|membrane;GO:0016021|integral component of membrane;GO:0005886|plasma membrane;GO:0062023|collagen-containing extracellular matrix;GO:0005604|basement membrane;GO:0005604|basement membrane	NA	NA	NA	Fraser extracellular matrix complex subunit 1
PM20D2	-1.10251049340492	4.44050186121912e-24	5.67927738044707e-22	down	654.0	612.0	1460.0	1270.0	ENSG00000146281	135293	6	89146050	89165565	+	GO:0006508|proteolysis;GO:0006508|proteolysis;GO:0032268|regulation of cellular protein metabolic process;GO:0032268|regulation of cellular protein metabolic process	GO:0016787|hydrolase activity;GO:0016805|dipeptidase activity;GO:0016805|dipeptidase activity;GO:0016805|dipeptidase activity	GO:0005654|nucleoplasm	NA	NA	NA	peptidase M20 domain containing 2
SAA1	-3.58113306720606	0.00098807773222266	0.00633935478924852	down	1.0	3.0	22.0	26.0	ENSG00000173432	6288	11	18266174	18269977	+	GO:0006898|receptor-mediated endocytosis;GO:0050918|positive chemotaxis;GO:0060326|cell chemotaxis;GO:0030593|neutrophil chemotaxis;GO:0044267|cellular protein metabolic process;GO:0050728|negative regulation of inflammatory response;GO:0045087|innate immune response;GO:0007186|G-protein coupled receptor signaling pathway;GO:0006953|acute-phase response;GO:0006953|acute-phase response;GO:0045785|…	GO:0042056|chemoattractant activity;GO:0008201|heparin binding;GO:0001664|G-protein coupled receptor binding;GO:0042056|chemoattractant activity;GO:0008201|heparin binding;GO:0001664|G-protein coupled receptor binding	GO:0005576|extracellular region;GO:0005576|extracellular region;GO:0005615|extracellular space;GO:0005576|extracellular region;GO:0070062|extracellular exosome;GO:0034364|high-density lipoprotein particle;GO:0071682|endocytic vesicle lumen;GO:0005881|cytoplasmic microtubule;GO:0005576|extracellular region;GO:0034364|high-density lipoprotein particle;GO:0005576|extracellular region;GO:0005576|extr…	K17310|serum amyloid A protein	NA	NA	serum amyloid A1
AMOT	-1.63989580521425	3.56852697713068e-08	7.09815286076067e-07	down	58.0	69.0	187.0	209.0	ENSG00000126016	154796	X	112774503	112840815	-	GO:0030334|regulation of cell migration;GO:0030036|actin cytoskeleton organization;GO:0030036|actin cytoskeleton organization;GO:0035329|hippo signaling;GO:0035329|hippo signaling;GO:0016525|negative regulation of angiogenesis;GO:0034613|cellular protein localization;GO:0030334|regulation of cell migration;GO:0003365|establishment of cell polarity involved in ameboidal cell migration;GO:0035329|h…	GO:0005515|protein binding;GO:0038023|signaling receptor activity;GO:0038023|signaling receptor activity;GO:0043532|angiostatin binding;GO:0005515|protein binding;GO:0038023|signaling receptor activity;GO:0038023|signaling receptor activity;GO:0043532|angiostatin binding;GO:0005515|protein binding;GO:0038023|signaling receptor activity;GO:0038023|signaling receptor activity;GO:0043532|angiostatin…	GO:0005634|nucleus;GO:0030054|cell junction;GO:0030054|cell junction;GO:0005923|bicellular tight junction;GO:0005829|cytosol;GO:0030027|lamellipodium;GO:0008180|COP9 signalosome;GO:0005884|actin filament;GO:0031410|cytoplasmic vesicle;GO:0009897|external side of plasma membrane;GO:0030139|endocytic vesicle;GO:0005923|bicellular tight junction;GO:0030027|lamellipodium;GO:0001726|ruffle;GO:0005634|…	K16819|angiomotin	hsa04390|hsa04530	Hippo signaling pathway|Tight junction	angiomotin
PTPRB	1.02573165644949	3.00273812427379e-15	1.6910481987937e-13	up	914.0	879.0	453.0	430.0	ENSG00000127329	5787	12	70515866	70637440	-	GO:0006470|protein dephosphorylation;GO:0016311|dephosphorylation;GO:0035335|peptidyl-tyrosine dephosphorylation;GO:0016311|dephosphorylation;GO:0001525|angiogenesis;GO:0043312|neutrophil degranulation;GO:0006796|phosphate-containing compound metabolic process;GO:0006470|protein dephosphorylation;GO:0006470|protein dephosphorylation;GO:0016311|dephosphorylation;GO:0035335|peptidyl-tyrosine dephos…	GO:0016787|hydrolase activity;GO:0004721|phosphoprotein phosphatase activity;GO:0005515|protein binding;GO:0004725|protein tyrosine phosphatase activity;GO:0016791|phosphatase activity;GO:0005001|transmembrane receptor protein tyrosine phosphatase activity;GO:0016787|hydrolase activity;GO:0004721|phosphoprotein phosphatase activity;GO:0004725|protein tyrosine phosphatase activity;GO:0016791|phosp…	GO:0016020|membrane;GO:0016021|integral component of membrane;GO:0005886|plasma membrane;GO:0035579|specific granule membrane;GO:0070821|tertiary granule membrane;GO:0005887|integral component of plasma membrane;GO:0043235|receptor complex;GO:0016020|membrane;GO:0016021|integral component of membrane;GO:0016020|membrane;GO:0016021|integral component of membrane;GO:0005886|plasma membrane;GO:00355…	K05694|receptor-type tyrosine-protein phosphatase beta [EC:3.1.3.48]	hsa04520	Adherens junction	protein tyrosine phosphatase, receptor type B
ANK1	-1.24510158625612	9.9273672871653e-07	1.48476526038095e-05	down	115.0	95.0	232.0	264.0	ENSG00000029534	286	8	41653220	41896762	-	GO:0007165|signal transduction;GO:0006887|exocytosis;GO:0007010|cytoskeleton organization;GO:0006888|ER to Golgi vesicle-mediated transport;GO:0072659|protein localization to plasma membrane;GO:0045199|maintenance of epithelial cell apical/basal polarity;GO:0072659|protein localization to plasma membrane;GO:0006888|ER to Golgi vesicle-mediated transport;GO:0007165|signal transduction;GO:0006887|e…	GO:0005515|protein binding;GO:0005198|structural molecule activity;GO:0044325|ion channel binding;GO:0019899|enzyme binding;GO:0019899|enzyme binding;GO:0005200|structural constituent of cytoskeleton;GO:0008093|cytoskeletal adaptor activity;GO:0051117|ATPase binding;GO:0019903|protein phosphatase binding;GO:0008093|cytoskeletal adaptor activity;GO:0030507|spectrin binding;GO:0030507|spectrin bind…	GO:0005737|cytoplasm;GO:0016020|membrane;GO:0005886|plasma membrane;GO:0005856|cytoskeleton;GO:0005856|cytoskeleton;GO:0016020|membrane;GO:0005829|cytosol;GO:0016529|sarcoplasmic reticulum;GO:0016323|basolateral plasma membrane;GO:0031430|M band;GO:0005886|plasma membrane;GO:0043194|axon initial segment;GO:0014731|spectrin-associated cytoskeleton;GO:0009898|cytoplasmic side of plasma membrane;GO:…	K10380|ankyrin	hsa05205	Proteoglycans in cancer	ankyrin 1
MIR3142HG	-3.39905888656432	0.00249969685831456	0.0138719997996897	down	3.0	1.0	21.0	21.0	ENSG00000253522	107075116	5	160468268	160487426	+	NA	NA	NA	NA	NA	NA	NA
PTPRR	1.44124612232814	0.00152223466053296	0.00910878064249825	up	71.0	75.0	28.0	26.0	ENSG00000153233	5801	12	70638073	70920843	-	GO:0006470|protein dephosphorylation;GO:0016311|dephosphorylation;GO:0035335|peptidyl-tyrosine dephosphorylation;GO:0006470|protein dephosphorylation;GO:0001701|in utero embryonic development;GO:0070373|negative regulation of ERK1 and ERK2 cascade;GO:0038128|ERBB2 signaling pathway;GO:0010633|negative regulation of epithelial cell migration;GO:0006470|protein dephosphorylation;GO:0035335|peptidyl…	GO:0016787|hydrolase activity;GO:0004721|phosphoprotein phosphatase activity;GO:0005515|protein binding;GO:0004725|protein tyrosine phosphatase activity;GO:0016791|phosphatase activity;GO:0019901|protein kinase binding;GO:0004725|protein tyrosine phosphatase activity;GO:0005001|transmembrane receptor protein tyrosine phosphatase activity;GO:0004725|protein tyrosine phosphatase activity;GO:0016787…	GO:0005737|cytoplasm;GO:0016020|membrane;GO:0016021|integral component of membrane;GO:0005829|cytosol;GO:0005886|plasma membrane;GO:0005886|plasma membrane;GO:0030054|cell junction;GO:0048471|perinuclear region of cytoplasm;GO:0005615|extracellular space;GO:0005737|cytoplasm;GO:0016020|membrane;GO:0016021|integral component of membrane;GO:0005829|cytosol;GO:0005886|plasma membrane;GO:0005886|plas…	K04458|receptor-type tyrosine-protein phosphatase R [EC:3.1.3.48]	hsa04010	MAPK signaling pathway	protein tyrosine phosphatase, receptor type R
LINC00702	1.43538113701432	0.00118531762322295	0.00739337815579125	up	72.0	84.0	30.0	28.0	ENSG00000233117	NA	10	4201141	4243912	-	NA	NA	NA	NA	NA	NA	NA
SCEL	1.88693135341221	0.000330727256598761	0.0025019361561935	up	69.0	56.0	20.0	14.0	ENSG00000136155	8796	13	77535674	77645263	+	GO:0090263|positive regulation of canonical Wnt signaling pathway;GO:0009792|embryo development ending in birth or egg hatching;GO:0008544|epidermis development;GO:0008544|epidermis development;GO:0030216|keratinocyte differentiation;GO:0009612|response to mechanical stimulus;GO:0090263|positive regulation of canonical Wnt signaling pathway;GO:0009792|embryo development ending in birth or egg hat…	GO:0046872|metal ion binding;GO:0005515|protein binding;GO:0046872|metal ion binding;GO:0005515|protein binding;GO:0046872|metal ion binding;GO:0005515|protein binding	GO:0048471|perinuclear region of cytoplasm;GO:0005737|cytoplasm;GO:0005737|cytoplasm;GO:0005737|cytoplasm;GO:0016020|membrane;GO:0070062|extracellular exosome;GO:0001533|cornified envelope;GO:0048471|perinuclear region of cytoplasm;GO:0005737|cytoplasm;GO:0005737|cytoplasm;GO:0005737|cytoplasm;GO:0016020|membrane;GO:0070062|extracellular exosome;GO:0001533|cornified envelope;GO:0048471|perinuclea…	NA	NA	NA	sciellin
SCG5	1.80084000155078	6.41175445815077e-10	1.71042611617531e-08	up	205.0	227.0	56.0	68.0	ENSG00000166922	6447	15	32641676	32697098	+	GO:0006886|intracellular protein transport;GO:0043086|negative regulation of catalytic activity;GO:0007218|neuropeptide signaling pathway;GO:0006886|intracellular protein transport;GO:0016486|peptide hormone processing;GO:0046883|regulation of hormone secretion;GO:0046883|regulation of hormone secretion;GO:0016486|peptide hormone processing;GO:0006886|intracellular protein transport;GO:0043086|ne…	GO:0005515|protein binding;GO:0004857|enzyme inhibitor activity;GO:0005525|GTP binding;GO:0051082|unfolded protein binding;GO:0004857|enzyme inhibitor activity;GO:0005515|protein binding;GO:0005525|GTP binding;GO:0051082|unfolded protein binding;GO:0004857|enzyme inhibitor activity	GO:0005576|extracellular region;GO:0030141|secretory granule;GO:0030141|secretory granule;GO:0005576|extracellular region;GO:0030141|secretory granule;GO:0030141|secretory granule;GO:0030141|secretory granule;GO:0030141|secretory granule;GO:0030141|secretory granule	NA	NA	NA	secretogranin V
AOX1	1.11929860189132	1.83792145703074e-45	1.19771214949837e-42	up	3148.0	2978.0	1490.0	1340.0	ENSG00000138356	316	2	200585868	200677064	+	GO:0055114|oxidation-reduction process;GO:0055114|oxidation-reduction process;GO:0022900|electron transport chain;GO:0042816|vitamin B6 metabolic process;GO:0017144|drug metabolic process;GO:0009115|xanthine catabolic process;GO:0055114|oxidation-reduction process;GO:0055114|oxidation-reduction process;GO:0022900|electron transport chain;GO:0042816|vitamin B6 metabolic process;GO:0017144|drug met…	GO:0046872|metal ion binding;GO:0016491|oxidoreductase activity;GO:0050660|flavin adenine dinucleotide binding;GO:0051537|2 iron, 2 sulfur cluster binding;GO:0042803|protein homodimerization activity;GO:0005506|iron ion binding;GO:0051287|NAD binding;GO:0051536|iron-sulfur cluster binding;GO:0009055|electron transfer activity;GO:0050660|flavin adenine dinucleotide binding;GO:0043546|molybdopterin…	GO:0005737|cytoplasm;GO:0005829|cytosol;GO:0005829|cytosol;GO:0005829|cytosol;GO:0070062|extracellular exosome;GO:0005737|cytoplasm;GO:0005829|cytosol;GO:0005829|cytosol;GO:0005829|cytosol;GO:0070062|extracellular exosome;GO:0005737|cytoplasm;GO:0005829|cytosol;GO:0005829|cytosol;GO:0005829|cytosol;GO:0070062|extracellular exosome;GO:0005737|cytoplasm;GO:0005829|cytosol;GO:0005829|cytosol;GO:0005…	K00157|aldehyde oxidase [EC:1.2.3.1]	hsa00280|hsa00350|hsa00380|hsa00750|hsa00760|hsa00830|hsa00982|hsa01100|hsa04630	Valine, leucine and isoleucine degradation|Tyrosine metabolism|Tryptophan metabolism|Vitamin B6 metabolism|Nicotinate and nicotinamide metabolism|Retinol metabolism|Drug metabolism - cytochrome P450|Metabolic pathways|Jak-STAT signaling pathway	aldehyde oxidase 1
PPFIBP2	-3.03522345034486	5.30249165646541e-21	5.25830422599486e-19	down	28.0	29.0	266.0	205.0	ENSG00000166387	8495	11	7513298	7657127	+	NA	GO:0005515|protein binding;GO:0003674|molecular_function;GO:0042802|identical protein binding;GO:0005515|protein binding;GO:0003674|molecular_function;GO:0042802|identical protein binding;GO:0005515|protein binding;GO:0003674|molecular_function;GO:0042802|identical protein binding	GO:0005615|extracellular space;GO:0005829|cytosol;GO:0005622|intracellular;GO:0098793|presynapse;GO:0005615|extracellular space;GO:0005829|cytosol;GO:0005622|intracellular;GO:0005615|extracellular space;GO:0005829|cytosol;GO:0005622|intracellular	NA	NA	NA	PPFIA binding protein 2
RAPGEF5	-1.23690509235256	2.42217480790832e-05	0.000259980096048827	down	84.0	67.0	171.0	184.0	ENSG00000136237	9771	7	22118238	22357144	-	GO:0007264|small GTPase mediated signal transduction;GO:0007399|nervous system development;GO:0007264|small GTPase mediated signal transduction;GO:0035556|intracellular signal transduction;GO:0007264|small GTPase mediated signal transduction;GO:0007264|small GTPase mediated signal transduction;GO:0007399|nervous system development;GO:0007264|small GTPase mediated signal transduction	GO:0005085|guanyl-nucleotide exchange factor activity;GO:0030742|GTP-dependent protein binding;GO:0005088|Ras guanyl-nucleotide exchange factor activity;GO:0017034|Rap guanyl-nucleotide exchange factor activity;GO:0005085|guanyl-nucleotide exchange factor activity;GO:0005085|guanyl-nucleotide exchange factor activity;GO:0005085|guanyl-nucleotide exchange factor activity;GO:0005085|guanyl-nucleoti…	GO:0005634|nucleus;GO:0005634|nucleus;GO:0005654|nucleoplasm;GO:0016604|nuclear body;GO:0005654|nucleoplasm;GO:0016604|nuclear body;GO:0005622|intracellular;GO:0005654|nucleoplasm;GO:0016604|nuclear body;GO:0005634|nucleus;GO:0005634|nucleus;GO:0005654|nucleoplasm;GO:0016604|nuclear body	K08019|Rap guanine nucleotide exchange factor 5	hsa04014|hsa04015	Ras signaling pathway|Rap1 signaling pathway	Rap guanine nucleotide exchange factor 5
ZNF76	1.1902889521485	1.34904433867741e-05	0.000153598903749609	up	205.0	204.0	82.0	97.0	ENSG00000065029	7629	6	35258909	35295985	+	GO:0006366|transcription by RNA polymerase II;GO:0045944|positive regulation of transcription by RNA polymerase II;GO:0006357|regulation of transcription by RNA polymerase II;GO:0006359|regulation of transcription by RNA polymerase III;GO:0006366|transcription by RNA polymerase II;GO:0045944|positive regulation of transcription by RNA polymerase II;GO:0006357|regulation of transcription by RNA po…	GO:0003676|nucleic acid binding;GO:0003676|nucleic acid binding;GO:0046872|metal ion binding;GO:0003677|DNA binding;GO:0000981|DNA-binding transcription factor activity, RNA polymerase II-specific;GO:0000981|DNA-binding transcription factor activity, RNA polymerase II-specific;GO:0001228|DNA-binding transcription activator activity, RNA polymerase II-specific;GO:0043565|sequence-specific DNA bind…	GO:0005634|nucleus;GO:0005634|nucleus	K20828|zinc finger protein 143/76	NA	NA	zinc finger protein 76
SORT1	-1.37861104851222	8.24479825270518e-22	8.74651659598995e-20	down	358.0	300.0	948.0	771.0	ENSG00000134243	6272	1	109309568	109397951	-	GO:0051005|negative regulation of lipoprotein lipase activity;GO:0032868|response to insulin;GO:0007275|multicellular organism development;GO:0030154|cell differentiation;GO:0006897|endocytosis;GO:0001503|ossification;GO:0016050|vesicle organization;GO:0007186|G-protein coupled receptor signaling pathway;GO:0008625|extrinsic apoptotic signaling pathway via death domain receptors;GO:0007218|neurop…	GO:0005515|protein binding;GO:0019899|enzyme binding;GO:0048406|nerve growth factor binding;GO:0010465|nerve growth factor receptor activity;GO:0030379|neurotensin receptor activity, non-G-protein coupled;GO:0005515|protein binding;GO:0019899|enzyme binding;GO:0048406|nerve growth factor binding;GO:0010465|nerve growth factor receptor activity;GO:0030379|neurotensin receptor activity, non-G-prote…	GO:0048471|perinuclear region of cytoplasm;GO:0005634|nucleus;GO:0016020|membrane;GO:0016021|integral component of membrane;GO:0005794|Golgi apparatus;GO:0005829|cytosol;GO:0005783|endoplasmic reticulum;GO:0005789|endoplasmic reticulum membrane;GO:0005794|Golgi apparatus;GO:0005765|lysosomal membrane;GO:0005886|plasma membrane;GO:0005886|plasma membrane;GO:0005764|lysosome;GO:0032580|Golgi cister…	K12388|sortilin	hsa04142|hsa04722|hsa04979	Lysosome|Neurotrophin signaling pathway|Cholesterol metabolism	sortilin 1
ZNF85	1.41479851289881	0.000181061479589527	0.0014890783342444	up	108.0	102.0	41.0	38.0	ENSG00000105750	7639	19	20923222	20950697	+	GO:0006355|regulation of transcription, DNA-templated;GO:0006355|regulation of transcription, DNA-templated;GO:0006355|regulation of transcription, DNA-templated;GO:1903507|negative regulation of nucleic acid-templated transcription;GO:0006357|regulation of transcription by RNA polymerase II;GO:0006355|regulation of transcription, DNA-templated;GO:0006355|regulation of transcription, DNA-template…	GO:0003676|nucleic acid binding;GO:0003676|nucleic acid binding;GO:0003676|nucleic acid binding;GO:0046872|metal ion binding;GO:0003677|DNA binding;GO:0000981|DNA-binding transcription factor activity, RNA polymerase II-specific;GO:0003677|DNA binding;GO:0003714|transcription corepressor activity;GO:0003700|DNA-binding transcription factor activity;GO:0003676|nucleic acid binding;GO:0003676|nucle…	GO:0005622|intracellular;GO:0005622|intracellular;GO:0005634|nucleus;GO:0005634|nucleus;GO:0005622|intracellular;GO:0005634|nucleus;GO:0005622|intracellular;GO:0005622|intracellular;GO:0005634|nucleus;GO:0005634|nucleus;GO:0005622|intracellular;GO:0005634|nucleus;GO:0005634|nucleus;GO:0005622|intracellular;GO:0005634|nucleus;GO:0005634|nucleus;GO:0005622|intracellular;GO:0005634|nucleus	K09228|KRAB domain-containing zinc finger protein	NA	NA	zinc finger protein 85
FREM2	-1.33219374527201	1.22716228886084e-06	1.79037483188279e-05	down	79.0	84.0	235.0	179.0	ENSG00000150893	341640	13	38687129	38887131	+	GO:0007155|cell adhesion;GO:0007275|multicellular organism development;GO:0007154|cell communication;GO:0001654|eye development;GO:0002009|morphogenesis of an epithelium;GO:0007507|heart development;GO:0042733|embryonic digit morphogenesis;GO:0048839|inner ear development	GO:0046872|metal ion binding	GO:0016020|membrane;GO:0016021|integral component of membrane;GO:0005886|plasma membrane;GO:0070062|extracellular exosome;GO:0005604|basement membrane	NA	NA	NA	FRAS1 related extracellular matrix protein 2
LINC01320	-2.96667388609157	0.00617992838145094	0.0289929104902832	down	2.0	3.0	17.0	22.0	ENSG00000228262	104355288	2	34677555	34738231	+	NA	NA	NA	NA	NA	NA	NA
AQP3	-1.42563887890693	0.0030965809391241	0.0165598711027406	down	23.0	26.0	77.0	56.0	ENSG00000165272	360	9	33441154	33447611	-	GO:0055085|transmembrane transport;GO:0006833|water transport;GO:0007588|excretion;GO:0032526|response to retinoic acid;GO:0033280|response to vitamin D;GO:0003091|renal water homeostasis;GO:0071456|cellular response to hypoxia;GO:0051592|response to calcium ion;GO:0042476|odontogenesis;GO:0002684|positive regulation of immune system process;GO:0006833|water transport;GO:0015793|glycerol transpor…	GO:0015267|channel activity;GO:0015250|water channel activity;GO:0015254|glycerol channel activity;GO:0005215|transporter activity;GO:0015250|water channel activity;GO:0015254|glycerol channel activity;GO:0015267|channel activity;GO:0015267|channel activity;GO:0015267|channel activity	GO:0005737|cytoplasm;GO:0016020|membrane;GO:0016021|integral component of membrane;GO:0005634|nucleus;GO:0005886|plasma membrane;GO:0005886|plasma membrane;GO:0005886|plasma membrane;GO:0016323|basolateral plasma membrane;GO:0005911|cell-cell junction;GO:0016021|integral component of membrane;GO:0005911|cell-cell junction;GO:0016020|membrane;GO:0016021|integral component of membrane;GO:0016020|me…	K09876|aquaporin-3	hsa04962	Vasopressin-regulated water reabsorption	aquaporin 3 (Gill blood group)
LINC01605	1.36357839967321	7.20318955330281e-20	6.40101617123045e-18	up	742.0	687.0	291.0	266.0	ENSG00000253161	NA	8	37421341	37554183	-	NA	NA	NA	NA	NA	NA	NA
KLHL14	-1.86510414112563	5.56482077391891e-13	2.35044976207038e-11	down	71.0	87.0	336.0	246.0	ENSG00000197705	57565	18	32672671	32773062	-	NA	NA	GO:0005737|cytoplasm;GO:0016020|membrane;GO:0005829|cytosol;GO:0005783|endoplasmic reticulum;GO:0005789|endoplasmic reticulum membrane;GO:0005829|cytosol;GO:0015629|actin cytoskeleton;GO:0016235|aggresome;GO:0005783|endoplasmic reticulum;GO:0043005|neuron projection;GO:0043025|neuronal cell body;GO:0005783|endoplasmic reticulum;GO:0043005|neuron projection;GO:0043025|neuronal cell body;GO:0005737…	K10451|kelch-like protein 14	NA	NA	kelch like family member 14
SLCO4A1	-1.07908470287129	4.1429273565103e-37	1.4919989703643e-34	down	2192.0	1792.0	4266.0	4148.0	ENSG00000101187	28231	20	62642445	62685785	+	GO:0055085|transmembrane transport;GO:0006811|ion transport;GO:0055085|transmembrane transport;GO:0006811|ion transport;GO:0070327|thyroid hormone transport;GO:0043252|sodium-independent organic anion transport;GO:0043252|sodium-independent organic anion transport;GO:0055085|transmembrane transport;GO:0055085|transmembrane transport;GO:0006811|ion transport;GO:0070327|thyroid hormone transport;GO…	GO:0005215|transporter activity;GO:0005215|transporter activity;GO:0015347|sodium-independent organic anion transmembrane transporter activity;GO:0015349|thyroid hormone transmembrane transporter activity;GO:0015349|thyroid hormone transmembrane transporter activity;GO:0005215|transporter activity;GO:0005215|transporter activity;GO:0015347|sodium-independent organic anion transmembrane transporte…	GO:0016020|membrane;GO:0016021|integral component of membrane;GO:0005886|plasma membrane;GO:0016020|membrane;GO:0016021|integral component of membrane;GO:0005886|plasma membrane;GO:0005886|plasma membrane;GO:0005887|integral component of plasma membrane;GO:0016020|membrane;GO:0016021|integral component of membrane;GO:0016020|membrane;GO:0016021|integral component of membrane;GO:0005886|plasma mem…	K14354|solute carrier organic anion transporter family, member 4A	NA	NA	solute carrier organic anion transporter family member 4A1
SLCO4C1	-1.54029592392083	7.39527047099493e-05	0.000684244914777651	down	47.0	30.0	130.0	95.0	ENSG00000173930	353189	5	102233986	102296549	-	GO:0055085|transmembrane transport;GO:0006811|ion transport;GO:0007275|multicellular organism development;GO:0030154|cell differentiation;GO:0007283|spermatogenesis;GO:0043252|sodium-independent organic anion transport;GO:0043312|neutrophil degranulation;GO:0043252|sodium-independent organic anion transport	GO:0005215|transporter activity;GO:0015347|sodium-independent organic anion transmembrane transporter activity;GO:0015347|sodium-independent organic anion transmembrane transporter activity	GO:0016020|membrane;GO:0016021|integral component of membrane;GO:0005886|plasma membrane;GO:0005886|plasma membrane;GO:0005887|integral component of plasma membrane;GO:0070062|extracellular exosome;GO:0016323|basolateral plasma membrane;GO:0035579|specific granule membrane;GO:0035577|azurophil granule membrane	K14355|solute carrier organic anion transporter family, member 4C	NA	NA	solute carrier organic anion transporter family member 4C1
DACH1	-1.67080930821045	0.00354504835511603	0.0184815187580049	down	18.0	14.0	64.0	39.0	ENSG00000276644	1602	13	71437966	71867192	-	GO:0030336|negative regulation of cell migration;GO:0007275|multicellular organism development;GO:0006355|regulation of transcription, DNA-templated;GO:0000122|negative regulation of transcription by RNA polymerase II;GO:0010944|negative regulation of transcription by competitive promoter binding;GO:0051123|RNA polymerase II transcriptional preinitiation complex assembly;GO:0045892|negative regul…	GO:0003677|DNA binding;GO:0005515|protein binding;GO:0000977|RNA polymerase II regulatory region sequence-specific DNA binding;GO:0001227|DNA-binding transcription repressor activity, RNA polymerase II-specific;GO:0000978|RNA polymerase II proximal promoter sequence-specific DNA binding;GO:0001075|transcription factor activity, RNA polymerase II core promoter sequence-specific binding involved in…	GO:0005634|nucleus;GO:0005634|nucleus;GO:0005667|transcription factor complex;GO:0005667|transcription factor complex;GO:0005737|cytoplasm	NA	NA	NA	dachshund family transcription factor 1
SGK1	1.56885094713081	7.64756470636882e-09	1.68801488720415e-07	up	211.0	232.0	77.0	73.0	ENSG00000118515	6446	6	134169246	134318112	-	GO:0006468|protein phosphorylation;GO:0016310|phosphorylation;GO:0006915|apoptotic process;GO:0035556|intracellular signal transduction;GO:0018105|peptidyl-serine phosphorylation;GO:0034220|ion transmembrane transport;GO:0001558|regulation of cell growth;GO:0006468|protein phosphorylation;GO:0006814|sodium ion transport;GO:0006974|cellular response to DNA damage stimulus;GO:0007616|long-term memo…	GO:0000166|nucleotide binding;GO:0004672|protein kinase activity;GO:0004674|protein serine/threonine kinase activity;GO:0005524|ATP binding;GO:0016740|transferase activity;GO:0016301|kinase activity;GO:0005515|protein binding;GO:0015459|potassium channel regulator activity;GO:0004674|protein serine/threonine kinase activity;GO:0004674|protein serine/threonine kinase activity;GO:0004712|protein se…	GO:0005634|nucleus;GO:0005737|cytoplasm;GO:0016607|nuclear speck;GO:0016020|membrane;GO:0005829|cytosol;GO:0005783|endoplasmic reticulum;GO:0005789|endoplasmic reticulum membrane;GO:0005739|mitochondrion;GO:0005886|plasma membrane;GO:0005634|nucleus;GO:0005737|cytoplasm;GO:0005829|cytosol;GO:0005634|nucleus;GO:0005737|cytoplasm;GO:0016607|nuclear speck;GO:0016020|membrane;GO:0005829|cytosol;GO:00…	K13302|serum/glucocorticoid-regulated kinase 1 [EC:2.7.11.1]	hsa04068|hsa04150|hsa04151|hsa04960	FoxO signaling pathway|mTOR signaling pathway|PI3K-Akt signaling pathway|Aldosterone-regulated sodium reabsorption	serum/glucocorticoid regulated kinase 1
AP003064.2	-1.39274613249613	0.00723902221181201	0.0331657244622187	down	33.0	15.0	60.0	65.0	ENSG00000255446	NA	11	62421845	62426724	-	NA	NA	NA	NA	NA	NA	NA
DNAJC22	-1.96708498231243	1.53715961054893e-09	3.86691714528716e-08	down	45.0	47.0	219.0	145.0	ENSG00000178401	79962	12	49346917	49357546	+	NA	NA	GO:0016020|membrane;GO:0016021|integral component of membrane;GO:0016020|membrane;GO:0016021|integral component of membrane;GO:0016020|membrane;GO:0016021|integral component of membrane	K19370|DnaJ homolog subfamily C member 22	NA	NA	DnaJ heat shock protein family (Hsp40) member C22
IL27RA	-1.15509610684433	2.7842459683288e-12	1.07633915470564e-10	down	284.0	240.0	652.0	521.0	ENSG00000104998	9466	19	14031748	14053216	+	GO:0006955|immune response;GO:0007166|cell surface receptor signaling pathway;GO:0070106|interleukin-27-mediated signaling pathway;GO:0070757|interleukin-35-mediated signaling pathway;GO:0002827|positive regulation of T-helper 1 type immune response;GO:0002829|negative regulation of type 2 immune response;GO:0032729|positive regulation of interferon-gamma production;GO:0048302|regulation of isoty…	GO:0004888|transmembrane signaling receptor activity;GO:0004896|cytokine receptor activity;GO:0019955|cytokine binding;GO:0045509|interleukin-27 receptor activity;GO:0045509|interleukin-27 receptor activity	GO:0016020|membrane;GO:0016021|integral component of membrane;GO:0005886|plasma membrane;GO:0009897|external side of plasma membrane;GO:0043235|receptor complex;GO:0005887|integral component of plasma membrane	K19598|interleukin 27 receptor alpha	hsa04060|hsa04630|hsa04659	Cytokine-cytokine receptor interaction|Jak-STAT signaling pathway|Th17 cell differentiation	interleukin 27 receptor subunit alpha
GREB1	1.2913565099937	3.91772811126222e-07	6.39023947587884e-06	up	239.0	217.0	100.0	87.0	ENSG00000196208	9687	2	11482341	11642788	+	NA	NA	GO:0016020|membrane;GO:0016021|integral component of membrane;GO:0005654|nucleoplasm;GO:0070062|extracellular exosome;GO:0016020|membrane;GO:0016021|integral component of membrane;GO:0005654|nucleoplasm;GO:0070062|extracellular exosome;GO:0016020|membrane;GO:0016021|integral component of membrane;GO:0005654|nucleoplasm;GO:0070062|extracellular exosome;GO:0016020|membrane;GO:0016021|integral compo…	NA	NA	NA	growth regulating estrogen receptor binding 1
MAP7D2	1.19792849920049	0.010127638215185	0.0432709113252596	up	68.0	62.0	32.0	25.0	ENSG00000184368	256714	X	20006713	20116917	-	GO:0000226|microtubule cytoskeleton organization;GO:0000226|microtubule cytoskeleton organization;GO:0000226|microtubule cytoskeleton organization;GO:0000226|microtubule cytoskeleton organization;GO:0000226|microtubule cytoskeleton organization;GO:0000226|microtubule cytoskeleton organization;GO:0000226|microtubule cytoskeleton organization;GO:0000226|microtubule cytoskeleton organization	NA	GO:0015630|microtubule cytoskeleton;GO:0015630|microtubule cytoskeleton;GO:0015630|microtubule cytoskeleton;GO:0015630|microtubule cytoskeleton;GO:0015630|microtubule cytoskeleton;GO:0015630|microtubule cytoskeleton;GO:0015630|microtubule cytoskeleton;GO:0015630|microtubule cytoskeleton	NA	NA	NA	MAP7 domain containing 2
SIM1	2.16959013477136	0.0012648440392982	0.00782522182540501	up	45.0	36.0	9.0	9.0	ENSG00000112246	6492	6	100385015	100464929	-	GO:0006355|regulation of transcription, DNA-templated;GO:0007275|multicellular organism development;GO:0030154|cell differentiation;GO:0007399|nervous system development;GO:0006357|regulation of transcription by RNA polymerase II;GO:0007399|nervous system development;GO:0001657|ureteric bud development;GO:0006355|regulation of transcription, DNA-templated;GO:0007275|multicellular organism develop…	GO:0046983|protein dimerization activity;GO:0003677|DNA binding;GO:0003700|DNA-binding transcription factor activity;GO:0000981|DNA-binding transcription factor activity, RNA polymerase II-specific;GO:0000981|DNA-binding transcription factor activity, RNA polymerase II-specific;GO:0003677|DNA binding;GO:0046982|protein heterodimerization activity;GO:0003700|DNA-binding transcription factor activi…	GO:0005634|nucleus;GO:0005634|nucleus;GO:0005634|nucleus;GO:0005634|nucleus	K09100|single-minded	NA	NA	SIM bHLH transcription factor 1
SIX1	-1.02445690336807	0.00118213893929142	0.00738243366674875	down	69.0	65.0	138.0	135.0	ENSG00000126778	6495	14	60643415	60658259	-	GO:0006355|regulation of transcription, DNA-templated;GO:0006366|transcription by RNA polymerase II;GO:0006915|apoptotic process;GO:0006355|regulation of transcription, DNA-templated;GO:0007275|multicellular organism development;GO:0001822|kidney development;GO:0045893|positive regulation of transcription, DNA-templated;GO:0008283|cell proliferation;GO:0045944|positive regulation of transcription…	GO:0003677|DNA binding;GO:0003677|DNA binding;GO:0003700|DNA-binding transcription factor activity;GO:0003700|DNA-binding transcription factor activity;GO:0003700|DNA-binding transcription factor activity;GO:0043565|sequence-specific DNA binding;GO:0005515|protein binding;GO:0043565|sequence-specific DNA binding;GO:0000981|DNA-binding transcription factor activity, RNA polymerase II-specific;GO:0…	GO:0005634|nucleus;GO:0005634|nucleus;GO:0005737|cytoplasm;GO:0005730|nucleolus;GO:0005634|nucleus;GO:0005667|transcription factor complex;GO:0005667|transcription factor complex;GO:0005667|transcription factor complex;GO:0005634|nucleus;GO:0005634|nucleus;GO:0005737|cytoplasm;GO:0005730|nucleolus;GO:0005634|nucleus;GO:0005667|transcription factor complex;GO:0005667|transcription factor complex	K15614|homeobox protein SIX1	hsa05202	Transcriptional misregulation in cancer	SIX homeobox 1
AVL9	-1.05834986690329	7.72258905374145e-20	6.81829878712592e-18	down	611.0	552.0	1329.0	1105.0	ENSG00000105778	23080	7	32495426	32588721	+	GO:0016477|cell migration	NA	GO:0016020|membrane;GO:0016021|integral component of membrane;GO:0005768|endosome;GO:0055037|recycling endosome;GO:0055037|recycling endosome	NA	NA	NA	AVL9 cell migration associated
MCOLN3	-1.0001228113981	1.30854740116953e-05	0.00014985331535569	down	132.0	137.0	268.0	271.0	ENSG00000055732	55283	1	85018082	85048499	-	GO:0006811|ion transport;GO:0051209|release of sequestered calcium ion into cytosol;GO:0070588|calcium ion transmembrane transport;GO:0007626|locomotory behavior;GO:0042491|inner ear auditory receptor cell differentiation;GO:0006811|ion transport;GO:0051209|release of sequestered calcium ion into cytosol;GO:0070588|calcium ion transmembrane transport;GO:0034220|ion transmembrane transport;GO:0098…	GO:0008289|lipid binding;GO:0005261|cation channel activity;GO:0005262|calcium channel activity;GO:0072345|NAADP-sensitive calcium-release channel activity;GO:0008289|lipid binding;GO:0005261|cation channel activity;GO:0005262|calcium channel activity;GO:0072345|NAADP-sensitive calcium-release channel activity;GO:0005261|cation channel activity;GO:0005261|cation channel activity	GO:0016020|membrane;GO:0016021|integral component of membrane;GO:0005765|lysosomal membrane;GO:0005886|plasma membrane;GO:0031410|cytoplasmic vesicle;GO:0005764|lysosome;GO:0005886|plasma membrane;GO:0005886|plasma membrane;GO:0005768|endosome;GO:0031902|late endosome membrane;GO:0000421|autophagosome membrane;GO:0031901|early endosome membrane;GO:0005765|lysosomal membrane;GO:0005737|cytoplasm;G…	K04994|mucolipin 3	NA	NA	mucolipin 3
RASSF2	-1.2694424432255	5.31898328905101e-19	4.28178154768606e-17	down	325.0	321.0	839.0	726.0	ENSG00000101265	9770	20	4780023	4823645	-	GO:0050821|protein stabilization;GO:0007165|signal transduction;GO:0042981|regulation of apoptotic process;GO:0006468|protein phosphorylation;GO:0007049|cell cycle;GO:0043065|positive regulation of apoptotic process;GO:0045860|positive regulation of protein kinase activity;GO:0001501|skeletal system development;GO:0001503|ossification;GO:0031954|positive regulation of protein autophosphorylation;…	GO:0005515|protein binding;GO:0004672|protein kinase activity;GO:0005515|protein binding;GO:0004672|protein kinase activity	GO:0005737|cytoplasm;GO:0005634|nucleus;GO:0005634|nucleus;GO:0005737|cytoplasm;GO:0005794|Golgi apparatus;GO:0005829|cytosol;GO:0005654|nucleoplasm;GO:0005886|plasma membrane;GO:0005694|chromosome;GO:0000775|chromosome, centromeric region;GO:0000776|kinetochore;GO:0000776|kinetochore;GO:0000777|condensed chromosome kinetochore;GO:0032991|protein-containing complex;GO:0005737|cytoplasm;GO:0005634…	K09851|Ras association domain-containing protein 2/4	hsa04392	Hippo signaling pathway - multiple species	Ras association domain family member 2
CLSTN3	-1.05091643381041	4.61208358726784e-07	7.38713244740789e-06	down	169.0	146.0	352.0	303.0	ENSG00000139182	9746	12	7129698	7158945	+	GO:0007155|cell adhesion;GO:0007156|homophilic cell adhesion via plasma membrane adhesion molecules;GO:0050806|positive regulation of synaptic transmission;GO:0051965|positive regulation of synapse assembly;GO:0001558|regulation of cell growth;GO:0007416|synapse assembly;GO:0035249|synaptic transmission, glutamatergic;GO:0050806|positive regulation of synaptic transmission;GO:0051932|synaptic tra…	GO:0005509|calcium ion binding;GO:0005509|calcium ion binding;GO:0005509|calcium ion binding;GO:0005509|calcium ion binding;GO:0005509|calcium ion binding;GO:0005509|calcium ion binding	GO:0016020|membrane;GO:0016020|membrane;GO:0016021|integral component of membrane;GO:0005783|endoplasmic reticulum;GO:0005789|endoplasmic reticulum membrane;GO:0005794|Golgi apparatus;GO:0005886|plasma membrane;GO:0000139|Golgi membrane;GO:0009986|cell surface;GO:0045211|postsynaptic membrane;GO:0009986|cell surface;GO:0014069|postsynaptic density;GO:0032991|protein-containing complex;GO:0045211|…	K22661|calsyntenin 3	NA	NA	calsyntenin 3
INTS6L	-1.24036997839568	0.000112885598049094	0.00098838094005237	down	60.0	61.0	139.0	147.0	ENSG00000165359	203522	X	135520643	135582510	+	GO:0034472|snRNA 3'-end processing	NA	GO:0032039|integrator complex	K13180|ATP-dependent RNA helicase DDX26B [EC:3.6.4.-]	NA	NA	integrator complex subunit 6 like
LINC01127	-1.45773562375745	0.0105431928885079	0.0447807556422193	down	21.0	17.0	38.0	65.0	ENSG00000281162	NA	2	101962056	101987167	+	NA	NA	NA	NA	NA	NA	NA
SKP2	-1.08126614560409	1.52137429425449e-22	1.73500060140606e-20	down	665.0	591.0	1423.0	1244.0	ENSG00000145604	6502	5	36151989	36184319	+	GO:0016567|protein ubiquitination;GO:0051726|regulation of cell cycle;GO:0016579|protein deubiquitination;GO:0043687|post-translational protein modification;GO:0031146|SCF-dependent proteasomal ubiquitin-dependent protein catabolic process;GO:0042981|regulation of apoptotic process;GO:0000082|G1/S transition of mitotic cell cycle;GO:0008283|cell proliferation;GO:0000209|protein polyubiquitination…	GO:0005515|protein binding;GO:0042802|identical protein binding;GO:0004842|ubiquitin-protein transferase activity;GO:0004842|ubiquitin-protein transferase activity;GO:0016301|kinase activity;GO:0061630|ubiquitin protein ligase activity;GO:0005515|protein binding;GO:0042802|identical protein binding;GO:0004842|ubiquitin-protein transferase activity;GO:0004842|ubiquitin-protein transferase activity…	GO:0005634|nucleus;GO:0005737|cytoplasm;GO:0005634|nucleus;GO:0005730|nucleolus;GO:0005829|cytosol;GO:0005634|nucleus;GO:0005829|cytosol;GO:0005654|nucleoplasm;GO:0005829|cytosol;GO:0019005|SCF ubiquitin ligase complex;GO:0019005|SCF ubiquitin ligase complex;GO:0005634|nucleus;GO:0005737|cytoplasm;GO:0005634|nucleus;GO:0005730|nucleolus;GO:0005829|cytosol;GO:0019005|SCF ubiquitin ligase complex;G…	K03875|F-box and leucine-rich repeat protein 1 (S-phase kinase-associated protein 2)	hsa04068|hsa04110|hsa04120|hsa04150|hsa05168|hsa05169|hsa05200|hsa05203|hsa05222	FoxO signaling pathway|Cell cycle|Ubiquitin mediated proteolysis|mTOR signaling pathway|Herpes simplex infection|Epstein-Barr virus infection|Pathways in cancer|Viral carcinogenesis|Small cell lung cancer	S-phase kinase associated protein 2
TXNIP	-1.51537421941321	1.52412479829244e-49	1.3036029915395e-46	down	659.0	626.0	2008.0	1685.0	ENSG00000265972	10628	1	145992435	145996600	-	GO:0007049|cell cycle;GO:0000122|negative regulation of transcription by RNA polymerase II;GO:0006606|protein import into nucleus;GO:0006979|response to oxidative stress;GO:0009612|response to mechanical stimulus;GO:0009749|response to glucose;GO:0032355|response to estradiol;GO:0032570|response to progesterone;GO:0042127|regulation of cell proliferation;GO:0042493|response to drug;GO:0042542|res…	GO:0005515|protein binding;GO:0004857|enzyme inhibitor activity;GO:0031625|ubiquitin protein ligase binding;GO:0005515|protein binding;GO:0031625|ubiquitin protein ligase binding	GO:0005737|cytoplasm;GO:0005737|cytoplasm;GO:0005634|nucleus;GO:0005758|mitochondrial intermembrane space;GO:0005829|cytosol;GO:0005737|cytoplasm;GO:0005737|cytoplasm;GO:0005829|cytosol	K20910|thioredoxin-interacting protein	hsa04621	NOD-like receptor signaling pathway	thioredoxin interacting protein
BTBD19	-1.93455563644152	0.0116261342954634	0.0483744748657393	down	6.0	10.0	25.0	36.0	ENSG00000222009	149478	1	44808482	44815585	+	NA	NA	NA	NA	NA	NA	BTB domain containing 19
BTBD11	1.34784431903796	6.38938641471782e-08	1.2195084112331e-06	up	244.0	246.0	97.0	96.0	ENSG00000151136	121551	12	107318413	107659642	+	GO:0060395|SMAD protein signal transduction;GO:0060395|SMAD protein signal transduction;GO:0060395|SMAD protein signal transduction;GO:0060395|SMAD protein signal transduction;GO:0060395|SMAD protein signal transduction;GO:0060395|SMAD protein signal transduction	GO:0046982|protein heterodimerization activity;GO:0046982|protein heterodimerization activity;GO:0046982|protein heterodimerization activity;GO:0046982|protein heterodimerization activity;GO:0046982|protein heterodimerization activity;GO:0046982|protein heterodimerization activity	GO:0016020|membrane;GO:0016021|integral component of membrane;GO:0016020|membrane;GO:0016021|integral component of membrane;GO:0016020|membrane;GO:0016021|integral component of membrane;GO:0016020|membrane;GO:0016021|integral component of membrane;GO:0016020|membrane;GO:0016021|integral component of membrane	K10483|BTB/POZ domain-containing protein 11	NA	NA	BTB domain containing 11
MAP3K7CL	1.39005578289529	6.35199178940703e-05	0.000600089843830482	up	149.0	114.0	47.0	53.0	ENSG00000156265	56911	21	29077471	29175889	+	NA	GO:0005515|protein binding;GO:0005515|protein binding;GO:0005515|protein binding;GO:0005515|protein binding;GO:0005515|protein binding;GO:0005515|protein binding;GO:0005515|protein binding;GO:0005515|protein binding;GO:0005515|protein binding	GO:0005634|nucleus;GO:0005829|cytosol;GO:0005634|nucleus;GO:0005829|cytosol;GO:0005634|nucleus;GO:0005829|cytosol;GO:0005634|nucleus;GO:0005829|cytosol;GO:0005634|nucleus;GO:0005829|cytosol;GO:0005634|nucleus;GO:0005829|cytosol;GO:0005634|nucleus;GO:0005829|cytosol;GO:0005634|nucleus;GO:0005829|cytosol;GO:0005634|nucleus;GO:0005829|cytosol	NA	NA	NA	MAP3K7 C-terminal like
AC091182.2	1.26941593096815	1.60069622196064e-06	2.27235765534558e-05	up	208.0	260.0	109.0	87.0	ENSG00000253746	NA	8	37405439	37406724	-	NA	NA	NA	NA	NA	NA	NA
SLC4A4	1.0433857335148	1.32363456453196e-29	2.92160306703545e-27	up	2095.0	2100.0	1086.0	959.0	ENSG00000080493	8671	4	71186757	71572087	+	GO:0015698|inorganic anion transport;GO:0006811|ion transport;GO:0006820|anion transport;GO:0098656|anion transmembrane transport;GO:0015698|inorganic anion transport;GO:0006811|ion transport;GO:0006814|sodium ion transport;GO:0006814|sodium ion transport;GO:0055085|transmembrane transport;GO:0006820|anion transport;GO:0098656|anion transmembrane transport;GO:0015701|bicarbonate transport;GO:0015…	GO:0008509|anion transmembrane transporter activity;GO:0005452|inorganic anion exchanger activity;GO:0015293|symporter activity;GO:0008509|anion transmembrane transporter activity;GO:0005452|inorganic anion exchanger activity;GO:0005515|protein binding;GO:0008510|sodium:bicarbonate symporter activity;GO:0008510|sodium:bicarbonate symporter activity;GO:0008510|sodium:bicarbonate symporter activity…	GO:0016020|membrane;GO:0016021|integral component of membrane;GO:0016020|membrane;GO:0016021|integral component of membrane;GO:0005886|plasma membrane;GO:0005886|plasma membrane;GO:0005887|integral component of plasma membrane;GO:0070062|extracellular exosome;GO:0016323|basolateral plasma membrane;GO:0016323|basolateral plasma membrane;GO:0005887|integral component of plasma membrane;GO:0016020|m…	K13575|solute carrier family 4 (sodium bicarbonate cotransporter), member 4	hsa04964|hsa04972|hsa04976	Proximal tubule bicarbonate reclamation|Pancreatic secretion|Bile secretion	solute carrier family 4 member 4
FGF1	1.10599442398883	2.70528284531294e-10	7.71287411210574e-09	up	482.0	517.0	239.0	227.0	ENSG00000113578	2246	5	142592178	142698070	-	GO:0045944|positive regulation of transcription by RNA polymerase II;GO:0018108|peptidyl-tyrosine phosphorylation;GO:0010469|regulation of signaling receptor activity;GO:0007275|multicellular organism development;GO:0036092|phosphatidylinositol-3-phosphate biosynthetic process;GO:0030154|cell differentiation;GO:0046854|phosphatidylinositol phosphorylation;GO:0008543|fibroblast growth factor recep…	GO:0008083|growth factor activity;GO:0008083|growth factor activity;GO:0005515|protein binding;GO:0005104|fibroblast growth factor receptor binding;GO:0008201|heparin binding;GO:0008201|heparin binding;GO:0008201|heparin binding;GO:0005178|integrin binding;GO:0046934|phosphatidylinositol-4,5-bisphosphate 3-kinase activity;GO:0005088|Ras guanyl-nucleotide exchange factor activity;GO:0016303|1-phos…	GO:0005634|nucleus;GO:0005737|cytoplasm;GO:0005576|extracellular region;GO:0005829|cytosol;GO:0005829|cytosol;GO:0005576|extracellular region;GO:0005615|extracellular space;GO:0005576|extracellular region;GO:0005938|cell cortex;GO:0005634|nucleus;GO:0005737|cytoplasm;GO:0005576|extracellular region;GO:0005829|cytosol;GO:0005829|cytosol;GO:0005576|extracellular region;GO:0005615|extracellular spac…	K18496|fibroblast growth factor 1	hsa04010|hsa04014|hsa04015|hsa04151|hsa04390|hsa04810|hsa05200|hsa05218|hsa05224|hsa05226	MAPK signaling pathway|Ras signaling pathway|Rap1 signaling pathway|PI3K-Akt signaling pathway|Hippo signaling pathway|Regulation of actin cytoskeleton|Pathways in cancer|Melanoma|Breast cancer|Gastric cancer	fibroblast growth factor 1
FGF5	1.02959325651202	1.20314092234408e-16	7.99271044770811e-15	up	1084.0	1063.0	593.0	466.0	ENSG00000138675	2250	4	80266599	80336680	+	GO:0018108|peptidyl-tyrosine phosphorylation;GO:0010469|regulation of signaling receptor activity;GO:0036092|phosphatidylinositol-3-phosphate biosynthetic process;GO:0046854|phosphatidylinositol phosphorylation;GO:0008543|fibroblast growth factor receptor signaling pathway;GO:0051781|positive regulation of cell division;GO:0007399|nervous system development;GO:0007267|cell-cell signaling;GO:00518…	GO:0008083|growth factor activity;GO:0005104|fibroblast growth factor receptor binding;GO:0046934|phosphatidylinositol-4,5-bisphosphate 3-kinase activity;GO:0005088|Ras guanyl-nucleotide exchange factor activity;GO:0016303|1-phosphatidylinositol-3-kinase activity;GO:0004713|protein tyrosine kinase activity;GO:0005104|fibroblast growth factor receptor binding;GO:0008083|growth factor activity;GO:0…	GO:0005622|intracellular;GO:0005576|extracellular region;GO:0005576|extracellular region;GO:0005615|extracellular space;GO:0005622|intracellular;GO:0005576|extracellular region;GO:0005576|extracellular region;GO:0005615|extracellular space;GO:0005576|extracellular region	K04358|fibroblast growth factor	hsa04010|hsa04014|hsa04015|hsa04151|hsa04810|hsa05200|hsa05218|hsa05224|hsa05226	MAPK signaling pathway|Ras signaling pathway|Rap1 signaling pathway|PI3K-Akt signaling pathway|Regulation of actin cytoskeleton|Pathways in cancer|Melanoma|Breast cancer|Gastric cancer	fibroblast growth factor 5
RTN4R	-2.88163039205999	0.00425836014162493	0.0214722396971766	down	5.0	2.0	12.0	38.0	ENSG00000040608	65078	22	20241415	20283246	-	GO:0043547|positive regulation of GTPase activity;GO:0010977|negative regulation of neuron projection development;GO:0048681|negative regulation of axon regeneration;GO:0007166|cell surface receptor signaling pathway;GO:0035025|positive regulation of Rho protein signal transduction;GO:0050771|negative regulation of axonogenesis;GO:0030517|negative regulation of axon extension;GO:0022038|corpus ca…	GO:0005515|protein binding;GO:0008289|lipid binding;GO:0008201|heparin binding;GO:0038023|signaling receptor activity;GO:0038023|signaling receptor activity;GO:0035374|chondroitin sulfate binding;GO:1905576|ganglioside GT1b binding;GO:0008201|heparin binding;GO:0035374|chondroitin sulfate binding;GO:0038023|signaling receptor activity;GO:0038131|neuregulin receptor activity;GO:0038131|neuregulin …	GO:0016020|membrane;GO:0005886|plasma membrane;GO:0042995|cell projection;GO:0045121|membrane raft;GO:0045121|membrane raft;GO:0009986|cell surface;GO:0030425|dendrite;GO:0005886|plasma membrane;GO:0031225|anchored component of membrane;GO:0005887|integral component of plasma membrane;GO:0030424|axon;GO:0043204|perikaryon;GO:0044295|axonal growth cone;GO:0070062|extracellular exosome;GO:0005783|e…	K16659|reticulon-4 receptor	NA	NA	reticulon 4 receptor
SLC4A11	-1.13285966474001	0.00510966402467176	0.0249200827432762	down	56.0	31.0	96.0	94.0	ENSG00000088836	83959	20	3227417	3239190	-	GO:0006811|ion transport;GO:0035725|sodium ion transmembrane transport;GO:0006820|anion transport;GO:0098656|anion transmembrane transport;GO:0051453|regulation of intracellular pH;GO:1902600|proton transmembrane transport;GO:0006814|sodium ion transport;GO:0015701|bicarbonate transport;GO:0030003|cellular cation homeostasis;GO:0035445|borate transmembrane transport;GO:0042044|fluid transport;GO:…	GO:0015293|symporter activity;GO:0005452|inorganic anion exchanger activity;GO:0046983|protein dimerization activity;GO:0015301|anion:anion antiporter activity;GO:0005272|sodium channel activity;GO:0015106|bicarbonate transmembrane transporter activity;GO:0015252|proton channel activity;GO:0046715|active borate transmembrane transporter activity;GO:0015293|symporter activity;GO:0005452|inorganic …	GO:0016020|membrane;GO:0016021|integral component of membrane;GO:0005886|plasma membrane;GO:0005887|integral component of plasma membrane;GO:0016323|basolateral plasma membrane;GO:0016020|membrane;GO:0016021|integral component of membrane;GO:0005886|plasma membrane;GO:0005887|integral component of plasma membrane;GO:0016323|basolateral plasma membrane;GO:0016020|membrane;GO:0016021|integral compo…	K13862|solute carrier family 4 (sodium borate transporter), member 11	NA	NA	solute carrier family 4 member 11
CTDSP2	-1.48759307328105	4.53602159444577e-41	2.38751751999963e-38	down	585.0	591.0	1840.0	1481.0	ENSG00000175215	10106	12	57819927	57846739	-	GO:0016311|dephosphorylation;GO:0001933|negative regulation of protein phosphorylation;GO:2000134|negative regulation of G1/S transition of mitotic cell cycle;GO:0006470|protein dephosphorylation;GO:0036498|IRE1-mediated unfolded protein response;GO:0016311|dephosphorylation;GO:0016311|dephosphorylation	GO:0046872|metal ion binding;GO:0016787|hydrolase activity;GO:0004721|phosphoprotein phosphatase activity;GO:0005515|protein binding;GO:0016791|phosphatase activity;GO:0004721|phosphoprotein phosphatase activity;GO:0008420|RNA polymerase II CTD heptapeptide repeat phosphatase activity;GO:0008420|RNA polymerase II CTD heptapeptide repeat phosphatase activity;GO:0016791|phosphatase activity;GO:0016…	GO:0005634|nucleus;GO:0005654|nucleoplasm	K15731|carboxy-terminal domain RNA polymerase II polypeptide A small phosphatase [EC:3.1.3.16]	NA	NA	CTD small phosphatase 2
PDCD1LG2	1.42572304619259	7.07696192152307e-08	1.33216263956043e-06	up	227.0	221.0	96.0	72.0	ENSG00000197646	80380	9	5510570	5571254	+	GO:0006955|immune response;GO:0006955|immune response;GO:0007165|signal transduction;GO:0007166|cell surface receptor signaling pathway;GO:0031295|T cell costimulation;GO:0042102|positive regulation of T cell proliferation;GO:0042130|negative regulation of T cell proliferation;GO:0071222|cellular response to lipopolysaccharide;GO:0032689|negative regulation of interferon-gamma production;GO:00460…	GO:0005515|protein binding;GO:0003674|molecular_function	GO:0016020|membrane;GO:0016021|integral component of membrane;GO:0005886|plasma membrane;GO:0005576|extracellular region;GO:0005886|plasma membrane;GO:0009897|external side of plasma membrane;GO:0009986|cell surface;GO:0012505|endomembrane system	K06708|programmed cell death 1 ligand 2	hsa04514	Cell adhesion molecules (CAMs)	programmed cell death 1 ligand 2
GRHL1	-1.80979452747059	2.91069630558297e-15	1.64598673313649e-13	down	98.0	107.0	420.0	306.0	ENSG00000134317	29841	2	9951693	10002277	+	GO:0006366|transcription by RNA polymerase II;GO:0007275|multicellular organism development;GO:0006357|regulation of transcription by RNA polymerase II;GO:0045944|positive regulation of transcription by RNA polymerase II;GO:0045944|positive regulation of transcription by RNA polymerase II;GO:0008544|epidermis development;GO:0019216|regulation of lipid metabolic process;GO:0002934|desmosome organi…	GO:0003677|DNA binding;GO:0031490|chromatin DNA binding;GO:0042803|protein homodimerization activity;GO:0043565|sequence-specific DNA binding;GO:0005515|protein binding;GO:0003700|DNA-binding transcription factor activity;GO:0043565|sequence-specific DNA binding;GO:0000981|DNA-binding transcription factor activity, RNA polymerase II-specific;GO:0000981|DNA-binding transcription factor activity, R…	GO:0005634|nucleus;GO:0005634|nucleus;GO:0005794|Golgi apparatus;GO:0043231|intracellular membrane-bounded organelle;GO:0005829|cytosol;GO:0005654|nucleoplasm;GO:0005634|nucleus;GO:0005654|nucleoplasm;GO:0005634|nucleus;GO:0005634|nucleus;GO:0005794|Golgi apparatus;GO:0043231|intracellular membrane-bounded organelle;GO:0005829|cytosol;GO:0005654|nucleoplasm;GO:0005634|nucleus;GO:0005654|nucleopla…	K09275|transcription factor CP2 and related proteins	NA	NA	grainyhead like transcription factor 1
OASL	-1.95174560223304	1.73487910867848e-17	1.25618098424683e-15	down	121.0	124.0	605.0	357.0	ENSG00000135114	8638	12	121019111	121039242	-	GO:0006955|immune response;GO:0051607|defense response to virus;GO:0002376|immune system process;GO:0045087|innate immune response;GO:0051607|defense response to virus;GO:0009615|response to virus;GO:0045071|negative regulation of viral genome replication;GO:0051607|defense response to virus;GO:0060333|interferon-gamma-mediated signaling pathway;GO:0060337|type I interferon signaling pathway;GO:0…	GO:0003723|RNA binding;GO:0003723|RNA binding;GO:0005524|ATP binding;GO:0003677|DNA binding;GO:0016740|transferase activity;GO:0003725|double-stranded RNA binding;GO:0003725|double-stranded RNA binding;GO:0003725|double-stranded RNA binding;GO:0046966|thyroid hormone receptor binding;GO:0003723|RNA binding;GO:0003723|RNA binding;GO:0005524|ATP binding;GO:0003677|DNA binding;GO:0016740|transferase…	GO:0005634|nucleus;GO:0005737|cytoplasm;GO:0005737|cytoplasm;GO:0016020|membrane;GO:0005829|cytosol;GO:0005654|nucleoplasm;GO:0005730|nucleolus;GO:0005730|nucleolus;GO:0005634|nucleus;GO:0005829|cytosol;GO:0005829|cytosol;GO:0005654|nucleoplasm;GO:0005634|nucleus;GO:0005737|cytoplasm;GO:0005737|cytoplasm;GO:0016020|membrane;GO:0005829|cytosol;GO:0005654|nucleoplasm;GO:0005730|nucleolus;GO:0005730…	K14608|2'-5'-oligoadenylate synthase-like protein	hsa05165	Human papillomavirus infection	2'-5'-oligoadenylate synthetase like
OAS1	-1.58157267634624	0.00772881047736739	0.0349071852748425	down	10.0	23.0	53.0	47.0	ENSG00000089127	4938	12	112906777	112933222	+	GO:0006955|immune response;GO:0051607|defense response to virus;GO:0002376|immune system process;GO:0045087|innate immune response;GO:0009615|response to virus;GO:0045071|negative regulation of viral genome replication;GO:0006006|glucose metabolic process;GO:0051607|defense response to virus;GO:0060333|interferon-gamma-mediated signaling pathway;GO:0060337|type I interferon signaling pathway;GO:0…	GO:0003723|RNA binding;GO:0046872|metal ion binding;GO:0000166|nucleotide binding;GO:0005524|ATP binding;GO:0005524|ATP binding;GO:0016740|transferase activity;GO:0005515|protein binding;GO:0016779|nucleotidyltransferase activity;GO:0003725|double-stranded RNA binding;GO:0003725|double-stranded RNA binding;GO:0003725|double-stranded RNA binding;GO:0001730|2'-5'-oligoadenylate synthetase activity;…	GO:0005634|nucleus;GO:0005737|cytoplasm;GO:0005737|cytoplasm;GO:0005829|cytosol;GO:0005783|endoplasmic reticulum;GO:0043231|intracellular membrane-bounded organelle;GO:0005739|mitochondrion;GO:0005576|extracellular region;GO:0005634|nucleus;GO:0005829|cytosol;GO:0005829|cytosol;GO:0005654|nucleoplasm;GO:0005634|nucleus;GO:0005737|cytoplasm;GO:0005737|cytoplasm;GO:0005829|cytosol;GO:0005783|endopl…	K14216|2'-5'-oligoadenylate synthetase [EC:2.7.7.84]	hsa04621|hsa05160|hsa05162|hsa05164|hsa05168|hsa05169	NOD-like receptor signaling pathway|Hepatitis C|Measles|Influenza A|Herpes simplex infection|Epstein-Barr virus infection	2'-5'-oligoadenylate synthetase 1
SNCA	-1.48935339087419	1.55821240246566e-08	3.24760544876905e-07	down	96.0	76.0	279.0	207.0	ENSG00000145335	6622	4	89724099	89838315	-	GO:0006919|activation of cysteine-type endopeptidase activity involved in apoptotic process;GO:0043065|positive regulation of apoptotic process;GO:0032769|negative regulation of monooxygenase activity;GO:0055114|oxidation-reduction process;GO:0006915|apoptotic process;GO:0031648|protein destabilization;GO:0044267|cellular protein metabolic process;GO:0032496|response to lipopolysaccharide;GO:0014…	GO:0046872|metal ion binding;GO:0016491|oxidoreductase activity;GO:0008270|zinc ion binding;GO:0005515|protein binding;GO:0000287|magnesium ion binding;GO:0005509|calcium ion binding;GO:0042802|identical protein binding;GO:0070840|dynein complex binding;GO:0042802|identical protein binding;GO:0043014|alpha-tubulin binding;GO:0042393|histone binding;GO:0005507|copper ion binding;GO:0019894|kinesin…	GO:0005634|nucleus;GO:0005634|nucleus;GO:0005737|cytoplasm;GO:0005737|cytoplasm;GO:0016020|membrane;GO:0016020|membrane;GO:0005829|cytosol;GO:0005829|cytosol;GO:0005886|plasma membrane;GO:0005576|extracellular region;GO:0048471|perinuclear region of cytoplasm;GO:0030054|cell junction;GO:0005615|extracellular space;GO:0045202|synapse;GO:0005576|extracellular region;GO:0098794|postsynapse;GO:003042…	K04528|alpha-synuclein	hsa05010|hsa05012	Alzheimer disease|Parkinson disease	synuclein alpha
SLC4A7	-1.29032033834486	7.60401021946149e-35	2.42002046170536e-32	down	689.0	714.0	1866.0	1586.0	ENSG00000033867	9497	3	27372721	27484420	-	GO:0015698|inorganic anion transport;GO:0006811|ion transport;GO:0006820|anion transport;GO:0098656|anion transmembrane transport;GO:0015698|inorganic anion transport;GO:0006811|ion transport;GO:0006814|sodium ion transport;GO:0055085|transmembrane transport;GO:0006820|anion transport;GO:0098656|anion transmembrane transport;GO:0015701|bicarbonate transport;GO:0015701|bicarbonate transport;GO:001…	GO:0008509|anion transmembrane transporter activity;GO:0005452|inorganic anion exchanger activity;GO:0015293|symporter activity;GO:0008509|anion transmembrane transporter activity;GO:0005452|inorganic anion exchanger activity;GO:0008510|sodium:bicarbonate symporter activity;GO:0008510|sodium:bicarbonate symporter activity;GO:0008510|sodium:bicarbonate symporter activity;GO:0015293|symporter activ…	GO:0016020|membrane;GO:0016021|integral component of membrane;GO:0016020|membrane;GO:0016021|integral component of membrane;GO:0016021|integral component of membrane;GO:0005886|plasma membrane;GO:0042995|cell projection;GO:0005886|plasma membrane;GO:0005887|integral component of plasma membrane;GO:0016323|basolateral plasma membrane;GO:0032420|stereocilium;GO:0016324|apical plasma membrane;GO:001…	K13858|solute carrier family 4 (sodium bicarbonate cotransporter), member 7	NA	NA	solute carrier family 4 member 7
ELOVL7	-1.51681237307799	2.20479158510998e-13	9.84009286041312e-12	down	172.0	137.0	522.0	369.0	ENSG00000164181	79993	5	60751791	60844389	-	GO:0006629|lipid metabolic process;GO:0006631|fatty acid metabolic process;GO:0006633|fatty acid biosynthetic process;GO:0006636|unsaturated fatty acid biosynthetic process;GO:0019367|fatty acid elongation, saturated fatty acid;GO:0034626|fatty acid elongation, polyunsaturated fatty acid;GO:0034626|fatty acid elongation, polyunsaturated fatty acid;GO:0042761|very long-chain fatty acid biosyntheti…	GO:0016740|transferase activity;GO:0009922|fatty acid elongase activity;GO:0102336|3-oxo-arachidoyl-CoA synthase activity;GO:0102337|3-oxo-cerotoyl-CoA synthase activity;GO:0102338|3-oxo-lignoceronyl-CoA synthase activity;GO:0102756|very-long-chain 3-ketoacyl-CoA synthase activity;GO:0005515|protein binding;GO:0009922|fatty acid elongase activity;GO:0009922|fatty acid elongase activity;GO:0009922…	GO:0016020|membrane;GO:0016021|integral component of membrane;GO:0005783|endoplasmic reticulum;GO:0005783|endoplasmic reticulum;GO:0005789|endoplasmic reticulum membrane;GO:0005789|endoplasmic reticulum membrane;GO:0030176|integral component of endoplasmic reticulum membrane;GO:0016020|membrane;GO:0016021|integral component of membrane;GO:0005783|endoplasmic reticulum;GO:0016020|membrane;GO:00160…	K10250|elongation of very long chain fatty acids protein 7 [EC:2.3.1.199]	hsa00062|hsa01100	Fatty acid elongation|Metabolic pathways	ELOVL fatty acid elongase 7
PLCH1	-1.44668167469895	2.49578473051484e-11	8.49622239728745e-10	down	124.0	119.0	352.0	313.0	ENSG00000114805	23007	3	155375580	155745067	-	GO:0035556|intracellular signal transduction;GO:0007165|signal transduction;GO:0006629|lipid metabolic process;GO:0016042|lipid catabolic process;GO:0048015|phosphatidylinositol-mediated signaling;GO:0043647|inositol phosphate metabolic process;GO:0048015|phosphatidylinositol-mediated signaling;GO:0035556|intracellular signal transduction;GO:0007165|signal transduction;GO:0006629|lipid metabolic …	GO:0046872|metal ion binding;GO:0016787|hydrolase activity;GO:0005509|calcium ion binding;GO:0008081|phosphoric diester hydrolase activity;GO:0004435|phosphatidylinositol phospholipase C activity;GO:0050429|calcium-dependent phospholipase C activity;GO:0004435|phosphatidylinositol phospholipase C activity;GO:0050429|calcium-dependent phospholipase C activity;GO:0046872|metal ion binding;GO:001678…	GO:0005737|cytoplasm;GO:0016020|membrane;GO:0043231|intracellular membrane-bounded organelle;GO:0005886|plasma membrane;GO:0005737|cytoplasm;GO:0005737|cytoplasm;GO:0016020|membrane;GO:0043231|intracellular membrane-bounded organelle;GO:0005886|plasma membrane;GO:0005737|cytoplasm;GO:0005622|intracellular;GO:0005622|intracellular;GO:0005737|cytoplasm;GO:0016020|membrane;GO:0043231|intracellular m…	K19006|phosphatidylinositol phospholipase C, eta [EC:3.1.4.11]	hsa00562|hsa01100	Inositol phosphate metabolism|Metabolic pathways	phospholipase C eta 1
IMPA2	-1.75647856033123	2.50311681146713e-05	0.000266369778887462	down	29.0	29.0	117.0	81.0	ENSG00000141401	3613	18	11981025	12030883	+	GO:0046854|phosphatidylinositol phosphorylation;GO:0046854|phosphatidylinositol phosphorylation;GO:0006021|inositol biosynthetic process;GO:0046855|inositol phosphate dephosphorylation;GO:0007165|signal transduction;GO:0007165|signal transduction;GO:0006796|phosphate-containing compound metabolic process;GO:0043647|inositol phosphate metabolic process;GO:0046855|inositol phosphate dephosphorylati…	GO:0046872|metal ion binding;GO:0016787|hydrolase activity;GO:0005515|protein binding;GO:0008934|inositol monophosphate 1-phosphatase activity;GO:0052832|inositol monophosphate 3-phosphatase activity;GO:0052833|inositol monophosphate 4-phosphatase activity;GO:0052834|inositol monophosphate phosphatase activity;GO:0008934|inositol monophosphate 1-phosphatase activity;GO:0008934|inositol monophosph…	GO:0005829|cytosol;GO:0005737|cytoplasm;GO:0005829|cytosol;GO:0005737|cytoplasm;GO:0005829|cytosol;GO:0005737|cytoplasm	K01092|myo-inositol-1(or 4)-monophosphatase [EC:3.1.3.25]	hsa00562|hsa01100|hsa04070	Inositol phosphate metabolism|Metabolic pathways|Phosphatidylinositol signaling system	inositol monophosphatase 2
OCLN	-1.28860964898364	6.41482820761132e-07	9.93064751370599e-06	down	112.0	85.0	277.0	207.0	ENSG00000197822	100506658	5	69492292	69558104	+	GO:0070830|bicellular tight junction assembly;GO:0065003|protein-containing complex assembly;GO:2000810|regulation of bicellular tight junction assembly;GO:0070830|bicellular tight junction assembly;GO:0045216|cell-cell junction organization;GO:0070673|response to interleukin-18;GO:0071356|cellular response to tumor necrosis factor;GO:0070830|bicellular tight junction assembly;GO:0065003|protein-…	GO:0005515|protein binding;GO:0019904|protein domain specific binding;GO:0005515|protein binding;GO:0019904|protein domain specific binding;GO:0005515|protein binding;GO:0019904|protein domain specific binding	GO:0016020|membrane;GO:0016021|integral component of membrane;GO:0005886|plasma membrane;GO:0005886|plasma membrane;GO:0030054|cell junction;GO:0030054|cell junction;GO:0031410|cytoplasmic vesicle;GO:0005923|bicellular tight junction;GO:0005886|plasma membrane;GO:0005911|cell-cell junction;GO:0030054|cell junction;GO:0005923|bicellular tight junction;GO:0005911|cell-cell junction;GO:0016324|apica…	K06088|occludin	hsa04514|hsa04530|hsa04670|hsa05130|hsa05160	Cell adhesion molecules (CAMs)|Tight junction|Leukocyte transendothelial migration|Pathogenic Escherichia coli infection|Hepatitis C	occludin
SPATA4	2.04657098740388	0.000268795957493267	0.00208885444536931	up	50.0	65.0	14.0	14.0	ENSG00000150628	132851	4	176184638	176195671	-	GO:0060285|cilium-dependent cell motility	GO:0005515|protein binding;GO:0003674|molecular_function	GO:0005737|cytoplasm;GO:0031514|motile cilium;GO:0005575|cellular_component;GO:0005737|cytoplasm	NA	NA	NA	spermatogenesis associated 4
IRAK2	-1.05699087129841	5.60101808029054e-08	1.08109918799402e-06	down	179.0	183.0	393.0	363.0	ENSG00000134070	3656	3	10164865	10243743	+	GO:0032088|negative regulation of NF-kappaB transcription factor activity;GO:0006468|protein phosphorylation;GO:0007165|signal transduction;GO:0006954|inflammatory response;GO:0002755|MyD88-dependent toll-like receptor signaling pathway;GO:0007249|I-kappaB kinase/NF-kappaB signaling;GO:0035556|intracellular signal transduction;GO:0070498|interleukin-1-mediated signaling pathway;GO:0019221|cytokin…	GO:0000166|nucleotide binding;GO:0004672|protein kinase activity;GO:0005524|ATP binding;GO:0005515|protein binding;GO:0004674|protein serine/threonine kinase activity;GO:0042803|protein homodimerization activity;GO:0046982|protein heterodimerization activity	GO:0005886|plasma membrane;GO:0005634|nucleus;GO:0005737|cytoplasm;GO:0005886|plasma membrane;GO:0005829|cytosol;GO:0010008|endosome membrane	K04731|interleukin-1 receptor-associated kinase 2 [EC:2.7.11.1]	hsa04722|hsa05152	Neurotrophin signaling pathway|Tuberculosis	interleukin 1 receptor associated kinase 2
TM7SF2	-1.05104351928714	0.00381018182564975	0.0195448557054685	down	48.0	52.0	107.0	101.0	ENSG00000149809	7108	11	65111845	65116384	+	GO:0055114|oxidation-reduction process;GO:0006629|lipid metabolic process;GO:0006694|steroid biosynthetic process;GO:0008202|steroid metabolic process;GO:0016126|sterol biosynthetic process;GO:0008203|cholesterol metabolic process;GO:0006695|cholesterol biosynthetic process;GO:0045540|regulation of cholesterol biosynthetic process;GO:0016126|sterol biosynthetic process;GO:0006695|cholesterol bios…	GO:0016491|oxidoreductase activity;GO:0016628|oxidoreductase activity, acting on the CH-CH group of donors, NAD or NADP as acceptor;GO:0050613|delta14-sterol reductase activity;GO:0050613|delta14-sterol reductase activity;GO:0050661|NADP binding;GO:0016628|oxidoreductase activity, acting on the CH-CH group of donors, NAD or NADP as acceptor;GO:0016628|oxidoreductase activity, acting on the CH-CH …	GO:0016020|membrane;GO:0016021|integral component of membrane;GO:0016020|membrane;GO:0016021|integral component of membrane;GO:0043231|intracellular membrane-bounded organelle;GO:0005783|endoplasmic reticulum;GO:0005783|endoplasmic reticulum;GO:0005789|endoplasmic reticulum membrane;GO:0031090|organelle membrane;GO:0043231|intracellular membrane-bounded organelle;GO:0005789|endoplasmic reticulum …	K00222|Delta14-sterol reductase [EC:1.3.1.70]	hsa00100|hsa01100	Steroid biosynthesis|Metabolic pathways	transmembrane 7 superfamily member 2
FKRP	1.01534932088758	2.81140273843761e-06	3.78681559798413e-05	up	409.0	299.0	168.0	181.0	ENSG00000181027	79147	19	46746046	46776988	+	GO:0009101|glycoprotein biosynthetic process;GO:0016485|protein processing;GO:0006486|protein glycosylation;GO:0035269|protein O-linked mannosylation;GO:0006486|protein glycosylation;GO:0035269|protein O-linked mannosylation	GO:0016740|transferase activity;GO:0016740|transferase activity	GO:0016020|membrane;GO:0016021|integral component of membrane;GO:0005794|Golgi apparatus;GO:0005634|nucleus;GO:0005829|cytosol;GO:0005783|endoplasmic reticulum;GO:0005794|Golgi apparatus;GO:0005886|plasma membrane;GO:0005615|extracellular space;GO:0016010|dystrophin-associated glycoprotein complex;GO:0042383|sarcolemma;GO:0005576|extracellular region;GO:0000139|Golgi membrane;GO:0005615|extracell…	K19873|fukutin-related protein [EC:2.7.8.-]	hsa00515|hsa01100	Mannose type O-glycan biosynthesis|Metabolic pathways	fukutin related protein
SLC22A11	-2.1636961503618	0.00657986978225142	0.0305135608167098	down	5.0	8.0	34.0	25.0	ENSG00000168065	55867	11	64555626	64572875	+	GO:0055085|transmembrane transport;GO:0015698|inorganic anion transport;GO:0006811|ion transport;GO:0015711|organic anion transport;GO:0046415|urate metabolic process;GO:0055085|transmembrane transport;GO:0015698|inorganic anion transport;GO:0006811|ion transport;GO:0015711|organic anion transport;GO:0046415|urate metabolic process;GO:0055085|transmembrane transport	GO:0022857|transmembrane transporter activity;GO:0005515|protein binding;GO:0008514|organic anion transmembrane transporter activity;GO:0015347|sodium-independent organic anion transmembrane transporter activity;GO:0015347|sodium-independent organic anion transmembrane transporter activity;GO:0005452|inorganic anion exchanger activity;GO:0022857|transmembrane transporter activity;GO:0005515|prote…	GO:0016020|membrane;GO:0016021|integral component of membrane;GO:0005886|plasma membrane;GO:0005886|plasma membrane;GO:0005887|integral component of plasma membrane;GO:0070062|extracellular exosome;GO:0016324|apical plasma membrane;GO:0009897|external side of plasma membrane;GO:0016020|membrane;GO:0016021|integral component of membrane;GO:0005886|plasma membrane;GO:0005886|plasma membrane;GO:0005…	K08207|MFS transporter, OCT family, solute carrier family 22 (organic anion/cation transporter), member 11	NA	NA	solute carrier family 22 member 11
SLC22A23	-1.60195065337056	1.29012579661002e-14	6.61249869910415e-13	down	124.0	131.0	424.0	355.0	ENSG00000137266	63027	6	3268962	3457022	-	GO:0055085|transmembrane transport;GO:0055085|transmembrane transport;GO:0006811|ion transport;GO:0055085|transmembrane transport;GO:0006811|ion transport;GO:0055085|transmembrane transport;GO:0006811|ion transport;GO:0055085|transmembrane transport;GO:0055085|transmembrane transport;GO:0055085|transmembrane transport;GO:0006811|ion transport	GO:0005215|transporter activity;GO:0022857|transmembrane transporter activity;GO:0005215|transporter activity;GO:0022857|transmembrane transporter activity;GO:0005515|protein binding;GO:0005215|transporter activity;GO:0022857|transmembrane transporter activity;GO:0005515|protein binding;GO:0005215|transporter activity;GO:0022857|transmembrane transporter activity;GO:0005515|protein binding;GO:000…	GO:0016020|membrane;GO:0016021|integral component of membrane;GO:0016020|membrane;GO:0016021|integral component of membrane;GO:0016020|membrane;GO:0016021|integral component of membrane;GO:0016020|membrane;GO:0016021|integral component of membrane;GO:0016020|membrane;GO:0016021|integral component of membrane;GO:0016020|membrane;GO:0016021|integral component of membrane;GO:0016020|membrane;GO:0016…	K08215|MFS transporter, OCT family, solute carrier family 22 (organic anion transporter), member 23	NA	NA	solute carrier family 22 member 23
KDM4B	-1.0227785203372	5.07587102775899e-08	9.89505626992618e-07	down	224.0	184.0	430.0	400.0	ENSG00000127663	23030	19	4969113	5153595	+	GO:0033169|histone H3-K9 demethylation;GO:0070544|histone H3-K36 demethylation;GO:1900113|negative regulation of histone H3-K9 trimethylation;GO:0055114|oxidation-reduction process;GO:0006325|chromatin organization;GO:0000122|negative regulation of transcription by RNA polymerase II;GO:0033169|histone H3-K9 demethylation;GO:0033169|histone H3-K9 demethylation;GO:0070544|histone H3-K36 demethylati…	GO:0046872|metal ion binding;GO:0032452|histone demethylase activity;GO:0032454|histone demethylase activity (H3-K9 specific);GO:0046872|metal ion binding;GO:0016491|oxidoreductase activity;GO:0051213|dioxygenase activity;GO:0001078|proximal promoter DNA-binding transcription repressor activity, RNA polymerase II-specific;GO:0001227|DNA-binding transcription repressor activity, RNA polymerase II-…	GO:0005634|nucleus;GO:0005634|nucleus;GO:0005829|cytosol;GO:0031618|nuclear pericentric heterochromatin;GO:0005634|nucleus;GO:0005634|nucleus;GO:0005654|nucleoplasm;GO:0035097|histone methyltransferase complex;GO:0005634|nucleus;GO:0005634|nucleus;GO:0005829|cytosol;GO:0005634|nucleus;GO:0005634|nucleus;GO:0005829|cytosol	K06709|jumonji domain-containing protein 2 [EC:1.14.11.-]	NA	NA	lysine demethylase 4B
PCNX3	1.04250239500608	7.60252570674259e-14	3.57527712360043e-12	up	1295.0	1080.0	527.0	621.0	ENSG00000197136	399909	11	65615773	65637439	+	NA	NA	GO:0016020|membrane;GO:0016021|integral component of membrane	NA	NA	NA	pecanex 3
ABCA2	-1.2269498598695	5.36111658396786e-21	5.27819283824462e-19	down	584.0	438.0	1257.0	1137.0	ENSG00000107331	20	9	137007227	137028922	-	GO:0055085|transmembrane transport;GO:0006629|lipid metabolic process;GO:0006357|regulation of transcription by RNA polymerase II;GO:0055085|transmembrane transport;GO:0042632|cholesterol homeostasis;GO:0042493|response to drug;GO:0006869|lipid transport;GO:0070723|response to cholesterol;GO:0032383|regulation of intracellular cholesterol transport;GO:0048545|response to steroid hormone;GO:005508…	GO:0000166|nucleotide binding;GO:0000166|nucleotide binding;GO:0005524|ATP binding;GO:0005524|ATP binding;GO:0005524|ATP binding;GO:0016887|ATPase activity;GO:0042626|ATPase activity, coupled to transmembrane movement of substances;GO:0016887|ATPase activity;GO:0042626|ATPase activity, coupled to transmembrane movement of substances;GO:0042626|ATPase activity, coupled to transmembrane movement of…	GO:0016020|membrane;GO:0016020|membrane;GO:0016021|integral component of membrane;GO:0016021|integral component of membrane;GO:0016021|integral component of membrane;GO:0005765|lysosomal membrane;GO:0005765|lysosomal membrane;GO:0031410|cytoplasmic vesicle;GO:0005815|microtubule organizing center;GO:0005764|lysosome;GO:0005764|lysosome;GO:0043231|intracellular membrane-bounded organelle;GO:000576…	K05642|ATP-binding cassette, subfamily A (ABC1), member 2	hsa02010|hsa04142	ABC transporters|Lysosome	ATP binding cassette subfamily A member 2
ABCA7	-1.08168627541549	0.00677114862392514	0.0313157042644189	down	51.0	34.0	96.0	84.0	ENSG00000064687	10347	19	1040101	1065572	+	GO:0055085|transmembrane transport;GO:0055085|transmembrane transport;GO:0055085|transmembrane transport;GO:0055085|transmembrane transport;GO:0006909|phagocytosis;GO:0006869|lipid transport;GO:0045332|phospholipid translocation;GO:0010875|positive regulation of cholesterol efflux;GO:1902430|negative regulation of amyloid-beta formation;GO:1902995|positive regulation of phospholipid efflux;GO:000…	GO:0042626|ATPase activity, coupled to transmembrane movement of substances;GO:0042626|ATPase activity, coupled to transmembrane movement of substances;GO:0042626|ATPase activity, coupled to transmembrane movement of substances;GO:0000166|nucleotide binding;GO:0005524|ATP binding;GO:0016887|ATPase activity;GO:0042626|ATPase activity, coupled to transmembrane movement of substances;GO:0042626|ATPa…	GO:0016021|integral component of membrane;GO:0016021|integral component of membrane;GO:0016021|integral component of membrane;GO:0016020|membrane;GO:0016021|integral component of membrane;GO:0005794|Golgi apparatus;GO:0005794|Golgi apparatus;GO:0005886|plasma membrane;GO:0005886|plasma membrane;GO:0030054|cell junction;GO:0000139|Golgi membrane;GO:0005886|plasma membrane;GO:0043231|intracellular …	K05645|ATP-binding cassette, subfamily A (ABC1), member 7	hsa02010	ABC transporters	ATP binding cassette subfamily A member 7
ST8SIA4	-1.65654079511009	2.59354673084343e-06	3.50372033678108e-05	down	37.0	49.0	144.0	129.0	ENSG00000113532	7903	5	100806935	100903266	-	GO:0006486|protein glycosylation;GO:0097503|sialylation;GO:0007399|nervous system development;GO:0006464|cellular protein modification process;GO:0001574|ganglioside biosynthetic process;GO:0006486|protein glycosylation;GO:0006491|N-glycan processing;GO:0009311|oligosaccharide metabolic process;GO:0006486|protein glycosylation;GO:0097503|sialylation;GO:0007399|nervous system development;GO:000646…	GO:0016740|transferase activity;GO:0008373|sialyltransferase activity;GO:0016757|transferase activity, transferring glycosyl groups;GO:0003828|alpha-N-acetylneuraminate alpha-2,8-sialyltransferase activity;GO:0003828|alpha-N-acetylneuraminate alpha-2,8-sialyltransferase activity;GO:0033691|sialic acid binding;GO:0003828|alpha-N-acetylneuraminate alpha-2,8-sialyltransferase activity;GO:0016740|tra…	GO:0016020|membrane;GO:0016021|integral component of membrane;GO:0005794|Golgi apparatus;GO:0000139|Golgi membrane;GO:0000139|Golgi membrane;GO:0016020|membrane;GO:0016021|integral component of membrane;GO:0005794|Golgi apparatus;GO:0000139|Golgi membrane;GO:0000139|Golgi membrane	K06614|alpha-N-acetyl-neuraminate alpha-2,8-sialyltransferase (sialyltransferase 8D) [EC:2.4.99.-]	NA	NA	ST8 alpha-N-acetyl-neuraminide alpha-2,8-sialyltransferase 4
SLC1A4	-1.63958073317271	1.77960492150518e-13	8.06420309629084e-12	down	111.0	109.0	339.0	347.0	ENSG00000115902	6509	2	64988477	65023865	+	GO:0003333|amino acid transmembrane transport;GO:0055085|transmembrane transport;GO:1902476|chloride transmembrane transport;GO:0050890|cognition;GO:0015811|L-cystine transport;GO:0006865|amino acid transport;GO:0006868|glutamine transport;GO:0015808|L-alanine transport;GO:0015824|proline transport;GO:0015825|L-serine transport;GO:0015826|threonine transport;GO:0034589|hydroxyproline transport;GO…	GO:0015293|symporter activity;GO:0005254|chloride channel activity;GO:0015171|amino acid transmembrane transporter activity;GO:0015184|L-cystine transmembrane transporter activity;GO:0015180|L-alanine transmembrane transporter activity;GO:0015186|L-glutamine transmembrane transporter activity;GO:0015193|L-proline transmembrane transporter activity;GO:0015194|L-serine transmembrane transporter act…	GO:0016020|membrane;GO:0016020|membrane;GO:0016021|integral component of membrane;GO:0016021|integral component of membrane;GO:0005813|centrosome;GO:0042470|melanosome;GO:0005882|intermediate filament;GO:0005815|microtubule organizing center;GO:0009986|cell surface;GO:0005886|plasma membrane;GO:0005887|integral component of plasma membrane;GO:0070062|extracellular exosome;GO:0016020|membrane;GO:0…	K05615|solute carrier family 1 (glutamate/neutral amino acid transporter), member 4	NA	NA	solute carrier family 1 member 4
NOTCH1	-1.14815025084968	5.67900346356583e-10	1.5289313407924e-08	down	216.0	186.0	446.0	445.0	ENSG00000148400	4851	9	136494444	136545862	-	GO:0010628|positive regulation of gene expression;GO:0008284|positive regulation of cell proliferation;GO:0010812|negative regulation of cell-substrate adhesion;GO:0060045|positive regulation of cardiac muscle cell proliferation;GO:0010718|positive regulation of epithelial to mesenchymal transition;GO:0030514|negative regulation of BMP signaling pathway;GO:0030335|positive regulation of cell migr…	GO:0046872|metal ion binding;GO:0005509|calcium ion binding;GO:0005515|protein binding;GO:0038023|signaling receptor activity;GO:0001228|DNA-binding transcription activator activity, RNA polymerase II-specific;GO:0019899|enzyme binding;GO:0000978|RNA polymerase II proximal promoter sequence-specific DNA binding;GO:0004857|enzyme inhibitor activity;GO:0000978|RNA polymerase II proximal promoter se…	GO:0005634|nucleus;GO:0005634|nucleus;GO:0005634|nucleus;GO:0016020|membrane;GO:0016021|integral component of membrane;GO:0005886|plasma membrane;GO:0005576|extracellular region;GO:0005886|plasma membrane;GO:0005789|endoplasmic reticulum membrane;GO:0005654|nucleoplasm;GO:0005829|cytosol;GO:0005912|adherens junction;GO:0016324|apical plasma membrane;GO:0005886|plasma membrane;GO:0000139|Golgi mem…	K02599|Notch 1	hsa01522|hsa04330|hsa04658|hsa04919|hsa05020|hsa05165|hsa05200|hsa05206|hsa05224	Endocrine resistance|Notch signaling pathway|Th1 and Th2 cell differentiation|Thyroid hormone signaling pathway|Prion diseases|Human papillomavirus infection|Pathways in cancer|MicroRNAs in cancer|Breast cancer	notch 1
AK5	1.03481252205393	6.87974020722066e-13	2.85300741623681e-11	up	751.0	674.0	373.0	325.0	ENSG00000154027	26289	1	77282051	77559969	+	GO:0016310|phosphorylation;GO:0006139|nucleobase-containing compound metabolic process;GO:0046940|nucleoside monophosphate phosphorylation;GO:0046034|ATP metabolic process;GO:0015949|nucleobase-containing small molecule interconversion;GO:0006165|nucleoside diphosphate phosphorylation;GO:0009142|nucleoside triphosphate biosynthetic process;GO:0009220|pyrimidine ribonucleotide biosynthetic process…	GO:0000166|nucleotide binding;GO:0005524|ATP binding;GO:0016740|transferase activity;GO:0016301|kinase activity;GO:0019205|nucleobase-containing compound kinase activity;GO:0004017|adenylate kinase activity;GO:0004550|nucleoside diphosphate kinase activity;GO:0004550|nucleoside diphosphate kinase activity;GO:0019206|nucleoside kinase activity;GO:0004017|adenylate kinase activity;GO:0000166|nucleo…	GO:0005737|cytoplasm;GO:0005829|cytosol;GO:0005815|microtubule organizing center;GO:0005829|cytosol;GO:0005737|cytoplasm;GO:0005829|cytosol;GO:0005815|microtubule organizing center;GO:0005829|cytosol;GO:0005737|cytoplasm;GO:0005829|cytosol;GO:0005815|microtubule organizing center;GO:0005829|cytosol;GO:0005737|cytoplasm;GO:0005829|cytosol;GO:0005815|microtubule organizing center;GO:0005829|cytosol…	K00939|adenylate kinase [EC:2.7.4.3]	hsa00230|hsa00730|hsa01100	Purine metabolism|Thiamine metabolism|Metabolic pathways	adenylate kinase 5
AC022240.1	-2.25278659664862	0.0026322498763737	0.0144436004643842	down	8.0	6.0	37.0	30.0	ENSG00000254438	101928132	11	13921450	13924863	-	NA	NA	NA	NA	NA	NA	NA
MGAT4A	-2.01108111636914	1.33747649028125e-07	2.3801515955135e-06	down	29.0	34.0	120.0	134.0	ENSG00000071073	11320	2	98619106	98731126	-	GO:0006486|protein glycosylation;GO:0044267|cellular protein metabolic process;GO:0043687|post-translational protein modification;GO:0006491|N-glycan processing;GO:0006487|protein N-linked glycosylation;GO:0006486|protein glycosylation;GO:0044267|cellular protein metabolic process;GO:0043687|post-translational protein modification;GO:0006491|N-glycan processing;GO:0006486|protein glycosylation;GO…	GO:0046872|metal ion binding;GO:0016740|transferase activity;GO:0016757|transferase activity, transferring glycosyl groups;GO:0008454|alpha-1,3-mannosylglycoprotein 4-beta-N-acetylglucosaminyltransferase activity;GO:0008454|alpha-1,3-mannosylglycoprotein 4-beta-N-acetylglucosaminyltransferase activity;GO:0008375|acetylglucosaminyltransferase activity;GO:0046872|metal ion binding;GO:0016740|transf…	GO:0016020|membrane;GO:0016021|integral component of membrane;GO:0005794|Golgi apparatus;GO:0005576|extracellular region;GO:0000139|Golgi membrane;GO:0070062|extracellular exosome;GO:0005788|endoplasmic reticulum lumen;GO:0000139|Golgi membrane;GO:0016020|membrane;GO:0016021|integral component of membrane;GO:0005794|Golgi apparatus;GO:0005576|extracellular region;GO:0000139|Golgi membrane;GO:0070…	K00738|alpha-1,3-mannosylglycoprotein beta-1,4-N-acetylglucosaminyltransferase A/B [EC:2.4.1.145]	hsa00510|hsa01100	N-Glycan biosynthesis|Metabolic pathways	alpha-1,3-mannosyl-glycoprotein 4-beta-N-acetylglucosaminyltransferase A
STC1	1.06049735790443	1.47479575157591e-09	3.73060625883852e-08	up	523.0	505.0	288.0	209.0	ENSG00000159167	6781	8	23841915	23854807	-	GO:0010469|regulation of signaling receptor activity;GO:0060348|bone development;GO:0010596|negative regulation of endothelial cell migration;GO:0030336|negative regulation of cell migration;GO:0090280|positive regulation of calcium ion import;GO:0006874|cellular calcium ion homeostasis;GO:0044070|regulation of anion transport;GO:0001886|endothelial cell morphogenesis;GO:0035988|chondrocyte proli…	GO:0005179|hormone activity;GO:0005179|hormone activity	GO:0005634|nucleus;GO:0005737|cytoplasm;GO:0005576|extracellular region;GO:0005615|extracellular space;GO:0005737|cytoplasm;GO:0016324|apical plasma membrane;GO:0005634|nucleus;GO:0005737|cytoplasm;GO:0005576|extracellular region	NA	NA	NA	stanniocalcin 1
INPP5J	-2.0704836281458	0.00533048441879786	0.0257784584017299	down	11.0	5.0	35.0	32.0	ENSG00000185133	27124	22	31122731	31134696	+	GO:0046856|phosphatidylinositol dephosphorylation;GO:0006661|phosphatidylinositol biosynthetic process;GO:0043647|inositol phosphate metabolic process;GO:0046855|inositol phosphate dephosphorylation;GO:0046856|phosphatidylinositol dephosphorylation;GO:0010977|negative regulation of neuron projection development;GO:0010977|negative regulation of neuron projection development;GO:0031115|negative re…	GO:0016787|hydrolase activity;GO:0005515|protein binding;GO:0017124|SH3 domain binding;GO:0004439|phosphatidylinositol-4,5-bisphosphate 5-phosphatase activity;GO:0004445|inositol-polyphosphate 5-phosphatase activity;GO:0034485|phosphatidylinositol-3,4,5-trisphosphate 5-phosphatase activity;GO:0052659|inositol-1,3,4,5-tetrakisphosphate 5-phosphatase activity;GO:0052658|inositol-1,4,5-trisphosphate…	GO:0005737|cytoplasm;GO:0005737|cytoplasm;GO:0005886|plasma membrane;GO:0005829|cytosol;GO:0005737|cytoplasm;GO:0030426|growth cone;GO:0001726|ruffle;GO:0001726|ruffle;GO:0001726|ruffle;GO:0005886|plasma membrane;GO:0030426|growth cone;GO:0043198|dendritic shaft;GO:0043198|dendritic shaft;GO:0005737|cytoplasm;GO:0005737|cytoplasm;GO:0005886|plasma membrane;GO:0005829|cytosol;GO:0005737|cytoplasm;…	K01106|inositol-1,4,5-trisphosphate 5-phosphatase [EC:3.1.3.56]	hsa00562|hsa01100|hsa04070	Inositol phosphate metabolism|Metabolic pathways|Phosphatidylinositol signaling system	inositol polyphosphate-5-phosphatase J
ABCC9	2.18407889101969	0.0044370558267361	0.0221609886820743	up	31.0	33.0	5.0	9.0	ENSG00000069431	10060	12	21797401	21942529	-	GO:0055085|transmembrane transport;GO:0006813|potassium ion transport;GO:0006813|potassium ion transport;GO:0055085|transmembrane transport;GO:0055085|transmembrane transport;GO:0099133|ATP hydrolysis coupled anion transmembrane transport;GO:0010107|potassium ion import;GO:0042493|response to drug;GO:0051607|defense response to virus;GO:0055085|transmembrane transport;GO:0006813|potassium ion tra…	GO:0000166|nucleotide binding;GO:0005524|ATP binding;GO:0016887|ATPase activity;GO:0042626|ATPase activity, coupled to transmembrane movement of substances;GO:0008281|sulfonylurea receptor activity;GO:0042626|ATPase activity, coupled to transmembrane movement of substances;GO:0044325|ion channel binding;GO:0005215|transporter activity;GO:0043225|ATPase-coupled anion transmembrane transporter acti…	GO:0016020|membrane;GO:0016021|integral component of membrane;GO:0005886|plasma membrane;GO:0016020|membrane;GO:0005886|plasma membrane;GO:0008282|inward rectifying potassium channel;GO:0008282|inward rectifying potassium channel;GO:0008282|inward rectifying potassium channel;GO:0030017|sarcomere;GO:0042383|sarcolemma;GO:0016020|membrane;GO:0016021|integral component of membrane;GO:0016020|membra…	K05033|ATP-binding cassette subfamily C (CFTR/MRP) member 9	hsa02010	ABC transporters	ATP binding cassette subfamily C member 9
BGN	-1.61721172363853	0.0051417531381237	0.0250587221136833	down	24.0	11.0	67.0	41.0	ENSG00000182492	633	X	153494939	153509554	+	GO:0008150|biological_process;GO:0030198|extracellular matrix organization;GO:0030206|chondroitin sulfate biosynthetic process;GO:0030207|chondroitin sulfate catabolic process;GO:0030208|dermatan sulfate biosynthetic process;GO:0001974|blood vessel remodeling;GO:0019800|peptide cross-linking via chondroitin 4-sulfate glycosaminoglycan	GO:0005201|extracellular matrix structural constituent;GO:0030021|extracellular matrix structural constituent conferring compression resistance;GO:0030021|extracellular matrix structural constituent conferring compression resistance;GO:0005539|glycosaminoglycan binding;GO:0050840|extracellular matrix binding	GO:0005576|extracellular region;GO:0005576|extracellular region;GO:0070062|extracellular exosome;GO:0031012|extracellular matrix;GO:0062023|collagen-containing extracellular matrix;GO:0062023|collagen-containing extracellular matrix;GO:0043202|lysosomal lumen;GO:0005796|Golgi lumen;GO:0005576|extracellular region;GO:0009986|cell surface;GO:0005622|intracellular;GO:0030133|transport vesicle;GO:003…	K08118|biglycan	NA	NA	biglycan
BTC	1.09845318023576	0.00820627137016022	0.036533124170671	up	87.0	73.0	41.0	34.0	ENSG00000174808	685	4	74744759	74794686	-	GO:0018108|peptidyl-tyrosine phosphorylation;GO:0010469|regulation of signaling receptor activity;GO:0046854|phosphatidylinositol phosphorylation;GO:0007173|epidermal growth factor receptor signaling pathway;GO:0008284|positive regulation of cell proliferation;GO:0035810|positive regulation of urine volume;GO:0043066|negative regulation of apoptotic process;GO:0045597|positive regulation of cell …	GO:0008083|growth factor activity;GO:0005515|protein binding;GO:0005154|epidermal growth factor receptor binding;GO:0046934|phosphatidylinositol-4,5-bisphosphate 3-kinase activity;GO:0005088|Ras guanyl-nucleotide exchange factor activity;GO:0004713|protein tyrosine kinase activity;GO:0008083|growth factor activity;GO:0005154|epidermal growth factor receptor binding;GO:0008083|growth factor activi…	GO:0005622|intracellular;GO:0016020|membrane;GO:0016021|integral component of membrane;GO:0005886|plasma membrane;GO:0005576|extracellular region;GO:0005615|extracellular space;GO:0005615|extracellular space;GO:0005576|extracellular region	K09783|betacellulin	hsa04012	ErbB signaling pathway	betacellulin
NKAIN1	1.37626209892955	7.40494496737816e-05	0.000684244914777651	up	122.0	128.0	54.0	43.0	ENSG00000084628	79570	1	31179745	31239554	-	GO:0002028|regulation of sodium ion transport	GO:0051117|ATPase binding	GO:0016020|membrane;GO:0016021|integral component of membrane;GO:0005886|plasma membrane;GO:0016020|membrane;GO:0016021|integral component of membrane;GO:0016020|membrane;GO:0016021|integral component of membrane	K22735|sodium/potassium-transporting ATPase subunit beta-1-interacting protein	NA	NA	sodium/potassium transporting ATPase interacting 1
NKAIN4	-2.29397641652954	3.78105830782475e-06	4.95630104814001e-05	down	32.0	9.0	108.0	92.0	ENSG00000101198	128414	20	63240784	63272694	-	GO:0002028|regulation of sodium ion transport	NA	GO:0016020|membrane;GO:0016021|integral component of membrane;GO:0016020|membrane;GO:0016021|integral component of membrane;GO:0005886|plasma membrane;GO:0016020|membrane;GO:0016021|integral component of membrane	K22735|sodium/potassium-transporting ATPase subunit beta-1-interacting protein	NA	NA	sodium/potassium transporting ATPase interacting 4
CA2	-2.63761758309414	1.73911198465352e-40	8.2068094862012e-38	down	108.0	87.0	691.0	530.0	ENSG00000104267	760	8	85463852	85481493	+	GO:0015701|bicarbonate transport;GO:0038166|angiotensin-activated signaling pathway;GO:0001822|kidney development;GO:0002009|morphogenesis of an epithelium;GO:0009268|response to pH;GO:0010033|response to organic substance;GO:0010043|response to zinc ion;GO:0015670|carbon dioxide transport;GO:0032230|positive regulation of synaptic transmission, GABAergic;GO:0032849|positive regulation of cellula…	GO:0008270|zinc ion binding;GO:0046872|metal ion binding;GO:0016829|lyase activity;GO:0008270|zinc ion binding;GO:0004089|carbonate dehydratase activity;GO:0005515|protein binding;GO:0004089|carbonate dehydratase activity;GO:0004064|arylesterase activity;GO:0004089|carbonate dehydratase activity;GO:0008270|zinc ion binding;GO:0004089|carbonate dehydratase activity;GO:0008270|zinc ion binding;GO:0…	GO:0005737|cytoplasm;GO:0005737|cytoplasm;GO:0016020|membrane;GO:0005886|plasma membrane;GO:0005886|plasma membrane;GO:0005829|cytosol;GO:0070062|extracellular exosome;GO:0045177|apical part of cell;GO:0005615|extracellular space;GO:0005829|cytosol;GO:0005902|microvillus;GO:0016323|basolateral plasma membrane;GO:0030424|axon;GO:0043209|myelin sheath;GO:0045177|apical part of cell	K18245|carbonic anhydrase 2 [EC:4.2.1.1]	hsa00910|hsa04964|hsa04966|hsa04971|hsa04972|hsa04976	Nitrogen metabolism|Proximal tubule bicarbonate reclamation|Collecting duct acid secretion|Gastric acid secretion|Pancreatic secretion|Bile secretion	carbonic anhydrase 2
CLEC11A	-1.2041206952771	1.8779260324137e-19	1.57818320011448e-17	down	496.0	398.0	1041.0	1018.0	ENSG00000105472	6320	19	50723329	50725718	+	GO:0010469|regulation of signaling receptor activity;GO:0008284|positive regulation of cell proliferation;GO:0001503|ossification;GO:0001503|ossification	GO:0030246|carbohydrate binding;GO:0030246|carbohydrate binding;GO:0008083|growth factor activity;GO:0008083|growth factor activity;GO:0008083|growth factor activity;GO:0030246|carbohydrate binding	GO:0005737|cytoplasm;GO:0005576|extracellular region;GO:0005576|extracellular region;GO:0005615|extracellular space;GO:0005615|extracellular space	K17521|C-type lectin domain family 11 member A	NA	NA	C-type lectin domain containing 11A
BCAM	-1.35925548664495	2.38326229884922e-16	1.53121805444843e-14	down	307.0	223.0	720.0	641.0	ENSG00000187244	4059	19	44809059	44821420	+	GO:0007155|cell adhesion;GO:0007165|signal transduction;GO:0007155|cell adhesion;GO:0007160|cell-matrix adhesion	GO:0005515|protein binding;GO:0004888|transmembrane signaling receptor activity;GO:0043236|laminin binding;GO:0005055|laminin receptor activity;GO:0005055|laminin receptor activity;GO:0008022|protein C-terminus binding	GO:0016020|membrane;GO:0016021|integral component of membrane;GO:0070062|extracellular exosome;GO:0062023|collagen-containing extracellular matrix;GO:0005886|plasma membrane;GO:0005887|integral component of plasma membrane;GO:0009897|external side of plasma membrane;GO:0005576|extracellular region;GO:0005886|plasma membrane;GO:0009986|cell surface	K06578|Lutheran blood group glycoprotein	NA	NA	basal cell adhesion molecule (Lutheran blood group)
HECW1	1.15100179238522	0.00072338018384756	0.00487894806499971	up	132.0	150.0	83.0	46.0	ENSG00000002746	23072	7	43112599	43566001	+	GO:0016567|protein ubiquitination;GO:0045732|positive regulation of protein catabolic process;GO:0006511|ubiquitin-dependent protein catabolic process;GO:0043161|proteasome-mediated ubiquitin-dependent protein catabolic process;GO:0000209|protein polyubiquitination;GO:0016567|protein ubiquitination;GO:0090090|negative regulation of canonical Wnt signaling pathway;GO:0048814|regulation of dendrite…	GO:0016740|transferase activity;GO:0004842|ubiquitin-protein transferase activity;GO:0061630|ubiquitin protein ligase activity;GO:0061630|ubiquitin protein ligase activity;GO:0016740|transferase activity;GO:0004842|ubiquitin-protein transferase activity;GO:0061630|ubiquitin protein ligase activity;GO:0061630|ubiquitin protein ligase activity;GO:0004842|ubiquitin-protein transferase activity	GO:0005737|cytoplasm;GO:0005829|cytosol;GO:0005737|cytoplasm;GO:0005829|cytosol;GO:0005737|cytoplasm;GO:0005829|cytosol;GO:0005737|cytoplasm;GO:0005829|cytosol	K12167|E3 ubiquitin-protein ligase HECW1 [EC:2.3.2.26]	NA	NA	HECT, C2 and WW domain containing E3 ubiquitin protein ligase 1
CFD	-1.5764664757597	0.00020180525317528	0.00163414490515012	down	37.0	25.0	87.0	97.0	ENSG00000197766	1675	19	859643	863630	+	GO:0006508|proteolysis;GO:0002376|immune system process;GO:0045087|innate immune response;GO:0043312|neutrophil degranulation;GO:0006957|complement activation, alternative pathway;GO:0002576|platelet degranulation;GO:0006508|proteolysis;GO:0006956|complement activation;GO:0006957|complement activation, alternative pathway;GO:0006508|proteolysis;GO:0006957|complement activation, alternative pathwa…	GO:0016787|hydrolase activity;GO:0008233|peptidase activity;GO:0004252|serine-type endopeptidase activity;GO:0008236|serine-type peptidase activity;GO:0004252|serine-type endopeptidase activity;GO:0008236|serine-type peptidase activity;GO:0016787|hydrolase activity;GO:0008233|peptidase activity;GO:0004252|serine-type endopeptidase activity;GO:0008236|serine-type peptidase activity	GO:0005576|extracellular region;GO:0005576|extracellular region;GO:0070062|extracellular exosome;GO:0034774|secretory granule lumen;GO:1904813|ficolin-1-rich granule lumen;GO:0031093|platelet alpha granule lumen;GO:0005615|extracellular space	K01334|component factor D [EC:3.4.21.46]	hsa04610|hsa05150	Complement and coagulation cascades|Staphylococcus aureus infection	complement factor D
CFP	-2.07627677152095	0.00845679388408226	0.0375020169486927	down	7.0	7.0	39.0	21.0	ENSG00000126759	5199	X	47623172	47630305	-	GO:0006508|proteolysis;GO:0002376|immune system process;GO:0045087|innate immune response;GO:0006956|complement activation;GO:0030449|regulation of complement activation;GO:0043312|neutrophil degranulation;GO:0006955|immune response;GO:0042742|defense response to bacterium;GO:0006957|complement activation, alternative pathway;GO:0006957|complement activation, alternative pathway;GO:0006508|proteo…	GO:0005515|protein binding;GO:0004252|serine-type endopeptidase activity;GO:0005515|protein binding;GO:0004252|serine-type endopeptidase activity	GO:0005576|extracellular region;GO:0005576|extracellular region;GO:0062023|collagen-containing extracellular matrix;GO:0005615|extracellular space;GO:0005788|endoplasmic reticulum lumen;GO:0035580|specific granule lumen;GO:1904724|tertiary granule lumen;GO:0005576|extracellular region;GO:0005576|extracellular region;GO:0062023|collagen-containing extracellular matrix;GO:0005615|extracellular spac…	K15412|complement factor properdin	hsa05168	Herpes simplex infection	complement factor properdin
CGN	-1.39556024454356	1.75737300403265e-05	0.00019410532332677	down	70.0	47.0	153.0	154.0	ENSG00000143375	57530	1	151510510	151538692	+	GO:0008150|biological_process;GO:0007179|transforming growth factor beta receptor signaling pathway	GO:0003774|motor activity;GO:0003779|actin binding;GO:0005515|protein binding;GO:0045296|cadherin binding	GO:0016459|myosin complex;GO:0005886|plasma membrane;GO:0030054|cell junction;GO:0030054|cell junction;GO:0005923|bicellular tight junction;GO:0005923|bicellular tight junction;GO:0030054|cell junction;GO:0005923|bicellular tight junction;GO:0005886|plasma membrane;GO:0030054|cell junction	K06102|cingulin	hsa04530	Tight junction	cingulin
STON1	-1.8687876544099	0.00035610956806415	0.00266595155304042	down	11.0	31.0	87.0	69.0	ENSG00000243244	11037	2	48529383	48598513	+	GO:0006897|endocytosis;GO:0030100|regulation of endocytosis;GO:0030100|regulation of endocytosis;GO:0030100|regulation of endocytosis;GO:0006897|endocytosis;GO:0030100|regulation of endocytosis;GO:0030100|regulation of endocytosis;GO:0030100|regulation of endocytosis	NA	GO:0005737|cytoplasm;GO:0016020|membrane;GO:0005737|cytoplasm;GO:0016020|membrane	K20067|stonin-1/2	NA	NA	stonin 1
CKB	-1.74383218204557	4.7331273821661e-26	7.1178954093344e-24	down	268.0	192.0	794.0	746.0	ENSG00000166165	1152	14	103519659	103523111	-	GO:0016310|phosphorylation;GO:0021762|substantia nigra development;GO:0006600|creatine metabolic process;GO:0007420|brain development;GO:0021549|cerebellum development;GO:0030644|cellular chloride ion homeostasis;GO:0016310|phosphorylation;GO:0016310|phosphorylation;GO:0016310|phosphorylation;GO:0016310|phosphorylation;GO:0016310|phosphorylation	GO:0000166|nucleotide binding;GO:0005524|ATP binding;GO:0016740|transferase activity;GO:0016301|kinase activity;GO:0003824|catalytic activity;GO:0016772|transferase activity, transferring phosphorus-containing groups;GO:0005515|protein binding;GO:0031625|ubiquitin protein ligase binding;GO:0004111|creatine kinase activity;GO:0004111|creatine kinase activity;GO:0004111|creatine kinase activity;GO:…	GO:0005737|cytoplasm;GO:0005829|cytosol;GO:0005829|cytosol;GO:0070062|extracellular exosome;GO:0005615|extracellular space;GO:0005634|nucleus;GO:0030425|dendrite;GO:0043025|neuronal cell body;GO:0043209|myelin sheath;GO:0005829|cytosol	K00933|creatine kinase [EC:2.7.3.2]	hsa00330|hsa01100	Arginine and proline metabolism|Metabolic pathways	creatine kinase B
FOSB	1.58363497026089	3.71604969906535e-24	4.7975603897839e-22	up	815.0	693.0	249.0	254.0	ENSG00000125740	2354	19	45467995	45475179	+	GO:0006355|regulation of transcription, DNA-templated;GO:0006357|regulation of transcription by RNA polymerase II;GO:0000122|negative regulation of transcription by RNA polymerase II;GO:0006355|regulation of transcription, DNA-templated;GO:0006357|regulation of transcription by RNA polymerase II;GO:0000122|negative regulation of transcription by RNA polymerase II;GO:0006355|regulation of transcri…	GO:0003677|DNA binding;GO:0003700|DNA-binding transcription factor activity;GO:0000978|RNA polymerase II proximal promoter sequence-specific DNA binding;GO:0000981|DNA-binding transcription factor activity, RNA polymerase II-specific;GO:0000981|DNA-binding transcription factor activity, RNA polymerase II-specific;GO:0000981|DNA-binding transcription factor activity, RNA polymerase II-specific;GO:…	GO:0005634|nucleus;GO:0005634|nucleus;GO:0043231|intracellular membrane-bounded organelle;GO:0005654|nucleoplasm;GO:0005634|nucleus;GO:0005654|nucleoplasm;GO:0005634|nucleus;GO:0005634|nucleus;GO:0043231|intracellular membrane-bounded organelle;GO:0005654|nucleoplasm;GO:0005634|nucleus;GO:0005654|nucleoplasm;GO:0005634|nucleus;GO:0005634|nucleus;GO:0043231|intracellular membrane-bounded organelle…	K09029|protein FosB	hsa04380|hsa04657|hsa05030|hsa05031|hsa05034	Osteoclast differentiation|IL-17 signaling pathway|Cocaine addiction|Amphetamine addiction|Alcoholism	FosB proto-oncogene, AP-1 transcription factor subunit
BCL3	-1.08104313042743	1.19466362289661e-07	2.15118048412369e-06	down	176.0	150.0	360.0	331.0	ENSG00000069399	602	19	44747705	44760044	+	GO:0006351|transcription, DNA-templated;GO:0006974|cellular response to DNA damage stimulus;GO:0045893|positive regulation of transcription, DNA-templated;GO:0045727|positive regulation of translation;GO:0009615|response to virus;GO:0042981|regulation of apoptotic process;GO:0043066|negative regulation of apoptotic process;GO:0045892|negative regulation of transcription, DNA-templated;GO:0007249|…	GO:0005515|protein binding;GO:0008134|transcription factor binding;GO:0030674|protein binding, bridging;GO:0003677|DNA binding;GO:0003700|DNA-binding transcription factor activity	GO:0005634|nucleus;GO:0005634|nucleus;GO:0005737|cytoplasm;GO:0005737|cytoplasm;GO:0043231|intracellular membrane-bounded organelle;GO:0005829|cytosol;GO:0005654|nucleoplasm;GO:0005886|plasma membrane;GO:0048471|perinuclear region of cytoplasm;GO:0030496|midbody;GO:0032991|protein-containing complex;GO:0032996|Bcl3-Bcl10 complex;GO:0033257|Bcl3/NF-kappaB2 complex;GO:0043231|intracellular membrane…	K09258|B-cell CLL/lymphoma protein 3	hsa04625|hsa04668	C-type lectin receptor signaling pathway|TNF signaling pathway	B cell CLL/lymphoma 3
CPM	1.11264803989441	4.23450345958793e-08	8.35002591418744e-07	up	358.0	339.0	177.0	147.0	ENSG00000135678	1368	12	68842197	68971570	-	GO:0006508|proteolysis;GO:0006508|proteolysis;GO:0009653|anatomical structure morphogenesis;GO:0006518|peptide metabolic process;GO:0016485|protein processing;GO:0006508|proteolysis;GO:0009653|anatomical structure morphogenesis;GO:0006518|peptide metabolic process;GO:0016485|protein processing;GO:0006508|proteolysis;GO:0006508|proteolysis;GO:0006508|proteolysis;GO:0009653|anatomical structure mor…	GO:0008270|zinc ion binding;GO:0004181|metallocarboxypeptidase activity;GO:0008270|zinc ion binding;GO:0046872|metal ion binding;GO:0016787|hydrolase activity;GO:0008233|peptidase activity;GO:0004181|metallocarboxypeptidase activity;GO:0008237|metallopeptidase activity;GO:0004180|carboxypeptidase activity;GO:0004181|metallocarboxypeptidase activity;GO:0004180|carboxypeptidase activity;GO:0004181|…	GO:0016020|membrane;GO:0016021|integral component of membrane;GO:0016020|membrane;GO:0005886|plasma membrane;GO:0009986|cell surface;GO:0005615|extracellular space;GO:0005576|extracellular region;GO:0005886|plasma membrane;GO:0031225|anchored component of membrane;GO:0070062|extracellular exosome;GO:0016020|membrane;GO:0005886|plasma membrane;GO:0009986|cell surface;GO:0005615|extracellular space…	K01296|carboxypeptidase M [EC:3.4.17.12]	NA	NA	carboxypeptidase M
SAPCD2	-1.01252596954894	4.14628970137275e-11	1.33197123387996e-09	down	362.0	296.0	678.0	650.0	ENSG00000186193	89958	9	137062124	137070588	-	GO:0051301|cell division;GO:0007049|cell cycle;GO:0008284|positive regulation of cell proliferation;GO:0000132|establishment of mitotic spindle orientation;GO:0000132|establishment of mitotic spindle orientation;GO:0090175|regulation of establishment of planar polarity;GO:0090175|regulation of establishment of planar polarity;GO:0098725|symmetric cell division;GO:0098725|symmetric cell division;G…	GO:0005515|protein binding	GO:0005634|nucleus;GO:0005737|cytoplasm;GO:0016020|membrane;GO:0005634|nucleus;GO:0005730|nucleolus;GO:0005829|cytosol;GO:0005886|plasma membrane;GO:0030054|cell junction;GO:0005923|bicellular tight junction;GO:0005938|cell cortex;GO:0043296|apical junction complex;GO:0016324|apical plasma membrane;GO:0045179|apical cortex;GO:0045179|apical cortex	NA	NA	NA	suppressor APC domain containing 2
BCO1	-1.35565632292446	9.57406810033709e-07	1.433491487452e-05	down	95.0	68.0	226.0	192.0	ENSG00000135697	53630	16	81238448	81291142	+	GO:0055114|oxidation-reduction process;GO:0001523|retinoid metabolic process;GO:0042572|retinol metabolic process;GO:0001523|retinoid metabolic process;GO:0042574|retinal metabolic process;GO:0016121|carotene catabolic process;GO:0001523|retinoid metabolic process;GO:0035238|vitamin A biosynthetic process;GO:0042574|retinal metabolic process;GO:0042574|retinal metabolic process;GO:1901810|beta-ca…	GO:0046872|metal ion binding;GO:0016491|oxidoreductase activity;GO:0051213|dioxygenase activity;GO:0016702|oxidoreductase activity, acting on single donors with incorporation of molecular oxygen, incorporation of two atoms of oxygen;GO:0004744|retinal isomerase activity;GO:0003834|beta-carotene 15,15'-monooxygenase activity;GO:0010436|carotenoid dioxygenase activity;GO:0003834|beta-carotene 15,15…	GO:0005829|cytosol	K00515|beta-carotene 15,15'-dioxygenase [EC:1.13.11.63]	hsa00830|hsa01100	Retinol metabolism|Metabolic pathways	beta-carotene oxygenase 1
DBP	-1.30671352576298	0.000968609775247424	0.00623025871898985	down	42.0	34.0	95.0	93.0	ENSG00000105516	1628	19	48630030	48637438	-	GO:0045944|positive regulation of transcription by RNA polymerase II;GO:0006355|regulation of transcription, DNA-templated;GO:0006366|transcription by RNA polymerase II;GO:0006357|regulation of transcription by RNA polymerase II;GO:0007623|circadian rhythm;GO:0048511|rhythmic process;GO:0006357|regulation of transcription by RNA polymerase II;GO:0001889|liver development;GO:0045944|positive regul…	GO:0003677|DNA binding;GO:0003700|DNA-binding transcription factor activity;GO:0000977|RNA polymerase II regulatory region sequence-specific DNA binding;GO:0000977|RNA polymerase II regulatory region sequence-specific DNA binding;GO:0000981|DNA-binding transcription factor activity, RNA polymerase II-specific;GO:0000981|DNA-binding transcription factor activity, RNA polymerase II-specific;GO:0000…	GO:0005634|nucleus;GO:0005634|nucleus;GO:0005634|nucleus;GO:0005634|nucleus;GO:0005634|nucleus	K09056|albumin D box-binding protein	NA	NA	D-box binding PAR bZIP transcription factor
GPR180	-1.30925980960274	5.46318262254843e-38	2.07676817193265e-35	down	715.0	689.0	1888.0	1609.0	ENSG00000152749	160897	13	94601903	94634645	+	GO:0007186|G-protein coupled receptor signaling pathway;GO:0019236|response to pheromone	NA	GO:0016020|membrane;GO:0016021|integral component of membrane	NA	NA	NA	G protein-coupled receptor 180
GLIPR1	1.31138038333259	7.27488676963699e-70	1.42224036346403e-66	up	4228.0	3855.0	1744.0	1525.0	ENSG00000139278	11010	12	75480680	75503853	+	GO:0043312|neutrophil degranulation;GO:0019216|regulation of lipid metabolic process	NA	GO:0016020|membrane;GO:0016020|membrane;GO:0016021|integral component of membrane;GO:0005576|extracellular region;GO:0005615|extracellular space;GO:0005886|plasma membrane;GO:0035577|azurophil granule membrane	NA	NA	NA	GLI pathogenesis related 1
TGFB1	-1.1261851995038	2.21856814092684e-15	1.27567668103293e-13	down	600.0	423.0	1133.0	1096.0	ENSG00000105329	7040	19	41301587	41353911	-	GO:0010469|regulation of signaling receptor activity;GO:0043536|positive regulation of blood vessel endothelial cell migration;GO:0010628|positive regulation of gene expression;GO:0010628|positive regulation of gene expression;GO:0010628|positive regulation of gene expression;GO:0010628|positive regulation of gene expression;GO:0010629|negative regulation of gene expression;GO:0010629|negative re…	GO:0008083|growth factor activity;GO:0008083|growth factor activity;GO:0005515|protein binding;GO:0005160|transforming growth factor beta receptor binding;GO:0003823|antigen binding;GO:0042802|identical protein binding;GO:0005125|cytokine activity;GO:0005160|transforming growth factor beta receptor binding;GO:0019899|enzyme binding;GO:0005114|type II transforming growth factor beta receptor bindi…	GO:0005576|extracellular region;GO:0005615|extracellular space;GO:0005737|cytoplasm;GO:0005634|nucleus;GO:0005615|extracellular space;GO:0005576|extracellular region;GO:0005615|extracellular space;GO:0005576|extracellular region;GO:0005886|plasma membrane;GO:0031012|extracellular matrix;GO:0072562|blood microparticle;GO:0062023|collagen-containing extracellular matrix;GO:0009986|cell surface;GO:0…	K13375|transforming growth factor beta-1	hsa04010|hsa04060|hsa04068|hsa04110|hsa04218|hsa04350|hsa04380|hsa04390|hsa04659|hsa04672|hsa04926|hsa04932|hsa04933|hsa05140|hsa05142|hsa05144|hsa05145|hsa05146|hsa05152|hsa05161|hsa05166|hsa05200|hsa05205|hsa05210|hsa05211|hsa05212|hsa05220|hsa05225|hsa05226|hsa05321|hsa05323|hsa05410|hsa05414	MAPK signaling pathway|Cytokine-cytokine receptor interaction|FoxO signaling pathway|Cell cycle|Cellular senescence|TGF-beta signaling pathway|Osteoclast differentiation|Hippo signaling pathway|Th17 cell differentiation|Intestinal immune network for IgA production|Relaxin signaling pathway|Non-alcoholic fatty liver disease (NAFLD)|AGE-RAGE signaling pathway in diabetic complications|Leishmaniasis…	transforming growth factor beta 1
RGS19	1.05633815320955	4.69736570045662e-08	9.18334994439268e-07	up	565.0	394.0	243.0	218.0	ENSG00000171700	10287	20	64073181	64079988	-	GO:0006914|autophagy;GO:0007186|G-protein coupled receptor signaling pathway;GO:0007264|small GTPase mediated signal transduction;GO:0009968|negative regulation of signal transduction;GO:0006914|autophagy;GO:0007186|G-protein coupled receptor signaling pathway;GO:0007264|small GTPase mediated signal transduction;GO:0009968|negative regulation of signal transduction;GO:0045471|response to ethanol	GO:0005515|protein binding;GO:0005515|protein binding;GO:0001965|G-protein alpha-subunit binding	GO:0016020|membrane;GO:0005794|Golgi apparatus;GO:0016020|membrane;GO:0016020|membrane;GO:0005794|Golgi apparatus;GO:0016020|membrane;GO:0005737|cytoplasm;GO:0005903|brush border;GO:0030136|clathrin-coated vesicle;GO:0045121|membrane raft	K16449|regulator of G-protein signaling	NA	NA	regulator of G protein signaling 19
RGS20	1.13498560495075	5.27936827758908e-27	9.40244815111613e-25	up	2318.0	2136.0	963.0	1062.0	ENSG00000147509	8601	8	53851808	53959303	+	GO:0043547|positive regulation of GTPase activity;GO:0009968|negative regulation of signal transduction;GO:0008277|regulation of G-protein coupled receptor protein signaling pathway;GO:0043547|positive regulation of GTPase activity;GO:0009968|negative regulation of signal transduction;GO:0008277|regulation of G-protein coupled receptor protein signaling pathway;GO:0043547|positive regulation of G…	GO:0005515|protein binding;GO:0005096|GTPase activator activity;GO:0005515|protein binding;GO:0005096|GTPase activator activity;GO:0005515|protein binding;GO:0005096|GTPase activator activity	GO:0005634|nucleus;GO:0005737|cytoplasm;GO:0016020|membrane;GO:0005737|cytoplasm;GO:0005802|trans-Golgi network;GO:0005634|nucleus;GO:0005737|cytoplasm;GO:0016020|membrane;GO:0005737|cytoplasm;GO:0005802|trans-Golgi network;GO:0005634|nucleus;GO:0005737|cytoplasm;GO:0016020|membrane;GO:0005737|cytoplasm;GO:0005802|trans-Golgi network	K16449|regulator of G-protein signaling	NA	NA	regulator of G protein signaling 20
RGS22	1.36264634038829	1.46861751702612e-05	0.000165552147615341	up	151.0	153.0	66.0	53.0	ENSG00000132554	26166	8	99960936	100131268	-	GO:0009968|negative regulation of signal transduction;GO:0009968|negative regulation of signal transduction;GO:0009968|negative regulation of signal transduction	NA	GO:0005634|nucleus;GO:0005737|cytoplasm;GO:0005634|nucleus;GO:0005737|cytoplasm;GO:0005634|nucleus;GO:0005737|cytoplasm	NA	NA	NA	regulator of G protein signaling 22
ANKRD13A	1.02938639904038	1.19350145660932e-24	1.63330674336985e-22	up	1954.0	1765.0	910.0	913.0	ENSG00000076513	88455	12	109999186	110039763	+	NA	NA	GO:0016020|membrane;GO:0005886|plasma membrane;GO:0005886|plasma membrane;GO:0005768|endosome;GO:0005770|late endosome;GO:0005886|plasma membrane	K21437|ankyrin repeat domain-containing protein 13	NA	NA	ankyrin repeat domain 13A
AP000769.1	-1.71465998518063	0.00230918678783101	0.0129531398648725	down	12.0	21.0	54.0	55.0	ENSG00000173727	NA	11	65455258	65466720	+	NA	NA	NA	NA	NA	NA	NA
AXIN2	-1.60801572642076	8.00620645450738e-05	0.000731408113016913	down	31.0	33.0	114.0	83.0	ENSG00000168646	8313	17	65528563	65561647	-	GO:0008285|negative regulation of cell proliferation;GO:0010718|positive regulation of epithelial to mesenchymal transition;GO:0001934|positive regulation of protein phosphorylation;GO:0090090|negative regulation of canonical Wnt signaling pathway;GO:0090090|negative regulation of canonical Wnt signaling pathway;GO:0010942|positive regulation of cell death;GO:0007275|multicellular organism develo…	GO:0005515|protein binding;GO:0031625|ubiquitin protein ligase binding;GO:0019899|enzyme binding;GO:0008013|beta-catenin binding;GO:0031625|ubiquitin protein ligase binding;GO:0070411|I-SMAD binding	GO:0005634|nucleus;GO:0005737|cytoplasm;GO:0005737|cytoplasm;GO:0005829|cytosol;GO:0005813|centrosome;GO:0030877|beta-catenin destruction complex;GO:0005634|nucleus;GO:0005813|centrosome	K04385|axin 2	hsa04310|hsa04390|hsa04550|hsa04934|hsa05165|hsa05200|hsa05210|hsa05213|hsa05217|hsa05224|hsa05225|hsa05226	Wnt signaling pathway|Hippo signaling pathway|Signaling pathways regulating pluripotency of stem cells|Cushing syndrome|Human papillomavirus infection|Pathways in cancer|Colorectal cancer|Endometrial cancer|Basal cell carcinoma|Breast cancer|Hepatocellular carcinoma|Gastric cancer	axin 2
HLF	1.51990124902122	4.09244540462367e-09	9.58991701408816e-08	up	274.0	238.0	81.0	97.0	ENSG00000108924	3131	17	55265012	55325065	+	GO:0006355|regulation of transcription, DNA-templated;GO:0048511|rhythmic process;GO:0045944|positive regulation of transcription by RNA polymerase II;GO:0007275|multicellular organism development;GO:0006366|transcription by RNA polymerase II;GO:0035914|skeletal muscle cell differentiation;GO:0006355|regulation of transcription, DNA-templated;GO:0048511|rhythmic process;GO:0045944|positive regula…	GO:0003677|DNA binding;GO:0003700|DNA-binding transcription factor activity;GO:0000977|RNA polymerase II regulatory region sequence-specific DNA binding;GO:0000981|DNA-binding transcription factor activity, RNA polymerase II-specific;GO:0000981|DNA-binding transcription factor activity, RNA polymerase II-specific;GO:0001077|proximal promoter DNA-binding transcription activator activity, RNA polym…	GO:0005634|nucleus;GO:0005634|nucleus;GO:0005634|nucleus;GO:0005634|nucleus;GO:0005634|nucleus;GO:0005634|nucleus;GO:0005634|nucleus;GO:0005634|nucleus;GO:0005634|nucleus;GO:0005634|nucleus;GO:0005634|nucleus;GO:0005634|nucleus;GO:0005634|nucleus;GO:0005634|nucleus;GO:0005634|nucleus;GO:0005634|nucleus;GO:0005634|nucleus;GO:0005634|nucleus;GO:0005634|nucleus	K09057|hepatic leukemia factor	NA	NA	HLF, PAR bZIP transcription factor
SH2B3	-1.39505894622454	5.4711037015639e-58	7.48720541559019e-55	down	1254.0	1187.0	3591.0	2871.0	ENSG00000111252	10019	12	111405948	111451623	+	GO:0007165|signal transduction;GO:0009967|positive regulation of signal transduction;GO:0035556|intracellular signal transduction;GO:0030097|hemopoiesis;GO:0007596|blood coagulation;GO:0007169|transmembrane receptor protein tyrosine kinase signaling pathway;GO:0030154|cell differentiation;GO:0035162|embryonic hemopoiesis;GO:0035556|intracellular signal transduction;GO:0007165|signal transduction;…	GO:0035591|signaling adaptor activity;GO:0005515|protein binding;GO:0005068|transmembrane receptor protein tyrosine kinase adaptor activity;GO:0035591|signaling adaptor activity;GO:0035591|signaling adaptor activity	GO:0005886|plasma membrane;GO:0005829|cytosol	K12459|SH2B adaptor protein 1/3	hsa04722	Neurotrophin signaling pathway	SH2B adaptor protein 3
PPP1R1A	-2.07985311811057	4.04733793839021e-09	9.50048365126416e-08	down	38.0	31.0	150.0	142.0	ENSG00000135447	5502	12	54575387	54588659	-	GO:0007165|signal transduction;GO:0032515|negative regulation of phosphoprotein phosphatase activity;GO:0007165|signal transduction;GO:0032515|negative regulation of phosphoprotein phosphatase activity;GO:0005975|carbohydrate metabolic process;GO:0035556|intracellular signal transduction;GO:0005977|glycogen metabolic process;GO:0007165|signal transduction;GO:0032515|negative regulation of phospho…	GO:0004864|protein phosphatase inhibitor activity;GO:0005515|protein binding;GO:0004864|protein phosphatase inhibitor activity;GO:0004865|protein serine/threonine phosphatase inhibitor activity;GO:0004864|protein phosphatase inhibitor activity;GO:0004864|protein phosphatase inhibitor activity	GO:0005737|cytoplasm;GO:0005615|extracellular space;GO:0005737|cytoplasm	K08050|protein phosphatase 1 regulatory subunit 1A	hsa04261|hsa04720	Adrenergic signaling in cardiomyocytes|Long-term potentiation	protein phosphatase 1 regulatory inhibitor subunit 1A
KIF12	-4.25603410743617	6.63869996197014e-17	4.54253044897807e-15	down	10.0	5.0	163.0	125.0	ENSG00000136883	113220	9	114086126	114099291	-	GO:0007018|microtubule-based movement;GO:0007018|microtubule-based movement;GO:0007018|microtubule-based movement;GO:0007018|microtubule-based movement;GO:0008150|biological_process;GO:0007018|microtubule-based movement	GO:0000166|nucleotide binding;GO:0005524|ATP binding;GO:0003774|motor activity;GO:0003777|microtubule motor activity;GO:0008017|microtubule binding;GO:0005524|ATP binding;GO:0003777|microtubule motor activity;GO:0008017|microtubule binding;GO:0000166|nucleotide binding;GO:0005524|ATP binding;GO:0003777|microtubule motor activity;GO:0008017|microtubule binding;GO:0000166|nucleotide binding;GO:0005…	GO:0005874|microtubule;GO:0005874|microtubule;GO:0005815|microtubule organizing center;GO:0005737|cytoplasm;GO:0005856|cytoskeleton;GO:0005874|microtubule;GO:0005874|microtubule;GO:0070062|extracellular exosome;GO:0070062|extracellular exosome;GO:0005871|kinesin complex	K10399|kinesin family member 12	NA	NA	kinesin family member 12
KIF5C	-1.49568891167548	4.78805049524072e-06	6.07833682999715e-05	down	70.0	46.0	193.0	136.0	ENSG00000168280	3800	2	148875250	149026759	+	GO:0051028|mRNA transport;GO:0007018|microtubule-based movement;GO:0007411|axon guidance;GO:0007018|microtubule-based movement;GO:0099641|anterograde axonal protein transport;GO:0048489|synaptic vesicle transport;GO:0006996|organelle organization;GO:0008045|motor neuron axon guidance;GO:0051028|mRNA transport;GO:0098971|anterograde dendritic transport of neurotransmitter receptor complex;GO:00070…	GO:0000166|nucleotide binding;GO:0005524|ATP binding;GO:0003777|microtubule motor activity;GO:0005515|protein binding;GO:0008017|microtubule binding;GO:0016887|ATPase activity;GO:0008017|microtubule binding;GO:0003777|microtubule motor activity;GO:0003777|microtubule motor activity;GO:0008574|ATP-dependent microtubule motor activity, plus-end-directed;GO:0005524|ATP binding;GO:0003777|microtubule…	GO:0005737|cytoplasm;GO:1904115|axon cytoplasm;GO:0005856|cytoskeleton;GO:0042995|cell projection;GO:0005874|microtubule;GO:0030425|dendrite;GO:0045202|synapse;GO:0005874|microtubule;GO:0005871|kinesin complex;GO:0043025|neuronal cell body;GO:0005871|kinesin complex;GO:0032839|dendrite cytoplasm;GO:0035253|ciliary rootlet;GO:0043005|neuron projection;GO:0043025|neuronal cell body;GO:0044295|axona…	K10396|kinesin family member 5	hsa04144|hsa04728	Endocytosis|Dopaminergic synapse	kinesin family member 5C
AC092675.1	2.84452763660222	0.00996281063237991	0.0427257618976135	up	18.0	18.0	2.0	3.0	ENSG00000222000	NA	2	98331389	98356005	-	NA	NA	NA	NA	NA	NA	NA
SLC37A2	2.00102127326128	9.76226288028694e-21	9.34241730886202e-19	up	512.0	425.0	144.0	92.0	ENSG00000134955	219855	11	125063067	125090312	+	GO:0055085|transmembrane transport;GO:0008643|carbohydrate transport;GO:0015760|glucose-6-phosphate transport;GO:0035435|phosphate ion transmembrane transport;GO:0015760|glucose-6-phosphate transport;GO:0055085|transmembrane transport;GO:0055085|transmembrane transport;GO:0008643|carbohydrate transport;GO:0015760|glucose-6-phosphate transport;GO:0035435|phosphate ion transmembrane transport;GO:00…	GO:0022857|transmembrane transporter activity;GO:0015297|antiporter activity;GO:0061513|glucose 6-phosphate:inorganic phosphate antiporter activity;GO:0061513|glucose 6-phosphate:inorganic phosphate antiporter activity;GO:0022857|transmembrane transporter activity;GO:0015297|antiporter activity;GO:0061513|glucose 6-phosphate:inorganic phosphate antiporter activity;GO:0061513|glucose 6-phosphate:i…	GO:0016020|membrane;GO:0016021|integral component of membrane;GO:0005783|endoplasmic reticulum;GO:0005789|endoplasmic reticulum membrane;GO:0005789|endoplasmic reticulum membrane;GO:0070062|extracellular exosome;GO:0030176|integral component of endoplasmic reticulum membrane;GO:0016020|membrane;GO:0016021|integral component of membrane;GO:0016020|membrane;GO:0016021|integral component of membrane…	K13783|MFS transporter, OPA family, solute carrier family 37 (glycerol-3-phosphate transporter), member 1/2	NA	NA	solute carrier family 37 member 2
TPCN1	-1.14890339475492	3.5028436980268e-11	1.1523176924879e-09	down	268.0	220.0	611.0	477.0	ENSG00000186815	53373	12	113221050	113298585	+	GO:0030317|flagellated sperm motility;GO:0034220|ion transmembrane transport;GO:0055085|transmembrane transport;GO:0006811|ion transport;GO:0034765|regulation of ion transmembrane transport;GO:0006816|calcium ion transport;GO:0070588|calcium ion transmembrane transport;GO:0051209|release of sequestered calcium ion into cytosol;GO:0034220|ion transmembrane transport;GO:0010508|positive regulation …	GO:0005227|calcium activated cation channel activity;GO:0005216|ion channel activity;GO:0005244|voltage-gated ion channel activity;GO:0005515|protein binding;GO:0005245|voltage-gated calcium channel activity;GO:0005262|calcium channel activity;GO:0042802|identical protein binding;GO:0072345|NAADP-sensitive calcium-release channel activity;GO:0072345|NAADP-sensitive calcium-release channel activit…	GO:0036128|CatSper complex;GO:0016020|membrane;GO:0016021|integral component of membrane;GO:0005765|lysosomal membrane;GO:0005765|lysosomal membrane;GO:0005764|lysosome;GO:0005768|endosome;GO:0010008|endosome membrane;GO:0010008|endosome membrane;GO:0005765|lysosomal membrane;GO:0005768|endosome;GO:0005764|lysosome;GO:0016020|membrane;GO:0016021|integral component of membrane;GO:0036128|CatSper c…	K16896|two pore calcium channel protein 1	NA	NA	two pore segment channel 1
OPN3	1.46604247313475	0.00256070476502463	0.0141325805595425	up	72.0	58.0	23.0	24.0	ENSG00000054277	23596	1	241590102	241677376	-	GO:0007186|G-protein coupled receptor signaling pathway;GO:0007165|signal transduction;GO:0050896|response to stimulus;GO:0007186|G-protein coupled receptor signaling pathway;GO:0018298|protein-chromophore linkage;GO:0007602|phototransduction;GO:0007602|phototransduction;GO:0007186|G-protein coupled receptor signaling pathway;GO:0007602|phototransduction;GO:0009584|detection of visible light;GO:0…	GO:0004930|G-protein coupled receptor activity;GO:0009881|photoreceptor activity;GO:0009881|photoreceptor activity;GO:0004930|G-protein coupled receptor activity;GO:0008020|G-protein coupled photoreceptor activity;GO:0008020|G-protein coupled photoreceptor activity;GO:0004930|G-protein coupled receptor activity;GO:0004930|G-protein coupled receptor activity;GO:0004930|G-protein coupled receptor a…	GO:0016020|membrane;GO:0016021|integral component of membrane;GO:0016021|integral component of membrane;GO:0005887|integral component of plasma membrane;GO:0001750|photoreceptor outer segment;GO:0005887|integral component of plasma membrane;GO:0016020|membrane;GO:0016021|integral component of membrane;GO:0016020|membrane;GO:0016021|integral component of membrane;GO:0016020|membrane;GO:0016021|int…	K04256|c-opsin	NA	NA	opsin 3
S1PR2	-1.44897357306159	0.00278151348128972	0.0151653434228884	down	23.0	24.0	69.0	60.0	ENSG00000267534	9294	19	10221435	10231272	-	GO:0007186|G-protein coupled receptor signaling pathway;GO:0007165|signal transduction;GO:0010800|positive regulation of peptidyl-threonine phosphorylation;GO:0007186|G-protein coupled receptor signaling pathway;GO:0046847|filopodium assembly;GO:1903142|positive regulation of establishment of endothelial barrier;GO:0031532|actin cytoskeleton reorganization;GO:0008284|positive regulation of cell p…	GO:0004930|G-protein coupled receptor activity;GO:0005515|protein binding;GO:0038036|sphingosine-1-phosphate receptor activity;GO:0004930|G-protein coupled receptor activity;GO:0005178|integrin binding;GO:0001664|G-protein coupled receptor binding;GO:0008289|lipid binding;GO:0038036|sphingosine-1-phosphate receptor activity;GO:0004930|G-protein coupled receptor activity;GO:0005515|protein binding…	GO:0016020|membrane;GO:0016021|integral component of membrane;GO:0005886|plasma membrane;GO:0005886|plasma membrane;GO:0005886|plasma membrane;GO:0016020|membrane;GO:0016021|integral component of membrane;GO:0005886|plasma membrane;GO:0005886|plasma membrane;GO:0005886|plasma membrane	K04292|sphingosine 1-phosphate receptor 2	hsa04071|hsa04080	Sphingolipid signaling pathway|Neuroactive ligand-receptor interaction	sphingosine-1-phosphate receptor 2
SGPP2	-1.53489144624603	0.000967420911640481	0.00622726019557855	down	22.0	32.0	97.0	62.0	ENSG00000163082	130367	2	222424517	222560948	+	GO:0016311|dephosphorylation;GO:0030148|sphingolipid biosynthetic process;GO:0006670|sphingosine metabolic process	GO:0016787|hydrolase activity;GO:0042392|sphingosine-1-phosphate phosphatase activity;GO:0042392|sphingosine-1-phosphate phosphatase activity;GO:0070780|dihydrosphingosine-1-phosphate phosphatase activity	GO:0016020|membrane;GO:0016021|integral component of membrane;GO:0005783|endoplasmic reticulum;GO:0005783|endoplasmic reticulum;GO:0005789|endoplasmic reticulum membrane;GO:0005789|endoplasmic reticulum membrane	K04717|sphingosine-1-phosphate phosphotase 2 [EC:3.1.3.-]	hsa00600|hsa04071	Sphingolipid metabolism|Sphingolipid signaling pathway	sphingosine-1-phosphate phosphatase 2
CXADR	-1.11717166637836	8.7600911471941e-16	5.28536058289341e-14	down	435.0	353.0	896.0	816.0	ENSG00000154639	1525	21	17512382	17593579	+	GO:0007155|cell adhesion;GO:0046718|viral entry into host cell;GO:0045216|cell-cell junction organization;GO:0050776|regulation of immune response;GO:0050900|leukocyte migration;GO:0030593|neutrophil chemotaxis;GO:0007507|heart development;GO:0016032|viral process;GO:0007005|mitochondrion organization;GO:0031532|actin cytoskeleton reorganization;GO:0007157|heterophilic cell-cell adhesion via plas…	GO:0005515|protein binding;GO:0005178|integrin binding;GO:0008013|beta-catenin binding;GO:0030165|PDZ domain binding;GO:0001618|virus receptor activity;GO:0050839|cell adhesion molecule binding;GO:0008013|beta-catenin binding;GO:0071253|connexin binding;GO:0071253|connexin binding;GO:0086082|cell adhesive protein binding involved in AV node cell-bundle of His cell communication;GO:0005515|protein…	GO:0016020|membrane;GO:0016021|integral component of membrane;GO:0005654|nucleoplasm;GO:0005886|plasma membrane;GO:0005886|plasma membrane;GO:0005886|plasma membrane;GO:0030054|cell junction;GO:0005576|extracellular region;GO:0030054|cell junction;GO:0045121|membrane raft;GO:0005886|plasma membrane;GO:0005887|integral component of plasma membrane;GO:0005923|bicellular tight junction;GO:0005923|bi…	K06788|coxsackievirus and adenovirus receptor	hsa05416	Viral myocarditis	CXADR, Ig-like cell adhesion molecule
JUP	-2.02873333087301	3.47311130035661e-19	2.84607952966348e-17	down	85.0	93.0	375.0	354.0	ENSG00000173801	3728	17	41754604	41786931	-	GO:0043537|negative regulation of blood vessel endothelial cell migration;GO:0045766|positive regulation of angiogenesis;GO:0051091|positive regulation of DNA-binding transcription factor activity;GO:0090263|positive regulation of canonical Wnt signaling pathway;GO:0007155|cell adhesion;GO:0002159|desmosome assembly;GO:0045944|positive regulation of transcription by RNA polymerase II;GO:0031424|k…	GO:0005198|structural molecule activity;GO:0005515|protein binding;GO:0045296|cadherin binding;GO:0045294|alpha-catenin binding;GO:0045296|cadherin binding;GO:0045296|cadherin binding;GO:0003713|transcription coactivator activity;GO:0042803|protein homodimerization activity;GO:0045296|cadherin binding;GO:0019903|protein phosphatase binding;GO:0003713|transcription coactivator activity;GO:0050839|…	GO:0005737|cytoplasm;GO:0005634|nucleus;GO:0005737|cytoplasm;GO:0016020|membrane;GO:0005886|plasma membrane;GO:0005856|cytoskeleton;GO:0030054|cell junction;GO:0005925|focal adhesion;GO:0005576|extracellular region;GO:0005886|plasma membrane;GO:0005913|cell-cell adherens junction;GO:0016342|catenin complex;GO:0070062|extracellular exosome;GO:0005912|adherens junction;GO:0005829|cytosol;GO:0005913…	K10056|junction plakoglobin	hsa05200|hsa05202|hsa05221|hsa05226|hsa05412	Pathways in cancer|Transcriptional misregulation in cancer|Acute myeloid leukemia|Gastric cancer|Arrhythmogenic right ventricular cardiomyopathy (ARVC)	junction plakoglobin
INAVA	-2.03778338337727	8.01338868035731e-27	1.38814207709734e-24	down	134.0	148.0	668.0	501.0	ENSG00000163362	55765	1	200891048	200915735	+	GO:0045087|innate immune response;GO:0045087|innate immune response;GO:0002376|immune system process;GO:0045087|innate immune response;GO:0045087|innate immune response;GO:0070431|nucleotide-binding oligomerization domain containing 2 signaling pathway;GO:0031398|positive regulation of protein ubiquitination;GO:0043123|positive regulation of I-kappaB kinase/NF-kappaB signaling;GO:0032874|positive…	GO:0005515|protein binding;GO:0005515|protein binding	GO:0005634|nucleus;GO:0005634|nucleus;GO:0005737|cytoplasm;GO:0005737|cytoplasm;GO:0005634|nucleus;GO:0005634|nucleus;GO:0005737|cytoplasm;GO:0005737|cytoplasm	NA	NA	NA	innate immunity activator
ATAT1	-1.26052969510099	0.00562931441818935	0.02696435695237	down	33.0	26.0	68.0	73.0	ENSG00000137343	79969	6	30626842	30646823	+	GO:0048666|neuron development;GO:0070507|regulation of microtubule cytoskeleton organization;GO:0071929|alpha-tubulin acetylation;GO:0071929|alpha-tubulin acetylation;GO:0060271|cilium assembly;GO:0071929|alpha-tubulin acetylation;GO:0048666|neuron development;GO:0070507|regulation of microtubule cytoskeleton organization;GO:0071929|alpha-tubulin acetylation;GO:0071929|alpha-tubulin acetylation;G…	GO:0016740|transferase activity;GO:0016746|transferase activity, transferring acyl groups;GO:0019799|tubulin N-acetyltransferase activity;GO:0019799|tubulin N-acetyltransferase activity;GO:0050662|coenzyme binding;GO:0004468|lysine N-acetyltransferase activity, acting on acetyl phosphate as donor;GO:0004468|lysine N-acetyltransferase activity, acting on acetyl phosphate as donor;GO:0019799|tubuli…	GO:0005737|cytoplasm;GO:0016020|membrane;GO:0005794|Golgi apparatus;GO:0005829|cytosol;GO:0005856|cytoskeleton;GO:0042995|cell projection;GO:0030054|cell junction;GO:0005905|clathrin-coated pit;GO:0005925|focal adhesion;GO:0005819|spindle;GO:0005874|microtubule;GO:0030424|axon;GO:0005829|cytosol;GO:0072686|mitotic spindle;GO:0005737|cytoplasm;GO:0016020|membrane;GO:0005794|Golgi apparatus;GO:0005…	K19573|alpha-tubulin N-acetyltransferase 1 [EC:2.3.1.108]	NA	NA	alpha tubulin acetyltransferase 1
BLACAT1	-1.508676523781	9.51245328818572e-05	0.000851949759481817	down	43.0	34.0	132.0	89.0	ENSG00000281406	NA	1	205434886	205437879	-	NA	NA	NA	NA	NA	NA	NA
ZFHX4	1.7517212926044	6.16537903088903e-06	7.64901898406668e-05	up	129.0	99.0	39.0	29.0	ENSG00000091656	79776	8	76681219	76867285	+	GO:0006355|regulation of transcription, DNA-templated;GO:0000122|negative regulation of transcription by RNA polymerase II;GO:0045893|positive regulation of transcription, DNA-templated;GO:0006355|regulation of transcription, DNA-templated	GO:0003676|nucleic acid binding;GO:0008270|zinc ion binding;GO:0046872|metal ion binding;GO:0003677|DNA binding;GO:0043565|sequence-specific DNA binding;GO:0000978|RNA polymerase II proximal promoter sequence-specific DNA binding;GO:0000981|DNA-binding transcription factor activity, RNA polymerase II-specific;GO:0000981|DNA-binding transcription factor activity, RNA polymerase II-specific;GO:0044…	GO:0005634|nucleus;GO:0005634|nucleus;GO:0005634|nucleus	K09380|zinc finger homeobox protein 4	NA	NA	zinc finger homeobox 4
BMP4	-1.58935415205746	8.76709428072199e-16	5.28536058289341e-14	down	191.0	136.0	491.0	491.0	ENSG00000125378	652	14	53949736	53958761	-	GO:0010628|positive regulation of gene expression;GO:0010629|negative regulation of gene expression;GO:0008284|positive regulation of cell proliferation;GO:0045944|positive regulation of transcription by RNA polymerase II;GO:0045944|positive regulation of transcription by RNA polymerase II;GO:0045944|positive regulation of transcription by RNA polymerase II;GO:0030509|BMP signaling pathway;GO:003…	GO:0008083|growth factor activity;GO:0005515|protein binding;GO:0005125|cytokine activity;GO:0005125|cytokine activity;GO:0005160|transforming growth factor beta receptor binding;GO:0042056|chemoattractant activity;GO:0005125|cytokine activity;GO:0039706|co-receptor binding;GO:0070700|BMP receptor binding;GO:0070700|BMP receptor binding;GO:0008201|heparin binding;GO:0008083|growth factor activity…	GO:0005615|extracellular space;GO:0005576|extracellular region;GO:0005576|extracellular region;GO:0005615|extracellular space;GO:0005615|extracellular space;GO:0005615|extracellular space;GO:0005576|extracellular region;GO:0005788|endoplasmic reticulum lumen;GO:0005615|extracellular space;GO:0005576|extracellular region;GO:0005576|extracellular region;GO:0005615|extracellular space;GO:0005615|ext…	K04662|bone morphogenetic protein 4	hsa04060|hsa04350|hsa04390|hsa04550|hsa04919|hsa05200|hsa05217|hsa05418	Cytokine-cytokine receptor interaction|TGF-beta signaling pathway|Hippo signaling pathway|Signaling pathways regulating pluripotency of stem cells|Thyroid hormone signaling pathway|Pathways in cancer|Basal cell carcinoma|Fluid shear stress and atherosclerosis	bone morphogenetic protein 4
ODAPH	2.16318126697195	0.000787082927742347	0.00523991711706904	up	52.0	38.0	9.0	11.0	ENSG00000174792	152816	4	75556048	75565885	+	GO:0070169|positive regulation of biomineral tissue development;GO:0070175|positive regulation of enamel mineralization;GO:0070175|positive regulation of enamel mineralization;GO:0070169|positive regulation of biomineral tissue development;GO:0070175|positive regulation of enamel mineralization;GO:0070175|positive regulation of enamel mineralization	GO:0005515|protein binding;GO:0005515|protein binding	GO:0005576|extracellular region;GO:0005576|extracellular region	NA	NA	NA	odontogenesis associated phosphoprotein
LZTS1	-1.02379812159328	1.78155843145373e-06	2.50314446965548e-05	down	157.0	142.0	312.0	297.0	ENSG00000061337	11178	8	20246165	20303963	-	GO:0006351|transcription, DNA-templated;GO:0007049|cell cycle;GO:0006355|regulation of transcription, DNA-templated;GO:0016242|negative regulation of macroautophagy;GO:0044772|mitotic cell cycle phase transition;GO:0006351|transcription, DNA-templated;GO:0007049|cell cycle;GO:0006355|regulation of transcription, DNA-templated;GO:0016242|negative regulation of macroautophagy;GO:0044772|mitotic cel…	GO:0003677|DNA binding;GO:0005515|protein binding;GO:0008017|microtubule binding;GO:0003700|DNA-binding transcription factor activity;GO:0003677|DNA binding;GO:0005515|protein binding;GO:0008017|microtubule binding;GO:0003700|DNA-binding transcription factor activity;GO:0003677|DNA binding;GO:0005515|protein binding;GO:0008017|microtubule binding;GO:0003700|DNA-binding transcription factor activi…	GO:0005737|cytoplasm;GO:0016020|membrane;GO:0005886|plasma membrane;GO:0042995|cell projection;GO:0030054|cell junction;GO:0045202|synapse;GO:0045211|postsynaptic membrane;GO:0014069|postsynaptic density;GO:0043197|dendritic spine;GO:0005737|cytoplasm;GO:0016020|membrane;GO:0005886|plasma membrane;GO:0042995|cell projection;GO:0030054|cell junction;GO:0045202|synapse;GO:0045211|postsynaptic membr…	NA	NA	NA	leucine zipper tumor suppressor 1
HABP4	1.30658653447448	1.23974523422529e-14	6.37816298134326e-13	up	559.0	522.0	224.0	214.0	ENSG00000130956	22927	9	96450201	96491336	+	GO:0006397|mRNA processing;GO:0008380|RNA splicing;GO:0045948|positive regulation of translational initiation;GO:0006417|regulation of translation;GO:0071260|cellular response to mechanical stimulus;GO:0002576|platelet degranulation;GO:0033120|positive regulation of RNA splicing;GO:0043392|negative regulation of DNA binding;GO:0006397|mRNA processing;GO:0008380|RNA splicing;GO:0045948|positive re…	GO:0003723|RNA binding;GO:0005515|protein binding;GO:0003723|RNA binding;GO:0005515|protein binding	GO:0005634|nucleus;GO:0005634|nucleus;GO:0005634|nucleus;GO:0005737|cytoplasm;GO:0005737|cytoplasm;GO:0005737|cytoplasm;GO:0016607|nuclear speck;GO:0016607|nuclear speck;GO:0005730|nucleolus;GO:0005730|nucleolus;GO:0005576|extracellular region;GO:0005829|cytosol;GO:0010494|cytoplasmic stress granule;GO:0010494|cytoplasmic stress granule;GO:0097504|Gemini of coiled bodies;GO:0097504|Gemini of coil…	K19019|intracellular hyaluronan-binding protein 4	NA	NA	hyaluronan binding protein 4
CHI3L2	2.15319781707931	0.000361485406785313	0.00270323923052295	up	46.0	61.0	9.0	15.0	ENSG00000064886	1117	1	111200771	111243440	+	GO:0005975|carbohydrate metabolic process;GO:0005975|carbohydrate metabolic process;GO:0005975|carbohydrate metabolic process;GO:0005975|carbohydrate metabolic process;GO:0005975|carbohydrate metabolic process;GO:0005975|carbohydrate metabolic process;GO:0005975|carbohydrate metabolic process;GO:0005975|carbohydrate metabolic process;GO:0005975|carbohydrate metabolic process;GO:0005975|carbohydra…	GO:0030246|carbohydrate binding;GO:0016787|hydrolase activity;GO:0008061|chitin binding;GO:0008061|chitin binding;GO:0008061|chitin binding;GO:0008061|chitin binding;GO:0008061|chitin binding;GO:0030246|carbohydrate binding;GO:0016787|hydrolase activity;GO:0008061|chitin binding;GO:0008061|chitin binding;GO:0008061|chitin binding;GO:0008061|chitin binding;GO:0030246|carbohydrate binding;GO:001678…	GO:0005615|extracellular space;GO:0005576|extracellular region;GO:0005615|extracellular space;GO:0005576|extracellular region;GO:0005615|extracellular space;GO:0005615|extracellular space;GO:0005615|extracellular space;GO:0005615|extracellular space;GO:0005576|extracellular region;GO:0005615|extracellular space;GO:0005576|extracellular region;GO:0005615|extracellular space;GO:0005615|extracellula…	K17523|chitinase-3-like protein 1/2	NA	NA	chitinase 3 like 2
NR1H4	-4.77192405695003	0.000226081684454992	0.00180088932000382	down	1.0	1.0	20.0	34.0	ENSG00000012504	9971	12	100473708	100564413	+	GO:0045944|positive regulation of transcription by RNA polymerase II;GO:0006355|regulation of transcription, DNA-templated;GO:0006351|transcription, DNA-templated;GO:0030522|intracellular receptor signaling pathway;GO:0043401|steroid hormone mediated signaling pathway;GO:0006954|inflammatory response;GO:0002376|immune system process;GO:0045087|innate immune response;GO:0071222|cellular response t…	GO:0008270|zinc ion binding;GO:0046872|metal ion binding;GO:0003677|DNA binding;GO:0003700|DNA-binding transcription factor activity;GO:0043565|sequence-specific DNA binding;GO:0005515|protein binding;GO:0003707|steroid hormone receptor activity;GO:0043565|sequence-specific DNA binding;GO:0000977|RNA polymerase II regulatory region sequence-specific DNA binding;GO:0000981|DNA-binding transcriptio…	GO:0005634|nucleus;GO:0005634|nucleus;GO:0005654|nucleoplasm;GO:0090575|RNA polymerase II transcription factor complex;GO:0005719|nuclear euchromatin;GO:0005634|nucleus;GO:0005634|nucleus;GO:0005654|nucleoplasm;GO:0090575|RNA polymerase II transcription factor complex;GO:0005719|nuclear euchromatin;GO:0005634|nucleus;GO:0005634|nucleus;GO:0005634|nucleus;GO:0005654|nucleoplasm;GO:0090575|RNA poly…	K08537|farnesoid X receptor	hsa04976	Bile secretion	nuclear receptor subfamily 1 group H member 4
FP565260.3	-2.49984705633427	0.00912608296668948	0.0397993771189119	down	6.0	2.0	23.0	22.0	ENSG00000277117	102723996	21	5022493	5040666	+	GO:0006955|immune response;GO:0007165|signal transduction;GO:0007166|cell surface receptor signaling pathway;GO:0031295|T cell costimulation;GO:0042102|positive regulation of T cell proliferation;GO:0042130|negative regulation of T cell proliferation;GO:0071222|cellular response to lipopolysaccharide	NA	GO:0016020|membrane;GO:0016021|integral component of membrane;GO:0005886|plasma membrane;GO:0036464|cytoplasmic ribonucleoprotein granule;GO:0016020|membrane;GO:0016021|integral component of membrane;GO:0009897|external side of plasma membrane;GO:0009986|cell surface	K06710|inducible T-cell co-stimulator ligand	hsa04514|hsa04672	Cell adhesion molecules (CAMs)|Intestinal immune network for IgA production	Homo sapiens ICOS ligand (LOC102723996), mRNA.
SCN3A	-3.6219947759738	5.63675439822551e-05	0.000542849992538467	down	5.0	1.0	43.0	31.0	ENSG00000153253	6328	2	165087522	165204067	-	GO:0055085|transmembrane transport;GO:0006811|ion transport;GO:0034220|ion transmembrane transport;GO:0006814|sodium ion transport;GO:0035725|sodium ion transmembrane transport;GO:0055085|transmembrane transport;GO:0006811|ion transport;GO:0034765|regulation of ion transmembrane transport;GO:0006814|sodium ion transport;GO:0006814|sodium ion transport;GO:0019228|neuronal action potential;GO:00860…	GO:0005216|ion channel activity;GO:0005248|voltage-gated sodium channel activity;GO:0005216|ion channel activity;GO:0005244|voltage-gated ion channel activity;GO:0005272|sodium channel activity;GO:0005248|voltage-gated sodium channel activity;GO:0005248|voltage-gated sodium channel activity;GO:0005248|voltage-gated sodium channel activity;GO:0005216|ion channel activity;GO:0005216|ion channel act…	GO:0016020|membrane;GO:0016021|integral component of membrane;GO:0001518|voltage-gated sodium channel complex;GO:0016020|membrane;GO:0016021|integral component of membrane;GO:0005886|plasma membrane;GO:0001518|voltage-gated sodium channel complex;GO:0005886|plasma membrane;GO:0030424|axon;GO:0001518|voltage-gated sodium channel complex;GO:0005737|cytoplasm;GO:0016020|membrane;GO:0016021|integral …	K04836|voltage-gated sodium channel type III alpha	hsa04742	Taste transduction	sodium voltage-gated channel alpha subunit 3
SCN9A	-2.90629648137286	6.69828258909602e-09	1.49050402002893e-07	down	16.0	9.0	105.0	83.0	ENSG00000169432	6335	2	166195185	166375993	-	GO:0055085|transmembrane transport;GO:0006811|ion transport;GO:0034765|regulation of ion transmembrane transport;GO:0006814|sodium ion transport;GO:0006954|inflammatory response;GO:0048266|behavioral response to pain;GO:0006814|sodium ion transport;GO:0035725|sodium ion transmembrane transport;GO:0019228|neuronal action potential;GO:0086010|membrane depolarization during action potential;GO:00192…	GO:0005216|ion channel activity;GO:0005244|voltage-gated ion channel activity;GO:0005272|sodium channel activity;GO:0005248|voltage-gated sodium channel activity;GO:0005248|voltage-gated sodium channel activity;GO:0005248|voltage-gated sodium channel activity;GO:0005248|voltage-gated sodium channel activity;GO:0031402|sodium ion binding;GO:0005216|ion channel activity;GO:0005244|voltage-gated ion…	GO:0016020|membrane;GO:0016021|integral component of membrane;GO:0005886|plasma membrane;GO:0042995|cell projection;GO:0001518|voltage-gated sodium channel complex;GO:0005887|integral component of plasma membrane;GO:0005886|plasma membrane;GO:0030424|axon;GO:0001518|voltage-gated sodium channel complex;GO:0016020|membrane;GO:0016021|integral component of membrane;GO:0005886|plasma membrane;GO:004…	K04841|voltage-gated sodium channel type IX alpha	hsa04742	Taste transduction	sodium voltage-gated channel alpha subunit 9
INHBA	2.87907214159477	1.77462978242791e-36	6.22713040321177e-34	up	466.0	461.0	75.0	52.0	ENSG00000122641	3624	7	41667168	41705834	-	GO:0010628|positive regulation of gene expression;GO:0010469|regulation of signaling receptor activity;GO:0030218|erythrocyte differentiation;GO:0030154|cell differentiation;GO:0045893|positive regulation of transcription, DNA-templated;GO:0007399|nervous system development;GO:0006952|defense response;GO:0045944|positive regulation of transcription by RNA polymerase II;GO:0008285|negative regulat…	GO:0008083|growth factor activity;GO:0008083|growth factor activity;GO:0005515|protein binding;GO:0005179|hormone activity;GO:0005179|hormone activity;GO:0005102|signaling receptor binding;GO:0034711|inhibin binding;GO:0046982|protein heterodimerization activity;GO:0042802|identical protein binding;GO:0005125|cytokine activity;GO:0005160|transforming growth factor beta receptor binding;GO:0017046…	GO:0005576|extracellular region;GO:0005576|extracellular region;GO:0005615|extracellular space;GO:0005576|extracellular region;GO:0005615|extracellular space;GO:0043512|inhibin A complex;GO:0048471|perinuclear region of cytoplasm;GO:0043512|inhibin A complex;GO:0043509|activin A complex;GO:0005576|extracellular region;GO:0005576|extracellular region;GO:0005615|extracellular space;GO:0005576|extra…	K04667|inhibin beta A chain	hsa04060|hsa04350|hsa04550	Cytokine-cytokine receptor interaction|TGF-beta signaling pathway|Signaling pathways regulating pluripotency of stem cells	inhibin subunit beta A
COL5A1	-1.34298980435183	5.14929696426759e-10	1.40095683809149e-08	down	140.0	122.0	368.0	300.0	ENSG00000130635	1289	9	134641774	134844843	+	GO:0007155|cell adhesion;GO:0001568|blood vessel development;GO:0003007|heart morphogenesis;GO:0030199|collagen fibril organization;GO:0035989|tendon development;GO:0043588|skin development;GO:0051128|regulation of cellular component organization;GO:0016477|cell migration;GO:0007155|cell adhesion;GO:0030198|extracellular matrix organization;GO:0030198|extracellular matrix organization;GO:0030199|…	GO:0046872|metal ion binding;GO:0005515|protein binding;GO:0005201|extracellular matrix structural constituent;GO:0008201|heparin binding;GO:0008201|heparin binding;GO:0005201|extracellular matrix structural constituent;GO:0030020|extracellular matrix structural constituent conferring tensile strength;GO:0005178|integrin binding;GO:0008201|heparin binding;GO:0043394|proteoglycan binding;GO:004840…	GO:0005576|extracellular region;GO:0005581|collagen trimer;GO:0005604|basement membrane;GO:0031012|extracellular matrix;GO:0005615|extracellular space;GO:0005576|extracellular region;GO:0031012|extracellular matrix;GO:0031012|extracellular matrix;GO:0062023|collagen-containing extracellular matrix;GO:0005788|endoplasmic reticulum lumen;GO:0005576|extracellular region;GO:0005588|collagen type V tr…	K19721|collagen, type V/XI/XXIV/XXVII, alpha	hsa04974	Protein digestion and absorption	collagen type V alpha 1 chain
TESC	-1.76693222845188	0.00191351189226216	0.0110724779051195	down	17.0	13.0	51.0	51.0	ENSG00000088992	54997	12	117038923	117099479	-	GO:0015031|protein transport;GO:0043086|negative regulation of catalytic activity;GO:0030154|cell differentiation;GO:0045893|positive regulation of transcription, DNA-templated;GO:0050821|protein stabilization;GO:0010628|positive regulation of gene expression;GO:0008285|negative regulation of cell proliferation;GO:0051604|protein maturation;GO:0006469|negative regulation of protein kinase activit…	GO:0046872|metal ion binding;GO:0005509|calcium ion binding;GO:0042803|protein homodimerization activity;GO:0005515|protein binding;GO:0000287|magnesium ion binding;GO:0004860|protein kinase inhibitor activity;GO:0005509|calcium ion binding;GO:0019212|phosphatase inhibitor activity;GO:0046872|metal ion binding;GO:0005509|calcium ion binding;GO:0042803|protein homodimerization activity;GO:0005515|…	GO:0005634|nucleus;GO:0005634|nucleus;GO:0005737|cytoplasm;GO:0005737|cytoplasm;GO:0016020|membrane;GO:0005829|cytosol;GO:0005886|plasma membrane;GO:0005886|plasma membrane;GO:0042995|cell projection;GO:0030027|lamellipodium;GO:0030027|lamellipodium;GO:0032587|ruffle membrane;GO:0005634|nucleus;GO:0001726|ruffle;GO:0005634|nucleus;GO:0005634|nucleus;GO:0005737|cytoplasm;GO:0005737|cytoplasm;GO:00…	K17612|calcineurin B homologous protein 3	NA	NA	tescalcin
EFHD1	-2.89483439833657	1.88080658423306e-13	8.49466604132985e-12	down	21.0	20.0	182.0	126.0	ENSG00000115468	80303	2	232606057	232682781	+	GO:0031175|neuron projection development	GO:0046872|metal ion binding;GO:0005509|calcium ion binding;GO:0046872|metal ion binding;GO:0005509|calcium ion binding;GO:0005509|calcium ion binding;GO:0005509|calcium ion binding;GO:0005509|calcium ion binding;GO:0005509|calcium ion binding	GO:0016020|membrane;GO:0005743|mitochondrial inner membrane;GO:0005739|mitochondrion;GO:0016020|membrane;GO:0005743|mitochondrial inner membrane;GO:0005739|mitochondrion	NA	NA	NA	EF-hand domain family member D1
KLF9	-1.79841297213721	6.80698945495004e-05	0.000636527001276905	down	30.0	22.0	116.0	67.0	ENSG00000119138	687	9	70384597	70414624	-	GO:0007623|circadian rhythm;GO:0048511|rhythmic process;GO:0006357|regulation of transcription by RNA polymerase II;GO:0006357|regulation of transcription by RNA polymerase II;GO:0097067|cellular response to thyroid hormone stimulus;GO:0010839|negative regulation of keratinocyte proliferation;GO:0071387|cellular response to cortisol stimulus	GO:0003676|nucleic acid binding;GO:0046872|metal ion binding;GO:0003677|DNA binding;GO:0000981|DNA-binding transcription factor activity, RNA polymerase II-specific;GO:0000981|DNA-binding transcription factor activity, RNA polymerase II-specific;GO:0000981|DNA-binding transcription factor activity, RNA polymerase II-specific;GO:0003700|DNA-binding transcription factor activity	GO:0005634|nucleus;GO:0005634|nucleus;GO:0005829|cytosol;GO:0005654|nucleoplasm;GO:0005886|plasma membrane;GO:0005634|nucleus	K09208|krueppel-like factor 9/13/14/16	NA	NA	Kruppel like factor 9
COL4A1	-1.04223282088275	3.21979186692424e-38	1.25893861996738e-35	down	1669.0	1590.0	3712.0	3040.0	ENSG00000187498	1282	13	110148963	110307149	-	GO:0030198|extracellular matrix organization;GO:0001525|angiogenesis;GO:0030198|extracellular matrix organization;GO:0001569|branching involved in blood vessel morphogenesis;GO:0061304|retinal blood vessel morphogenesis;GO:0007420|brain development;GO:0007528|neuromuscular junction development;GO:0030855|epithelial cell differentiation;GO:0038063|collagen-activated tyrosine kinase receptor signal…	GO:0005515|protein binding;GO:0005201|extracellular matrix structural constituent;GO:0005201|extracellular matrix structural constituent;GO:0030020|extracellular matrix structural constituent conferring tensile strength;GO:0030020|extracellular matrix structural constituent conferring tensile strength;GO:0005201|extracellular matrix structural constituent;GO:0048407|platelet-derived growth factor…	GO:0005576|extracellular region;GO:0005576|extracellular region;GO:0005581|collagen trimer;GO:0005615|extracellular space;GO:0005576|extracellular region;GO:0031012|extracellular matrix;GO:0005604|basement membrane;GO:0031012|extracellular matrix;GO:0062023|collagen-containing extracellular matrix;GO:0062023|collagen-containing extracellular matrix;GO:0005788|endoplasmic reticulum lumen;GO:000560…	K06237|collagen, type IV, alpha	hsa04151|hsa04510|hsa04512|hsa04926|hsa04933|hsa04974|hsa05146|hsa05165|hsa05200|hsa05222	PI3K-Akt signaling pathway|Focal adhesion|ECM-receptor interaction|Relaxin signaling pathway|AGE-RAGE signaling pathway in diabetic complications|Protein digestion and absorption|Amoebiasis|Human papillomavirus infection|Pathways in cancer|Small cell lung cancer	collagen type IV alpha 1 chain
LINC01910	1.59275673534338	0.00201362743454306	0.0115299127371221	up	70.0	58.0	29.0	14.0	ENSG00000266278	101060542	18	70380140	70384591	-	NA	NA	NA	NA	NA	NA	NA
SPRY1	-2.13342686314527	2.79104754991605e-05	0.000292910166569027	down	15.0	17.0	73.0	68.0	ENSG00000164056	10252	4	123396795	123403760	+	GO:0008285|negative regulation of cell proliferation;GO:0046580|negative regulation of Ras protein signal transduction;GO:0070373|negative regulation of ERK1 and ERK2 cascade;GO:0001759|organ induction;GO:0070373|negative regulation of ERK1 and ERK2 cascade;GO:0060940|epithelial to mesenchymal transition involved in cardiac fibroblast development;GO:0007275|multicellular organism development;GO:0…	GO:0005515|protein binding;GO:0005515|protein binding;GO:0005515|protein binding;GO:0005515|protein binding	GO:0005737|cytoplasm;GO:0016020|membrane;GO:0005794|Golgi apparatus;GO:0005829|cytosol;GO:0005654|nucleoplasm;GO:0005886|plasma membrane;GO:0005829|cytosol;GO:0005829|cytosol;GO:0005829|cytosol;GO:0005794|Golgi apparatus;GO:0005829|cytosol;GO:0005654|nucleoplasm;GO:0005737|cytoplasm;GO:0016020|membrane;GO:0005794|Golgi apparatus;GO:0005829|cytosol;GO:0005654|nucleoplasm;GO:0005886|plasma membrane…	K04704|protein sprouty homolog 1	NA	NA	sprouty RTK signaling antagonist 1
ADAMTS15	-1.55141462105849	6.13914177061945e-05	0.000585056790605343	down	44.0	31.0	127.0	94.0	ENSG00000166106	170689	11	130448974	130476641	+	GO:0006508|proteolysis	GO:0008270|zinc ion binding;GO:0046872|metal ion binding;GO:0016787|hydrolase activity;GO:0008233|peptidase activity;GO:0004222|metalloendopeptidase activity;GO:0008237|metallopeptidase activity;GO:0004175|endopeptidase activity;GO:0008201|heparin binding;GO:0050840|extracellular matrix binding	GO:0005576|extracellular region;GO:0062023|collagen-containing extracellular matrix;GO:0005615|extracellular space;GO:0009986|cell surface	K08629|a disintegrin and metalloproteinase with thrombospondin motifs 15 [EC:3.4.24.-]	NA	NA	ADAM metallopeptidase with thrombospondin type 1 motif 15
PDCD4	-1.20098246709351	1.18844477288828e-14	6.16055557461218e-13	down	339.0	352.0	936.0	669.0	ENSG00000150593	27250	10	110871795	110900006	+	GO:2000353|positive regulation of endothelial cell apoptotic process;GO:1904706|negative regulation of vascular smooth muscle cell proliferation;GO:0050729|positive regulation of inflammatory response;GO:1900016|negative regulation of cytokine production involved in inflammatory response;GO:1905064|negative regulation of vascular smooth muscle cell differentiation;GO:1905461|positive regulation o…	GO:0003723|RNA binding;GO:0005515|protein binding;GO:0003723|RNA binding;GO:0005515|protein binding	GO:0005634|nucleus;GO:0005634|nucleus;GO:0005634|nucleus;GO:0005737|cytoplasm;GO:0005737|cytoplasm;GO:0005829|cytosol;GO:0005634|nucleus;GO:0005829|cytosol;GO:0005829|cytosol;GO:0005634|nucleus;GO:0005634|nucleus;GO:0005634|nucleus;GO:0005737|cytoplasm;GO:0005737|cytoplasm;GO:0005829|cytosol;GO:0005634|nucleus;GO:0005829|cytosol;GO:0005829|cytosol	K16865|programmed cell death protein 4	hsa05205|hsa05206	Proteoglycans in cancer|MicroRNAs in cancer	programmed cell death 4
TGFA	-1.08626864331988	5.29888433468662e-19	4.28178154768606e-17	down	617.0	503.0	1292.0	1094.0	ENSG00000163235	7039	2	70447280	70554193	-	GO:0051781|positive regulation of cell division;GO:0006888|ER to Golgi vesicle-mediated transport;GO:0008283|cell proliferation;GO:0048208|COPII vesicle coating;GO:0000187|activation of MAPK activity;GO:0007173|epidermal growth factor receptor signaling pathway;GO:0008284|positive regulation of cell proliferation;GO:0006357|regulation of transcription by RNA polymerase II;GO:0045741|positive regu…	GO:0008083|growth factor activity;GO:0005515|protein binding;GO:0005154|epidermal growth factor receptor binding;GO:0005154|epidermal growth factor receptor binding;GO:0008083|growth factor activity;GO:0008083|growth factor activity;GO:0008083|growth factor activity;GO:0005515|protein binding;GO:0005154|epidermal growth factor receptor binding;GO:0005154|epidermal growth factor receptor binding;G…	GO:0005615|extracellular space;GO:0048471|perinuclear region of cytoplasm;GO:0016020|membrane;GO:0016021|integral component of membrane;GO:0005886|plasma membrane;GO:0005576|extracellular region;GO:0005615|extracellular space;GO:0005615|extracellular space;GO:0000139|Golgi membrane;GO:0005789|endoplasmic reticulum membrane;GO:0005886|plasma membrane;GO:0009986|cell surface;GO:0031410|cytoplasmic …	K08774|transforming growth factor, alpha	hsa01521|hsa04010|hsa04012|hsa04014|hsa04151|hsa04915|hsa05200|hsa05210|hsa05211|hsa05212|hsa05214|hsa05215|hsa05223|hsa05225	EGFR tyrosine kinase inhibitor resistance|MAPK signaling pathway|ErbB signaling pathway|Ras signaling pathway|PI3K-Akt signaling pathway|Estrogen signaling pathway|Pathways in cancer|Colorectal cancer|Renal cell carcinoma|Pancreatic cancer|Glioma|Prostate cancer|Non-small cell lung cancer|Hepatocellular carcinoma	transforming growth factor alpha
SYP	1.94916815925783	0.00803036814821689	0.035984148038097	up	36.0	29.0	11.0	6.0	ENSG00000102003	6855	X	49187804	49200259	-	GO:0048168|regulation of neuronal synaptic plasticity;GO:0006897|endocytosis;GO:0048172|regulation of short-term neuronal synaptic plasticity;GO:0048169|regulation of long-term neuronal synaptic plasticity;GO:0048499|synaptic vesicle membrane organization;GO:0016188|synaptic vesicle maturation;GO:0048169|regulation of long-term neuronal synaptic plasticity;GO:0048172|regulation of short-term neur…	GO:0015485|cholesterol binding;GO:0042169|SH2 domain binding;GO:0042802|identical protein binding;GO:0043621|protein self-association;GO:0015485|cholesterol binding;GO:0043621|protein self-association	GO:0016020|membrane;GO:0016021|integral component of membrane;GO:0008021|synaptic vesicle;GO:0030054|cell junction;GO:0031410|cytoplasmic vesicle;GO:0045202|synapse;GO:0043005|neuron projection;GO:0030672|synaptic vesicle membrane;GO:0043005|neuron projection;GO:0008021|synaptic vesicle;GO:0030285|integral component of synaptic vesicle membrane;GO:0031594|neuromuscular junction;GO:0042734|presyna…	NA	NA	NA	synaptophysin
ADAMTSL4	-1.98037070395099	0.00818169252544635	0.0364592843408445	down	3.0	17.0	49.0	32.0	ENSG00000143382	54507	1	150549369	150560937	+	GO:0006508|proteolysis;GO:0006915|apoptotic process;GO:0043065|positive regulation of apoptotic process;GO:0006508|proteolysis;GO:0006915|apoptotic process;GO:0043065|positive regulation of apoptotic process;GO:0006508|proteolysis;GO:0006915|apoptotic process;GO:0043065|positive regulation of apoptotic process;GO:0006508|proteolysis;GO:0006915|apoptotic process;GO:0043065|positive regulation of a…	GO:0005515|protein binding;GO:0008233|peptidase activity;GO:0002020|protease binding;GO:0005515|protein binding;GO:0008233|peptidase activity;GO:0002020|protease binding;GO:0005515|protein binding;GO:0008233|peptidase activity;GO:0002020|protease binding;GO:0005515|protein binding;GO:0008233|peptidase activity;GO:0002020|protease binding	GO:0005576|extracellular region;GO:0005575|cellular_component;GO:0005788|endoplasmic reticulum lumen;GO:0005576|extracellular region;GO:0005575|cellular_component;GO:0005788|endoplasmic reticulum lumen;GO:0005576|extracellular region;GO:0005575|cellular_component;GO:0005788|endoplasmic reticulum lumen;GO:0005576|extracellular region;GO:0005575|cellular_component;GO:0005788|endoplasmic reticulum l…	NA	NA	NA	ADAMTS like 4
COL1A1	-2.44507385738287	5.73459001132177e-05	0.00055149588408249	down	8.0	12.0	61.0	49.0	ENSG00000108821	1277	17	50183289	50201632	-	GO:0048706|embryonic skeletal system development;GO:0045893|positive regulation of transcription, DNA-templated;GO:0050776|regulation of immune response;GO:0050900|leukocyte migration;GO:0001501|skeletal system development;GO:0001501|skeletal system development;GO:0001568|blood vessel development;GO:0030335|positive regulation of cell migration;GO:0007601|visual perception;GO:0030198|extracellula…	GO:0046872|metal ion binding;GO:0005515|protein binding;GO:0005201|extracellular matrix structural constituent;GO:0005201|extracellular matrix structural constituent;GO:0042802|identical protein binding;GO:0030020|extracellular matrix structural constituent conferring tensile strength;GO:0030020|extracellular matrix structural constituent conferring tensile strength;GO:0002020|protease binding;GO…	GO:0005615|extracellular space;GO:0005576|extracellular region;GO:0005581|collagen trimer;GO:0005615|extracellular space;GO:0005615|extracellular space;GO:0005576|extracellular region;GO:0005737|cytoplasm;GO:0031012|extracellular matrix;GO:0031012|extracellular matrix;GO:0062023|collagen-containing extracellular matrix;GO:0062023|collagen-containing extracellular matrix;GO:0005788|endoplasmic ret…	K06236|collagen, type I, alpha	hsa04151|hsa04510|hsa04512|hsa04611|hsa04926|hsa04933|hsa04974|hsa05146|hsa05165	PI3K-Akt signaling pathway|Focal adhesion|ECM-receptor interaction|Platelet activation|Relaxin signaling pathway|AGE-RAGE signaling pathway in diabetic complications|Protein digestion and absorption|Amoebiasis|Human papillomavirus infection	collagen type I alpha 1 chain
SLAIN1	-1.43000204959716	0.00562653949149739	0.0269605017300917	down	22.0	20.0	65.0	49.0	ENSG00000139737	122060	13	77697854	77764242	+	NA	GO:0005515|protein binding;GO:0005515|protein binding;GO:0005515|protein binding;GO:0005515|protein binding	GO:0005737|cytoplasm;GO:0005856|cytoskeleton;GO:0005737|cytoplasm;GO:0005856|cytoskeleton;GO:0005737|cytoplasm;GO:0005856|cytoskeleton;GO:0005737|cytoplasm;GO:0005856|cytoskeleton	K16580|SLAIN motif-containing protein 1/2	NA	NA	SLAIN motif family member 1
AC078850.1	1.60621716296296	0.00485435248159756	0.0238877431537802	up	50.0	51.0	13.0	20.0	ENSG00000248187	NA	4	128567972	128570531	-	NA	NA	NA	NA	NA	NA	NA
GDNF	1.1105253090572	0.00106251642510091	0.00673796908132806	up	128.0	113.0	60.0	52.0	ENSG00000168621	2668	5	37812677	37839686	-	GO:0045944|positive regulation of transcription by RNA polymerase II;GO:0010469|regulation of signaling receptor activity;GO:0007399|nervous system development;GO:0043524|negative regulation of neuron apoptotic process;GO:0007165|signal transduction;GO:0043066|negative regulation of apoptotic process;GO:0007411|axon guidance;GO:0000165|MAPK cascade;GO:0051584|regulation of dopamine uptake involve…	GO:0008083|growth factor activity;GO:0042803|protein homodimerization activity;GO:0005515|protein binding;GO:0005102|signaling receptor binding;GO:0005088|Ras guanyl-nucleotide exchange factor activity;GO:1902379|chemoattractant activity involved in axon guidance;GO:0008083|growth factor activity;GO:0042803|protein homodimerization activity;GO:0005515|protein binding;GO:0005102|signaling receptor…	GO:0005622|intracellular;GO:0005576|extracellular region;GO:0005576|extracellular region;GO:0005576|extracellular region;GO:0005622|intracellular;GO:0005576|extracellular region;GO:0005576|extracellular region;GO:0005576|extracellular region;GO:0005622|intracellular;GO:0005576|extracellular region;GO:0005576|extracellular region;GO:0005576|extracellular region;GO:0005622|intracellular;GO:0005576|…	K05452|glial cell derived neurotrophic factor	NA	NA	glial cell derived neurotrophic factor
PDE4A	-1.82797880569549	2.10824185577718e-07	3.5840111548212e-06	down	37.0	40.0	148.0	127.0	ENSG00000065989	5141	19	10416773	10469631	+	GO:0007165|signal transduction;GO:0007186|G-protein coupled receptor signaling pathway;GO:0007165|signal transduction;GO:0006198|cAMP catabolic process;GO:0007165|signal transduction;GO:0007186|G-protein coupled receptor signaling pathway;GO:0007165|signal transduction;GO:0006198|cAMP catabolic process;GO:0007608|sensory perception of smell;GO:0010738|regulation of protein kinase A signaling;GO:0…	GO:0046872|metal ion binding;GO:0016787|hydrolase activity;GO:0008081|phosphoric diester hydrolase activity;GO:0004114|3',5'-cyclic-nucleotide phosphodiesterase activity;GO:0005515|protein binding;GO:0004115|3',5'-cyclic-AMP phosphodiesterase activity;GO:0004115|3',5'-cyclic-AMP phosphodiesterase activity;GO:0004115|3',5'-cyclic-AMP phosphodiesterase activity;GO:0030552|cAMP binding;GO:0046872|me…	GO:0005737|cytoplasm;GO:0016020|membrane;GO:0005654|nucleoplasm;GO:0005886|plasma membrane;GO:0005886|plasma membrane;GO:0042995|cell projection;GO:0048471|perinuclear region of cytoplasm;GO:0048471|perinuclear region of cytoplasm;GO:0005829|cytosol;GO:0032587|ruffle membrane;GO:0016020|membrane;GO:0005737|cytoplasm;GO:0016020|membrane;GO:0005654|nucleoplasm;GO:0005886|plasma membrane;GO:0005886|…	K13293|cAMP-specific phosphodiesterase 4 [EC:3.1.4.53]	hsa00230|hsa04024|hsa04928|hsa05032	Purine metabolism|cAMP signaling pathway|Parathyroid hormone synthesis, secretion and action|Morphine addiction	phosphodiesterase 4A
LIN7A	-1.41935743139186	7.66790304852553e-05	0.000705210035074407	down	44.0	45.0	136.0	104.0	ENSG00000111052	8825	12	80792520	80937925	-	GO:0015031|protein transport;GO:0006887|exocytosis;GO:0065003|protein-containing complex assembly;GO:0006887|exocytosis;GO:0007269|neurotransmitter secretion;GO:0007269|neurotransmitter secretion;GO:0007269|neurotransmitter secretion;GO:0048489|synaptic vesicle transport;GO:0048839|inner ear development;GO:1903361|protein localization to basolateral plasma membrane	GO:0005515|protein binding;GO:0097016|L27 domain binding;GO:0097016|L27 domain binding	GO:0005622|intracellular;GO:0016020|membrane;GO:0005886|plasma membrane;GO:0030054|cell junction;GO:0045202|synapse;GO:0045211|postsynaptic membrane;GO:0005886|plasma membrane;GO:0016323|basolateral plasma membrane;GO:0098793|presynapse;GO:0005923|bicellular tight junction;GO:0070062|extracellular exosome;GO:0045202|synapse;GO:0016323|basolateral plasma membrane;GO:0005911|cell-cell junction;GO:0…	K19931|protein lin-7	NA	NA	lin-7 homolog A, crumbs cell polarity complex component
SYT11	-1.72732976141029	0.00682838875632585	0.0315697635575403	down	11.0	13.0	43.0	37.0	ENSG00000132718	23208	1	155859509	155885199	+	GO:0016192|vesicle-mediated transport;GO:0014059|regulation of dopamine secretion;GO:0017156|calcium ion regulated exocytosis;GO:0048791|calcium ion-regulated exocytosis of neurotransmitter;GO:0071277|cellular response to calcium ion;GO:0051289|protein homotetramerization;GO:0001778|plasma membrane repair;GO:0001778|plasma membrane repair;GO:0009611|response to wounding;GO:0046929|negative regula…	GO:0046872|metal ion binding;GO:0005515|protein binding;GO:0000149|SNARE binding;GO:0030276|clathrin binding;GO:0042803|protein homodimerization activity;GO:0001786|phosphatidylserine binding;GO:0031625|ubiquitin protein ligase binding;GO:0000149|SNARE binding;GO:0031369|translation initiation factor binding;GO:0042803|protein homodimerization activity;GO:0048487|beta-tubulin binding	GO:0016020|membrane;GO:0016021|integral component of membrane;GO:0030054|cell junction;GO:0031410|cytoplasmic vesicle;GO:0045202|synapse;GO:0043005|neuron projection;GO:0005886|plasma membrane;GO:0030424|axon;GO:0098793|presynapse;GO:0030672|synaptic vesicle membrane;GO:0070382|exocytic vesicle;GO:0043005|neuron projection;GO:0014069|postsynaptic density;GO:0043197|dendritic spine;GO:0008021|syna…	K19911|synaptotagmin-11	NA	NA	synaptotagmin 11
PIK3AP1	-1.52071688603394	9.52788403617057e-06	0.000113480498724973	down	49.0	46.0	160.0	115.0	ENSG00000155629	118788	10	96593312	96720514	-	GO:0046854|phosphatidylinositol phosphorylation;GO:0051897|positive regulation of protein kinase B signaling;GO:0014068|positive regulation of phosphatidylinositol 3-kinase signaling;GO:0050727|regulation of inflammatory response;GO:0034142|toll-like receptor 4 signaling pathway;GO:0014068|positive regulation of phosphatidylinositol 3-kinase signaling;GO:0034134|toll-like receptor 2 signaling pat…	GO:0046934|phosphatidylinositol-4,5-bisphosphate 3-kinase activity;GO:0036312|phosphatidylinositol 3-kinase regulatory subunit binding;GO:0036312|phosphatidylinositol 3-kinase regulatory subunit binding;GO:0042802|identical protein binding;GO:0046934|phosphatidylinositol-4,5-bisphosphate 3-kinase activity;GO:0036312|phosphatidylinositol 3-kinase regulatory subunit binding;GO:0046934|phosphatidyli…	GO:0005737|cytoplasm;GO:0016020|membrane;GO:0016020|membrane;GO:0005829|cytosol;GO:0005886|plasma membrane;GO:0005886|plasma membrane;GO:0005829|cytosol;GO:0005829|cytosol;GO:0005737|cytoplasm;GO:0016020|membrane;GO:0016020|membrane;GO:0005829|cytosol;GO:0005886|plasma membrane;GO:0005886|plasma membrane;GO:0005829|cytosol;GO:0005737|cytoplasm;GO:0016020|membrane;GO:0016020|membrane;GO:0005829|cy…	K12230|phosphoinositide 3-kinase adapter protein 1	hsa04151|hsa04662	PI3K-Akt signaling pathway|B cell receptor signaling pathway	phosphoinositide-3-kinase adaptor protein 1
XDH	2.05774549023205	1.24622205562536e-26	2.10549985570778e-24	up	507.0	534.0	128.0	123.0	ENSG00000158125	7498	2	31334321	31414715	-	GO:0055114|oxidation-reduction process;GO:0022900|electron transport chain;GO:2000379|positive regulation of reactive oxygen species metabolic process;GO:0010629|negative regulation of gene expression;GO:0001933|negative regulation of protein phosphorylation;GO:0001937|negative regulation of endothelial cell proliferation;GO:0006919|activation of cysteine-type endopeptidase activity involved in a…	GO:0046872|metal ion binding;GO:0016491|oxidoreductase activity;GO:0050660|flavin adenine dinucleotide binding;GO:0051537|2 iron, 2 sulfur cluster binding;GO:0042803|protein homodimerization activity;GO:0005506|iron ion binding;GO:0051536|iron-sulfur cluster binding;GO:0009055|electron transfer activity;GO:0050660|flavin adenine dinucleotide binding;GO:0043546|molybdopterin cofactor binding;GO:00…	GO:0005737|cytoplasm;GO:0005576|extracellular region;GO:0005615|extracellular space;GO:0005615|extracellular space;GO:0005777|peroxisome;GO:0005829|cytosol;GO:0005829|cytosol;GO:0016529|sarcoplasmic reticulum	K00106|xanthine dehydrogenase/oxidase [EC:1.17.1.4 1.17.3.2]	hsa00230|hsa00232|hsa00983|hsa01100|hsa04146	Purine metabolism|Caffeine metabolism|Drug metabolism - other enzymes|Metabolic pathways|Peroxisome	xanthine dehydrogenase
PLXNC1	-1.12502780737259	0.0103925544604503	0.0442508113849601	down	34.0	32.0	71.0	73.0	ENSG00000136040	10154	12	94148723	94307675	+	GO:0007165|signal transduction;GO:0071526|semaphorin-plexin signaling pathway;GO:0030334|regulation of cell migration;GO:0008360|regulation of cell shape;GO:0007155|cell adhesion;GO:0007162|negative regulation of cell adhesion;GO:0043087|regulation of GTPase activity;GO:0050772|positive regulation of axonogenesis;GO:1902287|semaphorin-plexin signaling pathway involved in axon guidance;GO:0071526|…	GO:0005515|protein binding;GO:0017154|semaphorin receptor activity;GO:0005102|signaling receptor binding;GO:0017154|semaphorin receptor activity;GO:0017154|semaphorin receptor activity;GO:0017154|semaphorin receptor activity;GO:0017154|semaphorin receptor activity;GO:0017154|semaphorin receptor activity;GO:0017154|semaphorin receptor activity	GO:0016020|membrane;GO:0016020|membrane;GO:0016021|integral component of membrane;GO:0005886|plasma membrane;GO:0005887|integral component of plasma membrane;GO:0005886|plasma membrane;GO:0002116|semaphorin receptor complex;GO:0016020|membrane	K06572|plexin C	hsa04360	Axon guidance	plexin C1
PLXNA4	2.23848396123184	3.80350260814786e-05	0.000387572101210003	up	78.0	55.0	12.0	16.0	ENSG00000221866	91584	7	132123332	132648688	-	GO:0007165|signal transduction;GO:0007399|nervous system development;GO:0007411|axon guidance;GO:0008045|motor neuron axon guidance;GO:0021602|cranial nerve morphogenesis;GO:0021610|facial nerve morphogenesis;GO:0021612|facial nerve structural organization;GO:0021615|glossopharyngeal nerve morphogenesis;GO:0021636|trigeminal nerve morphogenesis;GO:0021637|trigeminal nerve structural organization;…	GO:0017154|semaphorin receptor activity;GO:0017154|semaphorin receptor activity;GO:0017154|semaphorin receptor activity;GO:0017154|semaphorin receptor activity;GO:0017154|semaphorin receptor activity;GO:0017154|semaphorin receptor activity;GO:0017154|semaphorin receptor activity;GO:0017154|semaphorin receptor activity	GO:0016020|membrane;GO:0016021|integral component of membrane;GO:0005886|plasma membrane;GO:0005886|plasma membrane;GO:0005887|integral component of plasma membrane;GO:0002116|semaphorin receptor complex;GO:0002116|semaphorin receptor complex;GO:0016020|membrane;GO:0016021|integral component of membrane;GO:0005886|plasma membrane;GO:0005886|plasma membrane;GO:0005887|integral component of plasma …	K06820|plexin A	hsa04360	Axon guidance	plexin A4
IL22RA1	-1.54516259919575	0.00735488989584795	0.0335729380335821	down	28.0	12.0	80.0	38.0	ENSG00000142677	58985	1	24119771	24143121	-	GO:0008150|biological_process;GO:0019221|cytokine-mediated signaling pathway;GO:0019221|cytokine-mediated signaling pathway;GO:0050829|defense response to Gram-negative bacterium	GO:0005515|protein binding;GO:0004904|interferon receptor activity;GO:0042015|interleukin-20 binding	GO:0016020|membrane;GO:0016021|integral component of membrane;GO:0005886|plasma membrane;GO:0005886|plasma membrane	K05138|interleukin 22 receptor alpha 1	hsa04060|hsa04630	Cytokine-cytokine receptor interaction|Jak-STAT signaling pathway	interleukin 22 receptor subunit alpha 1
EFCAB13	-1.81151166838469	0.00096879726372016	0.00623025871898985	down	14.0	20.0	50.0	69.0	ENSG00000178852	124989	17	47323290	47441312	+	NA	NA	NA	NA	NA	NA	EF-hand calcium binding domain 13
PAG1	1.2754054944973	1.19217126813414e-43	6.79785991850657e-41	up	2606.0	2242.0	1064.0	944.0	ENSG00000076641	55824	8	80967810	81112068	-	GO:0035556|intracellular signal transduction;GO:0009967|positive regulation of signal transduction;GO:0002376|immune system process;GO:0002250|adaptive immune response;GO:0050852|T cell receptor signaling pathway;GO:0035556|intracellular signal transduction;GO:0007165|signal transduction;GO:0035556|intracellular signal transduction;GO:0050868|negative regulation of T cell activation;GO:0050863|re…	GO:0005515|protein binding;GO:0005070|SH3/SH2 adaptor activity;GO:0042169|SH2 domain binding;GO:0042169|SH2 domain binding	GO:0005622|intracellular;GO:0016020|membrane;GO:0016021|integral component of membrane;GO:0005886|plasma membrane;GO:0045121|membrane raft;GO:0005886|plasma membrane;GO:0005886|plasma membrane;GO:0045121|membrane raft;GO:0045121|membrane raft	NA	NA	NA	phosphoprotein membrane anchor with glycosphingolipid microdomains 1
GGT1	-3.36354467185028	3.0188244330768e-07	4.98944593800194e-06	down	6.0	6.0	76.0	49.0	ENSG00000100031	2678	22	24583750	24629005	+	GO:0006508|proteolysis;GO:0006508|proteolysis;GO:0007283|spermatogenesis;GO:0006751|glutathione catabolic process;GO:0006751|glutathione catabolic process;GO:0007283|spermatogenesis;GO:0006750|glutathione biosynthetic process;GO:0006750|glutathione biosynthetic process;GO:0032496|response to lipopolysaccharide;GO:0006805|xenobiotic metabolic process;GO:1901750|leukotriene D4 biosynthetic process;…	GO:0016740|transferase activity;GO:0016787|hydrolase activity;GO:0016746|transferase activity, transferring acyl groups;GO:0008233|peptidase activity;GO:0036374|glutathione hydrolase activity;GO:0005515|protein binding;GO:0000048|peptidyltransferase activity;GO:0000048|peptidyltransferase activity;GO:0002951|leukotriene-C(4) hydrolase;GO:0002951|leukotriene-C(4) hydrolase;GO:0036374|glutathione h…	GO:0016020|membrane;GO:0016021|integral component of membrane;GO:0005886|plasma membrane;GO:0005886|plasma membrane;GO:0005615|extracellular space;GO:0005886|plasma membrane;GO:0070062|extracellular exosome;GO:0016020|membrane;GO:0016021|integral component of membrane;GO:0005886|plasma membrane;GO:0005886|plasma membrane;GO:0005615|extracellular space;GO:0005886|plasma membrane;GO:0070062|extrace…	K18592|gamma-glutamyltranspeptidase / glutathione hydrolase / leukotriene-C4 hydrolase [EC:2.3.2.2 3.4.19.13 3.4.19.14]	hsa00430|hsa00480|hsa00590|hsa01100	Taurine and hypotaurine metabolism|Glutathione metabolism|Arachidonic acid metabolism|Metabolic pathways	gamma-glutamyltransferase 1
PAOX	-1.35383930139878	0.000639018793470251	0.00438564302339036	down	43.0	32.0	102.0	90.0	ENSG00000148832	196743	10	133379234	133391694	+	GO:0055114|oxidation-reduction process;GO:0006625|protein targeting to peroxisome;GO:0006596|polyamine biosynthetic process;GO:0009447|putrescine catabolic process;GO:0006598|polyamine catabolic process;GO:0008215|spermine metabolic process;GO:0009446|putrescine biosynthetic process;GO:0009447|putrescine catabolic process;GO:0046203|spermidine catabolic process;GO:0046203|spermidine catabolic pro…	GO:0016491|oxidoreductase activity;GO:0016491|oxidoreductase activity;GO:0005102|signaling receptor binding;GO:0046592|polyamine oxidase activity;GO:0046592|polyamine oxidase activity;GO:0046592|polyamine oxidase activity;GO:0052899|N(1),N(12)-diacetylspermine:oxygen oxidoreductase (3-acetamidopropanal-forming) activity;GO:0052901|spermine:oxygen oxidoreductase (spermidine-forming) activity;GO:00…	GO:0005737|cytoplasm;GO:0005777|peroxisome;GO:0005829|cytosol;GO:0005782|peroxisomal matrix;GO:0005782|peroxisomal matrix;GO:0005737|cytoplasm;GO:0005777|peroxisome;GO:0005829|cytosol;GO:0005782|peroxisomal matrix;GO:0005737|cytoplasm;GO:0005777|peroxisome;GO:0005829|cytosol;GO:0005782|peroxisomal matrix;GO:0005737|cytoplasm;GO:0005777|peroxisome;GO:0005829|cytosol;GO:0005782|peroxisomal matrix;G…	K00308|N1-acetylpolyamine oxidase [EC:1.5.3.13]	hsa04146	Peroxisome	polyamine oxidase
PAX5	-2.38338418026816	6.52943919007801e-25	9.02579548648662e-23	down	105.0	66.0	500.0	395.0	ENSG00000196092	5079	9	36833275	37034185	-	GO:0006355|regulation of transcription, DNA-templated;GO:0007275|multicellular organism development;GO:0030154|cell differentiation;GO:0007283|spermatogenesis;GO:0007399|nervous system development;GO:0007275|multicellular organism development;GO:0006366|transcription by RNA polymerase II;GO:0009887|animal organ morphogenesis;GO:0006959|humoral immune response;GO:0050855|regulation of B cell recep…	GO:0003677|DNA binding;GO:0005515|protein binding;GO:0000981|DNA-binding transcription factor activity, RNA polymerase II-specific;GO:0000981|DNA-binding transcription factor activity, RNA polymerase II-specific;GO:0000981|DNA-binding transcription factor activity, RNA polymerase II-specific;GO:0000978|RNA polymerase II proximal promoter sequence-specific DNA binding;GO:0001077|proximal promoter …	GO:0005634|nucleus;GO:0043231|intracellular membrane-bounded organelle;GO:0005829|cytosol;GO:0005654|nucleoplasm;GO:0001650|fibrillar center;GO:0005654|nucleoplasm;GO:0005634|nucleus;GO:0043231|intracellular membrane-bounded organelle;GO:0005829|cytosol;GO:0005654|nucleoplasm;GO:0001650|fibrillar center;GO:0005654|nucleoplasm;GO:0005634|nucleus;GO:0043231|intracellular membrane-bounded organelle;…	K09383|paired box protein 5	hsa05202	Transcriptional misregulation in cancer	paired box 5
PAX2	-1.35032388847546	5.73642944199932e-08	1.1025707431708e-06	down	111.0	87.0	259.0	246.0	ENSG00000075891	5076	10	100735603	100829941	+	GO:0006355|regulation of transcription, DNA-templated;GO:0055114|oxidation-reduction process;GO:0006351|transcription, DNA-templated;GO:0007275|multicellular organism development;GO:0030154|cell differentiation;GO:0045893|positive regulation of transcription, DNA-templated;GO:0045944|positive regulation of transcription by RNA polymerase II;GO:0045944|positive regulation of transcription by RNA p…	GO:0003677|DNA binding;GO:0003677|DNA binding;GO:0003677|DNA binding;GO:0005515|protein binding;GO:0000981|DNA-binding transcription factor activity, RNA polymerase II-specific;GO:0000981|DNA-binding transcription factor activity, RNA polymerase II-specific;GO:0000981|DNA-binding transcription factor activity, RNA polymerase II-specific;GO:0000987|proximal promoter sequence-specific DNA binding;G…	GO:0005634|nucleus;GO:0005634|nucleus;GO:0005794|Golgi apparatus;GO:0005730|nucleolus;GO:0032991|protein-containing complex;GO:0032993|protein-DNA complex;GO:0005815|microtubule organizing center;GO:0034451|centriolar satellite;GO:0005634|nucleus;GO:0005634|nucleus;GO:0005794|Golgi apparatus;GO:0005730|nucleolus;GO:0032991|protein-containing complex;GO:0032993|protein-DNA complex;GO:0005815|micro…	K15608|paired box protein 2	NA	NA	paired box 2
METTL7A	-1.81124999621813	0.00158980424053872	0.00947994380469385	down	24.0	9.0	58.0	57.0	ENSG00000185432	25840	12	50923472	50932517	+	GO:0032259|methylation;GO:0043312|neutrophil degranulation;GO:0032259|methylation;GO:0032259|methylation;GO:0043312|neutrophil degranulation;GO:0032259|methylation;GO:0032259|methylation;GO:0043312|neutrophil degranulation	GO:0008168|methyltransferase activity;GO:0016740|transferase activity;GO:0008168|methyltransferase activity;GO:0008168|methyltransferase activity;GO:0016740|transferase activity;GO:0008168|methyltransferase activity;GO:0008168|methyltransferase activity;GO:0016740|transferase activity	GO:0016020|membrane;GO:0016021|integral component of membrane;GO:0005783|endoplasmic reticulum;GO:0005811|lipid droplet;GO:0005576|extracellular region;GO:1904724|tertiary granule lumen;GO:0005811|lipid droplet;GO:0016020|membrane;GO:0016021|integral component of membrane;GO:0005811|lipid droplet;GO:0016020|membrane;GO:0016021|integral component of membrane;GO:0005783|endoplasmic reticulum;GO:000…	NA	NA	NA	methyltransferase like 7A
TNS2	-1.28236550351364	4.33619026697419e-07	6.99773158060635e-06	down	91.0	118.0	260.0	251.0	ENSG00000111077	23371	12	53046969	53064372	+	GO:0035556|intracellular signal transduction;GO:0006470|protein dephosphorylation;GO:0008285|negative regulation of cell proliferation;GO:0035556|intracellular signal transduction;GO:0006470|protein dephosphorylation;GO:0008285|negative regulation of cell proliferation;GO:0001822|kidney development;GO:0014850|response to muscle activity;GO:0019725|cellular homeostasis;GO:0032963|collagen metaboli…	GO:0046872|metal ion binding;GO:0016787|hydrolase activity;GO:0004721|phosphoprotein phosphatase activity;GO:0005515|protein binding;GO:0019900|kinase binding;GO:0046872|metal ion binding;GO:0016787|hydrolase activity;GO:0004721|phosphoprotein phosphatase activity;GO:0005515|protein binding;GO:0019900|kinase binding;GO:0046872|metal ion binding;GO:0016787|hydrolase activity;GO:0004721|phosphoprot…	GO:0005622|intracellular;GO:0016020|membrane;GO:0005886|plasma membrane;GO:0030054|cell junction;GO:0005925|focal adhesion;GO:0005925|focal adhesion;GO:0005925|focal adhesion;GO:0005622|intracellular;GO:0016020|membrane;GO:0005886|plasma membrane;GO:0030054|cell junction;GO:0005925|focal adhesion;GO:0005925|focal adhesion;GO:0005925|focal adhesion;GO:0005622|intracellular;GO:0016020|membrane;GO:0…	K18080|tensin	NA	NA	tensin 2
EFR3B	1.90474189207841	2.59614102806807e-13	1.15351266133479e-11	up	331.0	283.0	68.0	95.0	ENSG00000084710	22979	2	25042130	25159137	+	GO:0072659|protein localization to plasma membrane;GO:0046854|phosphatidylinositol phosphorylation;GO:0072659|protein localization to plasma membrane;GO:0046854|phosphatidylinositol phosphorylation;GO:0072659|protein localization to plasma membrane;GO:0046854|phosphatidylinositol phosphorylation	GO:0005515|protein binding;GO:0005515|protein binding;GO:0005515|protein binding	GO:0005737|cytoplasm;GO:0016020|membrane;GO:0005829|cytosol;GO:0005886|plasma membrane;GO:0005886|plasma membrane;GO:0005737|cytoplasm;GO:0016020|membrane;GO:0005829|cytosol;GO:0005886|plasma membrane;GO:0005886|plasma membrane;GO:0005737|cytoplasm;GO:0016020|membrane;GO:0005829|cytosol;GO:0005886|plasma membrane;GO:0005886|plasma membrane	K21842|protein EFR3	NA	NA	EFR3 homolog B
TPM4	1.41295881195277	4.34138125262952e-121	1.98039341474116e-117	up	12761.0	12340.0	5204.0	4280.0	ENSG00000167460	7171	19	16067021	16103005	+	GO:0007015|actin filament organization;GO:0006936|muscle contraction;GO:0030049|muscle filament sliding;GO:0001649|osteoblast differentiation;GO:0007015|actin filament organization;GO:0006936|muscle contraction;GO:0030049|muscle filament sliding;GO:0001649|osteoblast differentiation;GO:0007015|actin filament organization;GO:0006936|muscle contraction;GO:0030049|muscle filament sliding;GO:0001649|…	GO:0046872|metal ion binding;GO:0003779|actin binding;GO:0042803|protein homodimerization activity;GO:0005515|protein binding;GO:0005509|calcium ion binding;GO:0051015|actin filament binding;GO:0051015|actin filament binding;GO:0042802|identical protein binding;GO:0046982|protein heterodimerization activity;GO:0008307|structural constituent of muscle;GO:0046872|metal ion binding;GO:0003779|actin …	GO:0005737|cytoplasm;GO:0016020|membrane;GO:0005856|cytoskeleton;GO:0005856|cytoskeleton;GO:0005925|focal adhesion;GO:0005829|cytosol;GO:0070062|extracellular exosome;GO:0005884|actin filament;GO:0001725|stress fiber;GO:0005862|muscle thin filament tropomyosin;GO:0005737|cytoplasm;GO:0016020|membrane;GO:0005856|cytoskeleton;GO:0005856|cytoskeleton;GO:0005925|focal adhesion;GO:0005829|cytosol;GO:0…	K10375|tropomyosin 4	hsa04260|hsa04261|hsa05410|hsa05414	Cardiac muscle contraction|Adrenergic signaling in cardiomyocytes|Hypertrophic cardiomyopathy (HCM)|Dilated cardiomyopathy (DCM)	tropomyosin 4
PDK2	-1.23808491852372	0.000655735230963305	0.00447121905118726	down	55.0	43.0	138.0	95.0	ENSG00000005882	5164	17	50094737	50112152	+	GO:0016310|phosphorylation;GO:0006468|protein phosphorylation;GO:0005975|carbohydrate metabolic process;GO:0006006|glucose metabolic process;GO:0008286|insulin receptor signaling pathway;GO:0006111|regulation of gluconeogenesis;GO:0042593|glucose homeostasis;GO:0072332|intrinsic apoptotic signaling pathway by p53 class mediator;GO:0006885|regulation of pH;GO:0010510|regulation of acetyl-CoA biosy…	GO:0000166|nucleotide binding;GO:0004672|protein kinase activity;GO:0005524|ATP binding;GO:0005524|ATP binding;GO:0016740|transferase activity;GO:0016301|kinase activity;GO:0042803|protein homodimerization activity;GO:0004672|protein kinase activity;GO:0004740|pyruvate dehydrogenase (acetyl-transferring) kinase activity;GO:0004740|pyruvate dehydrogenase (acetyl-transferring) kinase activity;GO:00…	GO:0005829|cytosol;GO:0005654|nucleoplasm;GO:0005739|mitochondrion;GO:0005739|mitochondrion;GO:0005759|mitochondrial matrix;GO:0005759|mitochondrial matrix;GO:0005967|mitochondrial pyruvate dehydrogenase complex;GO:0005829|cytosol;GO:0005654|nucleoplasm;GO:0005739|mitochondrion;GO:0005829|cytosol;GO:0005654|nucleoplasm;GO:0005739|mitochondrion;GO:0005739|mitochondrion;GO:0005759|mitochondrial mat…	K00898|pyruvate dehydrogenase kinase 2/3/4 [EC:2.7.11.2]	NA	NA	pyruvate dehydrogenase kinase 2
ZNF675	1.01136203003511	3.64891213071792e-05	0.000372651959021453	up	262.0	230.0	145.0	101.0	ENSG00000197372	171392	19	23525631	23687220	-	GO:0006355|regulation of transcription, DNA-templated;GO:0006355|regulation of transcription, DNA-templated;GO:0006355|regulation of transcription, DNA-templated;GO:0032088|negative regulation of NF-kappaB transcription factor activity;GO:0043508|negative regulation of JUN kinase activity;GO:0010804|negative regulation of tumor necrosis factor-mediated signaling pathway;GO:0006355|regulation of t…	GO:0003676|nucleic acid binding;GO:0003676|nucleic acid binding;GO:0003676|nucleic acid binding;GO:0003676|nucleic acid binding;GO:0046872|metal ion binding;GO:0003677|DNA binding;GO:0003677|DNA binding;GO:0008270|zinc ion binding;GO:0005515|protein binding;GO:0000981|DNA-binding transcription factor activity, RNA polymerase II-specific;GO:0031625|ubiquitin protein ligase binding;GO:0003676|nucle…	GO:0005622|intracellular;GO:0005622|intracellular;GO:0005622|intracellular;GO:0048471|perinuclear region of cytoplasm;GO:0005634|nucleus;GO:0005634|nucleus;GO:0005622|intracellular;GO:0005622|intracellular;GO:0005622|intracellular;GO:0005622|intracellular	K09228|KRAB domain-containing zinc finger protein	NA	NA	zinc finger protein 675
ZNF616	1.33615538021255	0.00771595861505774	0.0348606449808733	up	52.0	74.0	22.0	28.0	ENSG00000204611	90317	19	52113091	52139922	-	GO:0006355|regulation of transcription, DNA-templated;GO:0006357|regulation of transcription by RNA polymerase II;GO:0006355|regulation of transcription, DNA-templated;GO:0006355|regulation of transcription, DNA-templated;GO:0006355|regulation of transcription, DNA-templated;GO:0006355|regulation of transcription, DNA-templated	GO:0003676|nucleic acid binding;GO:0046872|metal ion binding;GO:0003677|DNA binding;GO:0000981|DNA-binding transcription factor activity, RNA polymerase II-specific;GO:0003676|nucleic acid binding;GO:0003676|nucleic acid binding;GO:0003676|nucleic acid binding;GO:0003676|nucleic acid binding	GO:0005634|nucleus;GO:0005622|intracellular;GO:0005634|nucleus;GO:0005622|intracellular;GO:0005622|intracellular;GO:0005622|intracellular;GO:0005622|intracellular	K09228|KRAB domain-containing zinc finger protein	NA	NA	zinc finger protein 616
ZNF721	1.03668186895239	1.0634805114381e-11	3.78018981792998e-10	up	697.0	711.0	333.0	354.0	ENSG00000182903	170960	4	425815	499156	-	GO:0006355|regulation of transcription, DNA-templated;GO:0006355|regulation of transcription, DNA-templated;GO:0006357|regulation of transcription by RNA polymerase II;GO:0006357|regulation of transcription by RNA polymerase II;GO:0006355|regulation of transcription, DNA-templated	GO:0003676|nucleic acid binding;GO:0003676|nucleic acid binding;GO:0003676|nucleic acid binding;GO:0046872|metal ion binding;GO:0003677|DNA binding;GO:0000981|DNA-binding transcription factor activity, RNA polymerase II-specific;GO:0003676|nucleic acid binding;GO:0046872|metal ion binding;GO:0003677|DNA binding;GO:0000981|DNA-binding transcription factor activity, RNA polymerase II-specific;GO:00…	GO:0005622|intracellular;GO:0005622|intracellular;GO:0005634|nucleus;GO:0005634|nucleus;GO:0005622|intracellular	K09228|KRAB domain-containing zinc finger protein	NA	NA	zinc finger protein 721
LINC02057	1.77197008781239	0.000479629529389899	0.00345096220278694	up	66.0	64.0	17.0	21.0	ENSG00000249279	105378992	5	61201309	61264929	-	NA	NA	NA	NA	NA	NA	NA
LINC02015	-1.45041269102449	4.74624480727611e-05	0.00046863174738509	down	45.0	43.0	134.0	108.0	ENSG00000231574	102724550	3	177816865	177899224	+	NA	NA	NA	NA	NA	NA	NA
GLI1	-4.05295364909333	0.000455895841727138	0.00329753414061093	down	2.0	1.0	28.0	22.0	ENSG00000111087	2735	12	57460135	57472262	+	GO:0045893|positive regulation of transcription, DNA-templated;GO:0008284|positive regulation of cell proliferation;GO:0007224|smoothened signaling pathway;GO:0060045|positive regulation of cardiac muscle cell proliferation;GO:0045893|positive regulation of transcription, DNA-templated;GO:0008284|positive regulation of cell proliferation;GO:0007275|multicellular organism development;GO:0030154|ce…	GO:0003676|nucleic acid binding;GO:0003677|DNA binding;GO:0003676|nucleic acid binding;GO:0046872|metal ion binding;GO:0003677|DNA binding;GO:0005515|protein binding;GO:0000981|DNA-binding transcription factor activity, RNA polymerase II-specific;GO:0000981|DNA-binding transcription factor activity, RNA polymerase II-specific;GO:0044212|transcription regulatory region DNA binding;GO:0003677|DNA b…	GO:0005737|cytoplasm;GO:0005634|nucleus;GO:0005634|nucleus;GO:0005737|cytoplasm;GO:0005829|cytosol;GO:0005654|nucleoplasm;GO:0097542|ciliary tip;GO:0005654|nucleoplasm;GO:0005829|cytosol;GO:0005929|cilium;GO:0005930|axoneme;GO:0097542|ciliary tip;GO:0097546|ciliary base;GO:0005737|cytoplasm;GO:0005634|nucleus;GO:0005634|nucleus;GO:0005737|cytoplasm;GO:0005829|cytosol;GO:0005654|nucleoplasm;GO:009…	K16797|zinc finger protein GLI1	hsa04024|hsa04340|hsa05200|hsa05217	cAMP signaling pathway|Hedgehog signaling pathway|Pathways in cancer|Basal cell carcinoma	GLI family zinc finger 1
CA11	-1.75148176435309	0.00207341199436165	0.011822767976183	down	13.0	21.0	77.0	40.0	ENSG00000063180	770	19	48637942	48646312	-	NA	GO:0008270|zinc ion binding;GO:0008270|zinc ion binding;GO:0004089|carbonate dehydratase activity	GO:0005576|extracellular region;GO:0016323|basolateral plasma membrane	NA	NA	NA	carbonic anhydrase 11
ACBD7	-2.2604595883742	0.000271503945302679	0.00210631036931245	down	11.0	10.0	43.0	57.0	ENSG00000176244	414149	10	15077523	15088776	-	NA	GO:0000062|fatty-acyl-CoA binding;GO:0008289|lipid binding	NA	NA	NA	NA	acyl-CoA binding domain containing 7
KRT81	-1.54071995684621	1.62197739934684e-71	4.43935214201231e-68	down	1163.0	1123.0	3350.0	3310.0	ENSG00000205426	3887	12	52285913	52291534	-	GO:0031424|keratinization;GO:0070268|cornification	GO:0005198|structural molecule activity;GO:0005515|protein binding;GO:0005198|structural molecule activity	GO:0005882|intermediate filament;GO:0005615|extracellular space;GO:0045095|keratin filament;GO:0005829|cytosol;GO:0005882|intermediate filament;GO:0045095|keratin filament	K07605|type II keratin, basic	NA	NA	keratin 81
TUFT1	1.04382726208656	4.01246662078245e-12	1.5210694101221e-10	up	656.0	649.0	327.0	308.0	ENSG00000143367	7286	1	151540305	151583583	+	GO:0035556|intracellular signal transduction;GO:0031214|biomineral tissue development;GO:0030282|bone mineralization;GO:0042476|odontogenesis;GO:0035556|intracellular signal transduction;GO:0031214|biomineral tissue development;GO:0030282|bone mineralization;GO:0042476|odontogenesis	GO:0005515|protein binding;GO:0030345|structural constituent of tooth enamel;GO:0005515|protein binding;GO:0030345|structural constituent of tooth enamel	GO:0005576|extracellular region;GO:0005576|extracellular region;GO:0005737|cytoplasm;GO:0005737|cytoplasm;GO:0005622|intracellular;GO:0005576|extracellular region;GO:0005576|extracellular region;GO:0005737|cytoplasm;GO:0005737|cytoplasm;GO:0005622|intracellular	NA	NA	NA	tuftelin 1
PGM2L1	1.01120693230619	2.00666510577595e-06	2.80216448699427e-05	up	354.0	286.0	167.0	151.0	ENSG00000165434	283209	11	74330318	74398473	-	GO:0005975|carbohydrate metabolic process;GO:0071704|organic substance metabolic process;GO:0006006|glucose metabolic process;GO:0061621|canonical glycolysis;GO:0005978|glycogen biosynthetic process;GO:0005980|glycogen catabolic process;GO:0019388|galactose catabolic process	GO:0046872|metal ion binding;GO:0016853|isomerase activity;GO:0016740|transferase activity;GO:0016868|intramolecular transferase activity, phosphotransferases;GO:0004614|phosphoglucomutase activity;GO:0047933|glucose-1,6-bisphosphate synthase activity;GO:0047933|glucose-1,6-bisphosphate synthase activity;GO:0047933|glucose-1,6-bisphosphate synthase activity;GO:0047933|glucose-1,6-bisphosphate syn…	GO:0005829|cytosol	K11809|glucose-1,6-bisphosphate synthase [EC:2.7.1.106]	hsa00500	Starch and sucrose metabolism	phosphoglucomutase 2 like 1
RHPN1	-1.74542577512148	2.92821312234459e-05	0.000305897683811341	down	41.0	22.0	102.0	108.0	ENSG00000158106	114822	8	143368887	143384220	+	GO:0007165|signal transduction	GO:0005515|protein binding	GO:0005829|cytosol	NA	NA	NA	rhophilin Rho GTPase binding protein 1
ABI3BP	-1.29156986145508	0.00469251738222532	0.0232418025247027	down	32.0	26.0	83.0	60.0	ENSG00000154175	25890	3	100749156	100993515	-	GO:0010811|positive regulation of cell-substrate adhesion;GO:0030198|extracellular matrix organization	GO:0005201|extracellular matrix structural constituent;GO:0005518|collagen binding;GO:0005539|glycosaminoglycan binding;GO:0008201|heparin binding	GO:0005615|extracellular space;GO:0005576|extracellular region;GO:0062023|collagen-containing extracellular matrix;GO:0005576|extracellular region;GO:0005614|interstitial matrix;GO:0031012|extracellular matrix	NA	NA	NA	ABI family member 3 binding protein
RAET1E	-1.44955964831036	0.00310838137402456	0.0166099957452269	down	25.0	21.0	67.0	59.0	ENSG00000164520	135250	6	149883375	149898102	-	GO:0002376|immune system process;GO:0006955|immune response;GO:0050776|regulation of immune response;GO:0030101|natural killer cell activation;GO:0045954|positive regulation of natural killer cell mediated cytotoxicity;GO:0042267|natural killer cell mediated cytotoxicity;GO:0042271|susceptibility to natural killer cell mediated cytotoxicity;GO:0042267|natural killer cell mediated cytotoxicity;GO:…	GO:0005515|protein binding;GO:0046703|natural killer cell lectin-like receptor binding;GO:0046703|natural killer cell lectin-like receptor binding;GO:0005515|protein binding;GO:0046703|natural killer cell lectin-like receptor binding;GO:0046703|natural killer cell lectin-like receptor binding;GO:0005515|protein binding;GO:0046703|natural killer cell lectin-like receptor binding;GO:0046703|natural…	GO:0016020|membrane;GO:0016021|integral component of membrane;GO:0005576|extracellular region;GO:0005886|plasma membrane;GO:0005886|plasma membrane;GO:0005886|plasma membrane;GO:0016020|membrane;GO:0016021|integral component of membrane;GO:0005576|extracellular region;GO:0005886|plasma membrane;GO:0005886|plasma membrane;GO:0005886|plasma membrane;GO:0016020|membrane;GO:0016021|integral component…	K07987|retinoic acid early transcript 1	hsa04650	Natural killer cell mediated cytotoxicity	retinoic acid early transcript 1E
CBSL	2.59255434177726	0.00243790699606785	0.0135841845444578	up	20.0	40.0	4.0	6.0	ENSG00000274276	102724560	21	6444869	6468040	-	GO:0008652|cellular amino acid biosynthetic process;GO:0006535|cysteine biosynthetic process from serine;GO:0006535|cysteine biosynthetic process from serine;GO:0019343|cysteine biosynthetic process via cystathionine;GO:0019344|cysteine biosynthetic process;GO:0008652|cellular amino acid biosynthetic process;GO:0006535|cysteine biosynthetic process from serine;GO:0006535|cysteine biosynthetic pro…	GO:0046872|metal ion binding;GO:0016829|lyase activity;GO:0020037|heme binding;GO:0030170|pyridoxal phosphate binding;GO:0004122|cystathionine beta-synthase activity;GO:0004124|cysteine synthase activity;GO:0046872|metal ion binding;GO:0016829|lyase activity;GO:0020037|heme binding;GO:0030170|pyridoxal phosphate binding;GO:0004122|cystathionine beta-synthase activity;GO:0004124|cysteine synthase …	GO:0005634|nucleus;GO:0005737|cytoplasm;GO:0005737|cytoplasm;GO:0005634|nucleus;GO:0005737|cytoplasm;GO:0005737|cytoplasm;GO:0005634|nucleus;GO:0005737|cytoplasm;GO:0005737|cytoplasm;GO:0005634|nucleus;GO:0005737|cytoplasm;GO:0005737|cytoplasm;GO:0005634|nucleus;GO:0005737|cytoplasm;GO:0005737|cytoplasm;GO:0005634|nucleus;GO:0005737|cytoplasm;GO:0005737|cytoplasm;GO:0005634|nucleus;GO:0005737|cyt…	K01697|cystathionine beta-synthase [EC:4.2.1.22]	hsa00260|hsa00270|hsa01100|hsa01230	Glycine, serine and threonine metabolism|Cysteine and methionine metabolism|Metabolic pathways|Biosynthesis of amino acids	cystathionine-beta-synthase like
LRP5L	-1.26208480452154	0.00411546521491162	0.0208825144479294	down	26.0	45.0	80.0	91.0	ENSG00000100068	91355	22	25351418	25405377	-	GO:0009952|anterior/posterior pattern specification;GO:0045944|positive regulation of transcription by RNA polymerase II;GO:0001702|gastrulation with mouth forming second;GO:0002076|osteoblast development;GO:0042632|cholesterol homeostasis;GO:0046849|bone remodeling;GO:0048539|bone marrow development;GO:0060070|canonical Wnt signaling pathway;GO:0060349|bone morphogenesis;GO:0060444|branching inv…	GO:0017147|Wnt-protein binding;GO:0042813|Wnt-activated receptor activity;GO:0017147|Wnt-protein binding;GO:0042813|Wnt-activated receptor activity	GO:0043235|receptor complex;GO:0005886|plasma membrane;GO:0043235|receptor complex;GO:0005886|plasma membrane	NA	NA	NA	LDL receptor related protein 5 like
FAM84B	-1.17311453040731	6.79143113709988e-10	1.80818550800023e-08	down	189.0	198.0	497.0	383.0	ENSG00000168672	157638	8	126552442	126558393	-	NA	GO:0005515|protein binding	GO:0005737|cytoplasm;GO:0005886|plasma membrane	K22810|protein FAM84B	NA	NA	family with sequence similarity 84 member B
ZNF267	1.33258050999768	8.54430812717327e-22	8.99452744002817e-20	up	854.0	808.0	345.0	317.0	ENSG00000185947	10308	16	31873758	31917357	+	GO:0006355|regulation of transcription, DNA-templated;GO:0006357|regulation of transcription by RNA polymerase II;GO:0007275|multicellular organism development;GO:0006355|regulation of transcription, DNA-templated;GO:0006355|regulation of transcription, DNA-templated	GO:0003676|nucleic acid binding;GO:0046872|metal ion binding;GO:0003677|DNA binding;GO:0000981|DNA-binding transcription factor activity, RNA polymerase II-specific;GO:0000981|DNA-binding transcription factor activity, RNA polymerase II-specific;GO:0003676|nucleic acid binding;GO:0003676|nucleic acid binding	GO:0005634|nucleus;GO:0005622|intracellular;GO:0005622|intracellular;GO:0005622|intracellular	K09228|KRAB domain-containing zinc finger protein	NA	NA	zinc finger protein 267
TMEM106A	1.47985553011341	6.33388097320456e-05	0.000599026683609568	up	130.0	102.0	40.0	43.0	ENSG00000184988	113277	17	43211835	43220041	+	GO:0008150|biological_process;GO:0008150|biological_process;GO:0008150|biological_process	GO:0003674|molecular_function;GO:0003674|molecular_function;GO:0003674|molecular_function	GO:0016020|membrane;GO:0016021|integral component of membrane;GO:0016020|membrane;GO:0016021|integral component of membrane;GO:0016020|membrane;GO:0016021|integral component of membrane;GO:0016020|membrane;GO:0016021|integral component of membrane;GO:0016020|membrane;GO:0016021|integral component of membrane	NA	NA	NA	transmembrane protein 106A
C9orf84	-1.05708033740469	0.000116200049089525	0.00101286475910201	down	85.0	99.0	213.0	173.0	ENSG00000165181	158401	9	111686173	111795008	-	GO:0051321|meiotic cell cycle;GO:0000712|resolution of meiotic recombination intermediates;GO:0051321|meiotic cell cycle;GO:0000712|resolution of meiotic recombination intermediates;GO:0051321|meiotic cell cycle;GO:0000712|resolution of meiotic recombination intermediates;GO:0051321|meiotic cell cycle;GO:0000712|resolution of meiotic recombination intermediates;GO:0000712|resolution of meiotic re…	GO:0016787|hydrolase activity;GO:0003677|DNA binding;GO:0016887|ATPase activity;GO:0003697|single-stranded DNA binding;GO:0016787|hydrolase activity;GO:0003677|DNA binding;GO:0016887|ATPase activity;GO:0003697|single-stranded DNA binding;GO:0016787|hydrolase activity;GO:0003677|DNA binding;GO:0016887|ATPase activity;GO:0003697|single-stranded DNA binding;GO:0016787|hydrolase activity;GO:0003677|D…	GO:0005694|chromosome;GO:0000794|condensed nuclear chromosome;GO:0005694|chromosome;GO:0000794|condensed nuclear chromosome;GO:0005694|chromosome;GO:0000794|condensed nuclear chromosome;GO:0005694|chromosome;GO:0000794|condensed nuclear chromosome;GO:0000794|condensed nuclear chromosome	NA	NA	NA	chromosome 9 open reading frame 84
HMG20A	-1.02941170679183	6.25347529158606e-15	3.31986155625863e-13	down	424.0	432.0	925.0	830.0	ENSG00000140382	10363	15	77420412	77485607	+	GO:0006325|chromatin organization;GO:0006325|chromatin organization;GO:0006355|regulation of transcription, DNA-templated;GO:0006325|chromatin organization;GO:0006325|chromatin organization;GO:0006355|regulation of transcription, DNA-templated;GO:0000122|negative regulation of transcription by RNA polymerase II;GO:0033234|negative regulation of protein sumoylation;GO:0045665|negative regulation o…	GO:0003677|DNA binding;GO:0003677|DNA binding;GO:0003700|DNA-binding transcription factor activity;GO:0005515|protein binding;GO:0042802|identical protein binding;GO:0000981|DNA-binding transcription factor activity, RNA polymerase II-specific;GO:0003677|DNA binding;GO:0003677|DNA binding;GO:0003700|DNA-binding transcription factor activity;GO:0005515|protein binding;GO:0042802|identical protein …	GO:0005634|nucleus;GO:0005634|nucleus;GO:0005634|nucleus;GO:0005634|nucleus;GO:0005634|nucleus;GO:0005634|nucleus	NA	NA	NA	high mobility group 20A
CXXC5	-1.0730205079217	8.76185971421262e-10	2.29705076990421e-08	down	410.0	263.0	730.0	683.0	ENSG00000171604	51523	5	139647299	139683882	+	GO:0000122|negative regulation of transcription by RNA polymerase II;GO:0043123|positive regulation of I-kappaB kinase/NF-kappaB signaling;GO:0000122|negative regulation of transcription by RNA polymerase II;GO:0043123|positive regulation of I-kappaB kinase/NF-kappaB signaling	GO:0008270|zinc ion binding;GO:0046872|metal ion binding;GO:0003677|DNA binding;GO:0043565|sequence-specific DNA binding;GO:0005515|protein binding;GO:0008134|transcription factor binding;GO:0008270|zinc ion binding;GO:0046872|metal ion binding;GO:0003677|DNA binding;GO:0043565|sequence-specific DNA binding;GO:0005515|protein binding;GO:0008134|transcription factor binding	GO:0005634|nucleus;GO:0005737|cytoplasm;GO:0005829|cytosol;GO:0005654|nucleoplasm;GO:0005654|nucleoplasm;GO:0005634|nucleus;GO:0005737|cytoplasm;GO:0005829|cytosol;GO:0005654|nucleoplasm;GO:0005654|nucleoplasm;GO:0005829|cytosol;GO:0005654|nucleoplasm;GO:0005829|cytosol;GO:0005654|nucleoplasm	K22760|CXXC-type zinc finger protein 5	NA	NA	CXXC finger protein 5
PARD6B	-1.27164675981477	1.18569322042435e-08	2.51569173976855e-07	down	125.0	123.0	326.0	276.0	ENSG00000124171	84612	20	50731544	50756795	+	GO:0051301|cell division;GO:0007049|cell cycle;GO:0007409|axonogenesis;GO:0007043|cell-cell junction assembly;GO:0007098|centrosome cycle;GO:0007163|establishment or maintenance of cell polarity;GO:0030334|regulation of cell migration;GO:0007043|cell-cell junction assembly;GO:0065003|protein-containing complex assembly;GO:0007163|establishment or maintenance of cell polarity;GO:0007163|establishm…	GO:0005515|protein binding;GO:0005080|protein kinase C binding;GO:0017048|Rho GTPase binding;GO:0005515|protein binding;GO:0005080|protein kinase C binding;GO:0017048|Rho GTPase binding	GO:0005737|cytoplasm;GO:0016020|membrane;GO:0005829|cytosol;GO:0005886|plasma membrane;GO:0005886|plasma membrane;GO:0030054|cell junction;GO:0005886|plasma membrane;GO:0005634|nucleus;GO:0005923|bicellular tight junction;GO:0005923|bicellular tight junction;GO:0005829|cytosol;GO:0070062|extracellular exosome;GO:0016324|apical plasma membrane;GO:0005938|cell cortex;GO:0005634|nucleus;GO:0005938|c…	K06093|partitioning defective protein 6	hsa04015|hsa04144|hsa04360|hsa04390|hsa04530|hsa05165	Rap1 signaling pathway|Endocytosis|Axon guidance|Hippo signaling pathway|Tight junction|Human papillomavirus infection	par-6 family cell polarity regulator beta
CD34	-2.19170732168752	8.31446875539857e-05	0.000756036577525777	down	13.0	13.0	60.0	59.0	ENSG00000174059	947	1	207880972	207911402	-	GO:0007155|cell adhesion;GO:0007165|signal transduction;GO:0050776|regulation of immune response;GO:0010628|positive regulation of gene expression;GO:0008283|cell proliferation;GO:0008217|regulation of blood pressure;GO:0010629|negative regulation of gene expression;GO:0032720|negative regulation of tumor necrosis factor production;GO:0071636|positive regulation of transforming growth factor beta…	GO:0008134|transcription factor binding;GO:0030246|carbohydrate binding;GO:0043199|sulfate binding;GO:0008134|transcription factor binding;GO:0030246|carbohydrate binding	GO:0005737|cytoplasm;GO:0016020|membrane;GO:0016021|integral component of membrane;GO:0005886|plasma membrane;GO:0048471|perinuclear region of cytoplasm;GO:0005764|lysosome;GO:0005886|plasma membrane;GO:0005887|integral component of plasma membrane;GO:0016324|apical plasma membrane;GO:0009925|basal plasma membrane;GO:0009897|external side of plasma membrane;GO:0009897|external side of plasma memb…	K06474|CD34 antigen	hsa04514|hsa04640	Cell adhesion molecules (CAMs)|Hematopoietic cell lineage	CD34 molecule
ISG20	-1.622817002247	0.00256323139432409	0.0141385818747784	down	18.0	18.0	66.0	46.0	ENSG00000172183	3669	15	88636153	88656483	+	GO:0090503|RNA phosphodiester bond hydrolysis, exonucleolytic;GO:0002376|immune system process;GO:0045087|innate immune response;GO:0006364|rRNA processing;GO:0051607|defense response to virus;GO:0051607|defense response to virus;GO:0009615|response to virus;GO:0045071|negative regulation of viral genome replication;GO:0008283|cell proliferation;GO:0006401|RNA catabolic process;GO:0060337|type I …	GO:0003676|nucleic acid binding;GO:0003723|RNA binding;GO:0046872|metal ion binding;GO:0016787|hydrolase activity;GO:0004527|exonuclease activity;GO:0004527|exonuclease activity;GO:0004518|nuclease activity;GO:0000175|3'-5'-exoribonuclease activity;GO:0030619|U1 snRNA binding;GO:0008310|single-stranded DNA 3'-5' exodeoxyribonuclease activity;GO:0008859|exoribonuclease II activity;GO:0030620|U2 sn…	GO:0005634|nucleus;GO:0005634|nucleus;GO:0005737|cytoplasm;GO:0005737|cytoplasm;GO:0005730|nucleolus;GO:0005730|nucleolus;GO:0005654|nucleoplasm;GO:0016605|PML body;GO:0015030|Cajal body;GO:0015030|Cajal body;GO:0005634|nucleus;GO:0005634|nucleus;GO:0005737|cytoplasm;GO:0005737|cytoplasm;GO:0005730|nucleolus;GO:0005730|nucleolus;GO:0005654|nucleoplasm;GO:0016605|PML body;GO:0015030|Cajal body;GO:…	K12579|interferon-stimulated gene 20 kDa protein [EC:3.1.13.1]	NA	NA	interferon stimulated exonuclease gene 20
ZNF138	1.24601531697545	1.04806727075273e-06	1.55561828636129e-05	up	222.0	246.0	99.0	99.0	ENSG00000197008	7697	7	64794388	64833681	+	GO:0006355|regulation of transcription, DNA-templated;GO:0006355|regulation of transcription, DNA-templated;GO:0006355|regulation of transcription, DNA-templated;GO:0006357|regulation of transcription by RNA polymerase II;GO:0006355|regulation of transcription, DNA-templated;GO:0006355|regulation of transcription, DNA-templated;GO:0006355|regulation of transcription, DNA-templated	GO:0003676|nucleic acid binding;GO:0046872|metal ion binding;GO:0003676|nucleic acid binding;GO:0003676|nucleic acid binding;GO:0046872|metal ion binding;GO:0003677|DNA binding;GO:0003700|DNA-binding transcription factor activity;GO:0000981|DNA-binding transcription factor activity, RNA polymerase II-specific;GO:0003676|nucleic acid binding;GO:0003676|nucleic acid binding;GO:0046872|metal ion bin…	GO:0005622|intracellular;GO:0005622|intracellular;GO:0005634|nucleus;GO:0005634|nucleus;GO:0005622|intracellular;GO:0005622|intracellular;GO:0016020|membrane;GO:0016021|integral component of membrane;GO:0005622|intracellular	NA	NA	NA	zinc finger protein 138
GPR1	1.81049390223405	1.1546428436547e-17	8.58765614968185e-16	up	530.0	429.0	120.0	152.0	ENSG00000183671	2825	2	206175316	206218047	-	GO:0007186|G-protein coupled receptor signaling pathway;GO:0007165|signal transduction;GO:0007186|G-protein coupled receptor signaling pathway;GO:0007218|neuropeptide signaling pathway;GO:0007186|G-protein coupled receptor signaling pathway;GO:0007165|signal transduction;GO:0007186|G-protein coupled receptor signaling pathway;GO:0007218|neuropeptide signaling pathway;GO:0007186|G-protein coupled …	GO:0004930|G-protein coupled receptor activity;GO:0005515|protein binding;GO:0004930|G-protein coupled receptor activity;GO:0004930|G-protein coupled receptor activity;GO:0042923|neuropeptide binding;GO:0004930|G-protein coupled receptor activity;GO:0005515|protein binding;GO:0004930|G-protein coupled receptor activity;GO:0004930|G-protein coupled receptor activity;GO:0042923|neuropeptide binding…	GO:0016020|membrane;GO:0016021|integral component of membrane;GO:0043231|intracellular membrane-bounded organelle;GO:0005654|nucleoplasm;GO:0005886|plasma membrane;GO:0005886|plasma membrane;GO:0005887|integral component of plasma membrane;GO:0005887|integral component of plasma membrane;GO:0016020|membrane;GO:0016021|integral component of membrane;GO:0043231|intracellular membrane-bounded organe…	K04310|G protein-coupled receptor 1	NA	NA	G protein-coupled receptor 1
AC073130.1	1.17484636756698	0.001263920823856	0.00782304679985044	up	105.0	109.0	47.0	48.0	ENSG00000237870	102724434	7	116275606	116286734	-	NA	NA	NA	NA	NA	NA	NA
[truncated: 106 more rows]
