# Supplementary material for: CircNDST1 promotes papillary thyroid cancer progression via its interaction with CSNK2A1 to activate the PI3K–Akt pathway and epithelial–mesenchymal transition
Source: J Endocrinol Invest. 2022 Oct 28;46(3):545–57. doi: 10.1007/s40618-022-01928-x (PMC9938055; doi:10.1007/s40618-022-01928-x)
Supplement: Supplementary file 8 — Supplementary file8 (XLS 1060 KB) [file 40618_2022_1928_MOESM8_ESM.xls]

GeneName	log2FC	Pvalue	padj	Style	Si2_1	Si2_2	NC_1	NC_2	EnsemblID	GeneID	chromosome	start	end	strand	Biological_Process	Molecular_Function	Cellular_Component	KO	Pathway	PathwayName	Description
C3orf67	1.6699688964247	0.000699253797678214	0.00529346669126804	up	70.0	74.0	17.0	27.0	ENSG00000163689	200844	3	58717365	59050084	-	NA	NA	NA	NA	NA	NA	chromosome 3 open reading frame 67
FLJ22447	-1.67312086752054	4.99762887070201e-11	2.49667537241024e-09	down	82.0	82.0	281.0	234.0	ENSG00000232774	400221	14	61570540	61658696	+	NA	NA	NA	NA	NA	NA	NA
ABCA12	-1.05259495457638	1.40947834261114e-07	3.37617396283292e-06	down	191.0	302.0	509.0	489.0	ENSG00000144452	26154	2	214931542	215138428	-	GO:0055085|transmembrane transport;GO:0006869|lipid transport;GO:0006869|lipid transport;GO:0055085|transmembrane transport;GO:0006869|lipid transport;GO:0006869|lipid transport;GO:0010875|positive regulation of cholesterol efflux;GO:0033700|phospholipid efflux;GO:0072659|protein localization to plasma membrane;GO:0072659|protein localization to plasma membrane;GO:0032940|secretion by cell;GO:001…	GO:0005215|transporter activity;GO:0000166|nucleotide binding;GO:0005524|ATP binding;GO:0005524|ATP binding;GO:0005515|protein binding;GO:0016887|ATPase activity;GO:0042626|ATPase activity, coupled to transmembrane movement of substances;GO:0042626|ATPase activity, coupled to transmembrane movement of substances;GO:0005102|signaling receptor binding;GO:0005319|lipid transporter activity;GO:003419…	GO:0005737|cytoplasm;GO:0016020|membrane;GO:0016021|integral component of membrane;GO:0016021|integral component of membrane;GO:0005886|plasma membrane;GO:0043231|intracellular membrane-bounded organelle;GO:0005886|plasma membrane;GO:0005829|cytosol;GO:0097209|epidermal lamellar body;GO:0005737|cytoplasm;GO:0016020|membrane;GO:0016021|integral component of membrane;GO:0016021|integral component o…	K05646|ATP-binding cassette, subfamily A (ABC1), member 12	hsa02010	ABC transporters	ATP binding cassette subfamily A member 12
DKK1	1.83355259319857	3.88280295060843e-06	6.39732080326436e-05	up	126.0	107.0	28.0	36.0	ENSG00000107984	22943	10	52314296	52318042	+	GO:2000726|negative regulation of cardiac muscle cell differentiation;GO:0090090|negative regulation of canonical Wnt signaling pathway;GO:0060394|negative regulation of pathway-restricted SMAD protein phosphorylation;GO:0010469|regulation of signaling receptor activity;GO:0007275|multicellular organism development;GO:0016055|Wnt signaling pathway;GO:0030178|negative regulation of Wnt signaling p…	GO:0005515|protein binding;GO:0008083|growth factor activity;GO:0050750|low-density lipoprotein particle receptor binding;GO:0039706|co-receptor binding;GO:0039706|co-receptor binding;GO:0039706|co-receptor binding;GO:0048019|receptor antagonist activity;GO:0048019|receptor antagonist activity	GO:0005615|extracellular space;GO:0005576|extracellular region;GO:0005615|extracellular space;GO:0005576|extracellular region;GO:0005886|plasma membrane;GO:0031901|early endosome membrane	K02165|dickkopf	hsa04310	Wnt signaling pathway	dickkopf WNT signaling pathway inhibitor 1
HIST1H4H	1.49406047949795	0.00913142243249076	0.0425432698229722	up	56.0	41.0	18.0	16.0	ENSG00000158406	8365	6	26277609	26285638	-	GO:0006334|nucleosome assembly;GO:0006334|nucleosome assembly;GO:0006352|DNA-templated transcription, initiation;GO:0044267|cellular protein metabolic process;GO:0034080|CENP-A containing nucleosome assembly;GO:0045652|regulation of megakaryocyte differentiation;GO:0006335|DNA replication-dependent nucleosome assembly;GO:0006336|DNA replication-independent nucleosome assembly;GO:0060964|regulatio…	GO:0003723|RNA binding;GO:0003677|DNA binding;GO:0003677|DNA binding;GO:0046982|protein heterodimerization activity;GO:0005515|protein binding;GO:0003677|DNA binding;GO:0019904|protein domain specific binding;GO:0003723|RNA binding;GO:0003677|DNA binding;GO:0003677|DNA binding;GO:0046982|protein heterodimerization activity;GO:0005515|protein binding;GO:0003677|DNA binding;GO:0019904|protein domai…	GO:0005634|nucleus;GO:0005634|nucleus;GO:0005634|nucleus;GO:0016020|membrane;GO:0000786|nucleosome;GO:0000786|nucleosome;GO:0000786|nucleosome;GO:0005694|chromosome;GO:0005576|extracellular region;GO:0005654|nucleoplasm;GO:0070062|extracellular exosome;GO:0032991|protein-containing complex;GO:0000784|nuclear chromosome, telomeric region;GO:0000228|nuclear chromosome;GO:0000788|nuclear nucleosome;…	K11254|histone H4	hsa05034|hsa05203|hsa05322	Alcoholism|Viral carcinogenesis|Systemic lupus erythematosus	histone cluster 1 H4 family member h
HIST1H4I	1.34061665927277	0.000638546269444348	0.00490328681423205	up	130.0	88.0	44.0	41.0	ENSG00000276180	8294	6	27138588	27139881	+	GO:0006334|nucleosome assembly;GO:0006334|nucleosome assembly;GO:0006352|DNA-templated transcription, initiation;GO:0044267|cellular protein metabolic process;GO:0034080|CENP-A containing nucleosome assembly;GO:0045652|regulation of megakaryocyte differentiation;GO:0006335|DNA replication-dependent nucleosome assembly;GO:0006336|DNA replication-independent nucleosome assembly;GO:0060964|regulatio…	GO:0003723|RNA binding;GO:0003677|DNA binding;GO:0003677|DNA binding;GO:0046982|protein heterodimerization activity;GO:0005515|protein binding;GO:0003677|DNA binding;GO:0019904|protein domain specific binding	GO:0005634|nucleus;GO:0005634|nucleus;GO:0005634|nucleus;GO:0016020|membrane;GO:0000786|nucleosome;GO:0000786|nucleosome;GO:0000786|nucleosome;GO:0005694|chromosome;GO:0005576|extracellular region;GO:0005654|nucleoplasm;GO:0070062|extracellular exosome;GO:0032991|protein-containing complex;GO:0000784|nuclear chromosome, telomeric region;GO:0000228|nuclear chromosome;GO:0000788|nuclear nucleosome	K11254|histone H4	hsa05034|hsa05203|hsa05322	Alcoholism|Viral carcinogenesis|Systemic lupus erythematosus	histone cluster 1 H4 family member i
DLL1	-1.31938382585746	0.0036185077094239	0.0204121355365964	down	23.0	40.0	74.0	79.0	ENSG00000198719	28514	6	170282206	170306565	-	GO:0045944|positive regulation of transcription by RNA polymerase II;GO:0007275|multicellular organism development;GO:0007219|Notch signaling pathway;GO:0030154|cell differentiation;GO:0030154|cell differentiation;GO:0007154|cell communication;GO:0007219|Notch signaling pathway;GO:0007219|Notch signaling pathway;GO:0007219|Notch signaling pathway;GO:0008285|negative regulation of cell proliferati…	GO:0005509|calcium ion binding;GO:0005515|protein binding;GO:0005112|Notch binding;GO:0005112|Notch binding;GO:0030957|Tat protein binding;GO:0097110|scaffold protein binding	GO:0016020|membrane;GO:0016021|integral component of membrane;GO:0005886|plasma membrane;GO:0005576|extracellular region;GO:0030054|cell junction;GO:0045121|membrane raft;GO:0045121|membrane raft;GO:0005886|plasma membrane;GO:0005887|integral component of plasma membrane;GO:0005912|adherens junction;GO:0005912|adherens junction;GO:0016324|apical plasma membrane;GO:0016324|apical plasma membrane;G…	K06051|delta	hsa01522|hsa04330|hsa04658|hsa05200|hsa05224	Endocrine resistance|Notch signaling pathway|Th1 and Th2 cell differentiation|Pathways in cancer|Breast cancer	delta like canonical Notch ligand 1
CORO2B	-1.28858382547741	6.42444693236581e-10	2.59516113921228e-08	down	144.0	200.0	466.0	360.0	ENSG00000103647	10391	15	68578969	68727806	+	GO:0030036|actin cytoskeleton organization;GO:0030036|actin cytoskeleton organization;GO:0030036|actin cytoskeleton organization;GO:0030036|actin cytoskeleton organization;GO:0030036|actin cytoskeleton organization;GO:0030036|actin cytoskeleton organization;GO:0030036|actin cytoskeleton organization;GO:0030036|actin cytoskeleton organization	GO:0003779|actin binding;GO:0003779|actin binding;GO:0051015|actin filament binding;GO:0005515|protein binding;GO:0003779|actin binding;GO:0003779|actin binding;GO:0051015|actin filament binding;GO:0005515|protein binding;GO:0003779|actin binding;GO:0003779|actin binding;GO:0051015|actin filament binding;GO:0005515|protein binding;GO:0003779|actin binding;GO:0003779|actin binding;GO:0051015|actin…	GO:0005737|cytoplasm;GO:0016020|membrane;GO:0016020|membrane;GO:0005856|cytoskeleton;GO:0015629|actin cytoskeleton;GO:0005737|cytoplasm;GO:0016020|membrane;GO:0016020|membrane;GO:0005856|cytoskeleton;GO:0015629|actin cytoskeleton;GO:0005737|cytoplasm;GO:0016020|membrane;GO:0016020|membrane;GO:0005856|cytoskeleton;GO:0015629|actin cytoskeleton;GO:0005737|cytoplasm;GO:0016020|membrane;GO:0016020|me…	K13887|coronin-2	NA	NA	coronin 2B
AC092807.3	1.36724005892947	0.00286689196873575	0.0168999201040396	up	101.0	67.0	42.0	23.0	ENSG00000282057	NA	1	85482281	85578250	-	NA	NA	NA	NA	NA	NA	NA
TIMP2	-1.34036179851561	6.1053779228882e-38	6.02976516553551e-35	down	1051.0	1349.0	3289.0	2681.0	ENSG00000035862	7077	17	78852977	78925387	-	GO:0010951|negative regulation of endopeptidase activity;GO:0010951|negative regulation of endopeptidase activity;GO:0010466|negative regulation of peptidase activity;GO:0007417|central nervous system development;GO:0007568|aging;GO:0008285|negative regulation of cell proliferation;GO:0010951|negative regulation of endopeptidase activity;GO:0032487|regulation of Rap protein signal transduction;GO…	GO:0008191|metalloendopeptidase inhibitor activity;GO:0008191|metalloendopeptidase inhibitor activity;GO:0046872|metal ion binding;GO:0008270|zinc ion binding;GO:0005515|protein binding;GO:0030414|peptidase inhibitor activity;GO:0030414|peptidase inhibitor activity;GO:0005178|integrin binding;GO:0008191|metalloendopeptidase inhibitor activity;GO:0002020|protease binding;GO:0004857|enzyme inhibito…	GO:0005576|extracellular region;GO:0005576|extracellular region;GO:0005576|extracellular region;GO:0005615|extracellular space;GO:0005576|extracellular region;GO:0005615|extracellular space;GO:0009986|cell surface;GO:0030426|growth cone;GO:0043005|neuron projection;GO:0043025|neuronal cell body;GO:0031012|extracellular matrix;GO:0062023|collagen-containing extracellular matrix;GO:1904813|ficolin-…	K22583|metalloproteinase inhibitor 2	NA	NA	TIMP metallopeptidase inhibitor 2
RAB26	-1.68531398837494	1.88917850780543e-05	0.000251870850069719	down	29.0	42.0	133.0	92.0	ENSG00000167964	25837	16	2140803	2154165	+	GO:0015031|protein transport;GO:0006886|intracellular protein transport;GO:0032482|Rab protein signal transduction;GO:0045055|regulated exocytosis;GO:0017157|regulation of exocytosis;GO:0043001|Golgi to plasma membrane protein transport;GO:0035272|exocrine system development;GO:0035272|exocrine system development;GO:0099575|regulation of protein catabolic process at presynapse, modulating synapti…	GO:0003924|GTPase activity;GO:0005525|GTP binding;GO:0000166|nucleotide binding;GO:0003924|GTPase activity;GO:0005525|GTP binding;GO:0005525|GTP binding;GO:0005525|GTP binding;GO:0005515|protein binding;GO:0003924|GTPase activity;GO:0019002|GMP binding;GO:0000166|nucleotide binding;GO:0003924|GTPase activity;GO:0005525|GTP binding;GO:0005525|GTP binding;GO:0005525|GTP binding;GO:0005515|protein b…	GO:0016020|membrane;GO:0005794|Golgi apparatus;GO:0000139|Golgi membrane;GO:0000139|Golgi membrane;GO:0031410|cytoplasmic vesicle;GO:0031226|intrinsic component of plasma membrane;GO:0030658|transport vesicle membrane;GO:0030667|secretory granule membrane;GO:0098993|anchored component of synaptic vesicle membrane;GO:0098993|anchored component of synaptic vesicle membrane;GO:0016020|membrane;GO:00…	K07913|Ras-related protein Rab-26	NA	NA	RAB26, member RAS oncogene family
DNER	1.18007134096684	9.7041585817136e-09	3.06876088745372e-07	up	631.0	456.0	229.0	243.0	ENSG00000187957	92737	2	229357629	229714558	-	GO:0007219|Notch signaling pathway;GO:0006897|endocytosis;GO:0001764|neuron migration;GO:0007416|synapse assembly;GO:0007417|central nervous system development;GO:0007220|Notch receptor processing;GO:0010001|glial cell differentiation;GO:0048741|skeletal muscle fiber development	GO:0005509|calcium ion binding;GO:0005509|calcium ion binding;GO:0005515|protein binding;GO:0004888|transmembrane signaling receptor activity;GO:0030276|clathrin binding;GO:0005112|Notch binding	GO:0016020|membrane;GO:0016021|integral component of membrane;GO:0005886|plasma membrane;GO:0005886|plasma membrane;GO:0030425|dendrite;GO:0005769|early endosome;GO:0030425|dendrite;GO:0043025|neuronal cell body	NA	NA	NA	delta/notch like EGF repeat containing
HAPLN3	-1.45101556799818	9.57361130282175e-07	1.85954002294899e-05	down	62.0	71.0	200.0	158.0	ENSG00000140511	145864	15	88877288	88895626	-	GO:0007155|cell adhesion;GO:0007417|central nervous system development;GO:0007155|cell adhesion	GO:0005540|hyaluronic acid binding;GO:0005540|hyaluronic acid binding	GO:0005576|extracellular region;GO:0005615|extracellular space;GO:0031012|extracellular matrix	K06852|hyaluronan and proteoglycan link protein 3	NA	NA	hyaluronan and proteoglycan link protein 3
AC022893.1	-1.3063569206167	0.00566615048388812	0.0290874474460774	down	23.0	36.0	89.0	55.0	ENSG00000253636	NA	8	73052178	73063061	+	NA	NA	NA	NA	NA	NA	NA
GPR15	-1.22785862561347	0.00851320871109005	0.0403027605610933	down	30.0	27.0	65.0	66.0	ENSG00000154165	2838	3	98531899	98533150	+	GO:0007186|G-protein coupled receptor signaling pathway;GO:0007165|signal transduction;GO:0007186|G-protein coupled receptor signaling pathway;GO:0007186|G-protein coupled receptor signaling pathway;GO:0072678|T cell migration;GO:0046718|viral entry into host cell	GO:0004930|G-protein coupled receptor activity;GO:0004930|G-protein coupled receptor activity;GO:0005515|protein binding;GO:0001618|virus receptor activity;GO:0015026|coreceptor activity	GO:0016020|membrane;GO:0016021|integral component of membrane;GO:0005886|plasma membrane;GO:0005886|plasma membrane;GO:0005886|plasma membrane;GO:0005768|endosome;GO:0005887|integral component of plasma membrane	K08403|G protein-coupled receptor 15	NA	NA	G protein-coupled receptor 15
SRPX2	1.30528082346582	0.00129294398758289	0.00874610529851251	up	97.0	88.0	43.0	31.0	ENSG00000102359	27286	X	100644166	100675788	+	GO:0007155|cell adhesion;GO:0001525|angiogenesis;GO:0051965|positive regulation of synapse assembly;GO:0098609|cell-cell adhesion;GO:0042325|regulation of phosphorylation;GO:0048870|cell motility;GO:0051965|positive regulation of synapse assembly;GO:0071625|vocalization behavior;GO:0090050|positive regulation of cell migration involved in sprouting angiogenesis;GO:0090050|positive regulation of c…	GO:0005515|protein binding;GO:0042802|identical protein binding;GO:0005102|signaling receptor binding;GO:0005102|signaling receptor binding;GO:0036458|hepatocyte growth factor binding	GO:0005737|cytoplasm;GO:0005737|cytoplasm;GO:0005576|extracellular region;GO:0030054|cell junction;GO:0005615|extracellular space;GO:0045202|synapse;GO:0009986|cell surface;GO:0009986|cell surface;GO:0060076|excitatory synapse;GO:0060076|excitatory synapse;GO:0097060|synaptic membrane;GO:0097060|synaptic membrane	K19408|sushi repeat-containing protein SRPX2	NA	NA	sushi repeat containing protein X-linked 2
SRSF12	-1.13448058867761	0.00290115821952878	0.0170393277129598	down	46.0	44.0	110.0	85.0	ENSG00000154548	135295	6	89095959	89118081	-	GO:0006397|mRNA processing;GO:0008380|RNA splicing;GO:0000381|regulation of alternative mRNA splicing, via spliceosome;GO:0000395|mRNA 5'-splice site recognition;GO:0000381|regulation of alternative mRNA splicing, via spliceosome;GO:0000381|regulation of alternative mRNA splicing, via spliceosome;GO:0048025|negative regulation of mRNA splicing, via spliceosome;GO:0045292|mRNA cis splicing, via sp…	GO:0003676|nucleic acid binding;GO:0003723|RNA binding;GO:0003723|RNA binding;GO:0003723|RNA binding;GO:0003723|RNA binding;GO:0051082|unfolded protein binding;GO:0050733|RS domain binding	GO:0005634|nucleus;GO:0005654|nucleoplasm	NA	NA	NA	serine and arginine rich splicing factor 12
GPR87	1.24231583590381	0.000333430464904247	0.00289372098073798	up	180.0	122.0	77.0	50.0	ENSG00000138271	53836	3	151294086	151316952	-	GO:0007186|G-protein coupled receptor signaling pathway;GO:0007165|signal transduction;GO:0035589|G-protein coupled purinergic nucleotide receptor signaling pathway;GO:0007186|G-protein coupled receptor signaling pathway;GO:0008150|biological_process;GO:0007194|negative regulation of adenylate cyclase activity	GO:0004930|G-protein coupled receptor activity;GO:0045028|G-protein coupled purinergic nucleotide receptor activity;GO:0045028|G-protein coupled purinergic nucleotide receptor activity	GO:0016020|membrane;GO:0016021|integral component of membrane;GO:0005886|plasma membrane	K08389|G protein-coupled receptor 87	NA	NA	G protein-coupled receptor 87
MICALCL	1.62245080145697	0.0100804430634639	0.0459010949664195	up	43.0	38.0	15.0	11.0	ENSG00000133808	NA	11	12276080	12359144	+	NA	NA	NA	NA	NA	NA	NA
SNED1	-1.46465916765423	0.000984564663382347	0.00700094277704515	down	24.0	34.0	85.0	72.0	ENSG00000162804	25992	2	240998838	241095568	+	GO:0007160|cell-matrix adhesion;GO:0007160|cell-matrix adhesion;GO:0007160|cell-matrix adhesion	GO:0005509|calcium ion binding;GO:0005509|calcium ion binding;GO:0005509|calcium ion binding;GO:0005509|calcium ion binding;GO:0005509|calcium ion binding;GO:0005509|calcium ion binding;GO:0005509|calcium ion binding	GO:0005576|extracellular region;GO:0005576|extracellular region;GO:0005576|extracellular region	NA	NA	NA	sushi, nidogen and EGF like domains 1
VCAN	-1.06184719225043	3.55993494840885e-05	0.00043301403018928	down	3708.0	5655.0	10199.0	8911.0	ENSG00000038427	1462	5	83471465	83582303	+	GO:0007155|cell adhesion;GO:0044267|cellular protein metabolic process;GO:0043687|post-translational protein modification;GO:0007155|cell adhesion;GO:0007275|multicellular organism development;GO:0030198|extracellular matrix organization;GO:0007417|central nervous system development;GO:0030206|chondroitin sulfate biosynthetic process;GO:0030207|chondroitin sulfate catabolic process;GO:0030208|der…	GO:0030246|carbohydrate binding;GO:0005509|calcium ion binding;GO:0005515|protein binding;GO:0005540|hyaluronic acid binding;GO:0030021|extracellular matrix structural constituent conferring compression resistance;GO:0030021|extracellular matrix structural constituent conferring compression resistance;GO:0005539|glycosaminoglycan binding;GO:0005540|hyaluronic acid binding;GO:0005509|calcium ion b…	GO:0005615|extracellular space;GO:0016020|membrane;GO:0005576|extracellular region;GO:0005576|extracellular region;GO:0031012|extracellular matrix;GO:0031012|extracellular matrix;GO:0062023|collagen-containing extracellular matrix;GO:0062023|collagen-containing extracellular matrix;GO:0005788|endoplasmic reticulum lumen;GO:0043202|lysosomal lumen;GO:0005796|Golgi lumen;GO:0031012|extracellular ma…	K06793|versican core protein	hsa04514	Cell adhesion molecules (CAMs)	versican
SERPINH1	-1.12102619186621	5.1211073359968e-25	1.1954526743066e-22	down	929.0	1212.0	2371.0	2188.0	ENSG00000149257	871	11	75562056	75572783	+	GO:0010951|negative regulation of endopeptidase activity;GO:0010951|negative regulation of endopeptidase activity;GO:0030199|collagen fibril organization;GO:0006986|response to unfolded protein;GO:0010951|negative regulation of endopeptidase activity;GO:0010951|negative regulation of endopeptidase activity;GO:0030199|collagen fibril organization;GO:0006986|response to unfolded protein;GO:0010951|…	GO:0003723|RNA binding;GO:0004867|serine-type endopeptidase inhibitor activity;GO:0005518|collagen binding;GO:0004867|serine-type endopeptidase inhibitor activity;GO:0004867|serine-type endopeptidase inhibitor activity;GO:0005518|collagen binding;GO:0003723|RNA binding;GO:0004867|serine-type endopeptidase inhibitor activity;GO:0005518|collagen binding;GO:0004867|serine-type endopeptidase inhibito…	GO:0005615|extracellular space;GO:0005783|endoplasmic reticulum;GO:0005783|endoplasmic reticulum;GO:0005783|endoplasmic reticulum;GO:0005581|collagen trimer;GO:0045121|membrane raft;GO:0005783|endoplasmic reticulum;GO:0062023|collagen-containing extracellular matrix;GO:0005783|endoplasmic reticulum;GO:0005788|endoplasmic reticulum lumen;GO:0005788|endoplasmic reticulum lumen;GO:0005793|endoplasmi…	K09501|serpin peptidase inhibitor, clade H, member 1	NA	NA	serpin family H member 1
SERPINB7	2.11926394008671	2.13465722947532e-18	2.95784099060379e-16	up	365.0	323.0	83.0	73.0	ENSG00000166396	8710	18	63752935	63805376	+	GO:0010466|negative regulation of peptidase activity;GO:0010951|negative regulation of endopeptidase activity;GO:0032914|positive regulation of transforming growth factor beta1 production;GO:0032967|positive regulation of collagen biosynthetic process;GO:0072126|positive regulation of glomerular mesangial cell proliferation;GO:0090362|positive regulation of platelet-derived growth factor producti…	GO:0030414|peptidase inhibitor activity;GO:0004867|serine-type endopeptidase inhibitor activity;GO:0004867|serine-type endopeptidase inhibitor activity;GO:0004867|serine-type endopeptidase inhibitor activity;GO:0030414|peptidase inhibitor activity;GO:0004867|serine-type endopeptidase inhibitor activity;GO:0004867|serine-type endopeptidase inhibitor activity;GO:0004867|serine-type endopeptidase in…	GO:0005615|extracellular space;GO:0005737|cytoplasm;GO:0005615|extracellular space;GO:0005615|extracellular space;GO:0005615|extracellular space;GO:0005615|extracellular space;GO:0005737|cytoplasm;GO:0005615|extracellular space;GO:0005615|extracellular space;GO:0005737|cytoplasm;GO:0005615|extracellular space;GO:0005615|extracellular space;GO:0005737|cytoplasm;GO:0005615|extracellular space;GO:00…	K13964|serpin B7	NA	NA	serpin family B member 7
DPM3	-1.31393921711558	8.5210921102096e-07	1.6935340805415e-05	down	103.0	82.0	247.0	207.0	ENSG00000179085	54344	1	155139891	155140595	-	GO:0006486|protein glycosylation;GO:0006506|GPI anchor biosynthetic process;GO:0031647|regulation of protein stability;GO:0005975|carbohydrate metabolic process;GO:0006506|GPI anchor biosynthetic process;GO:0006506|GPI anchor biosynthetic process;GO:0035268|protein mannosylation;GO:0035269|protein O-linked mannosylation;GO:0018406|protein C-linked glycosylation via 2'-alpha-mannosyl-L-tryptophan;…	GO:0005515|protein binding;GO:0004582|dolichyl-phosphate beta-D-mannosyltransferase activity;GO:0005515|protein binding;GO:0004582|dolichyl-phosphate beta-D-mannosyltransferase activity;GO:0005515|protein binding;GO:0004582|dolichyl-phosphate beta-D-mannosyltransferase activity	GO:0016020|membrane;GO:0016020|membrane;GO:0016021|integral component of membrane;GO:0005783|endoplasmic reticulum;GO:0005783|endoplasmic reticulum;GO:0005789|endoplasmic reticulum membrane;GO:0005789|endoplasmic reticulum membrane;GO:0005789|endoplasmic reticulum membrane;GO:0033185|dolichol-phosphate-mannose synthase complex;GO:0033185|dolichol-phosphate-mannose synthase complex;GO:0030176|inte…	K09659|dolichyl-phosphate mannosyltransferase polypeptide 3	hsa00510|hsa01100	N-Glycan biosynthesis|Metabolic pathways	dolichyl-phosphate mannosyltransferase subunit 3
DPP4	-1.32478621131985	2.32062486462284e-35	1.75261780217015e-32	down	760.0	889.0	2251.0	1813.0	ENSG00000197635	1803	2	161992241	162074542	-	GO:0007155|cell adhesion;GO:0006508|proteolysis;GO:0046718|viral entry into host cell;GO:0001666|response to hypoxia;GO:0008284|positive regulation of cell proliferation;GO:0042110|T cell activation;GO:0050796|regulation of insulin secretion;GO:0006508|proteolysis;GO:0043542|endothelial cell migration;GO:0033632|regulation of cell-cell adhesion mediated by integrin;GO:0031295|T cell costimulation…	GO:0016787|hydrolase activity;GO:0042803|protein homodimerization activity;GO:0005515|protein binding;GO:0008233|peptidase activity;GO:0004252|serine-type endopeptidase activity;GO:0008236|serine-type peptidase activity;GO:0004177|aminopeptidase activity;GO:0008236|serine-type peptidase activity;GO:0004252|serine-type endopeptidase activity;GO:0042802|identical protein binding;GO:0005102|signalin…	GO:0016020|membrane;GO:0016020|membrane;GO:0016021|integral component of membrane;GO:0005765|lysosomal membrane;GO:0005886|plasma membrane;GO:0005886|plasma membrane;GO:0042995|cell projection;GO:0005576|extracellular region;GO:0030054|cell junction;GO:0045121|membrane raft;GO:0009986|cell surface;GO:0005925|focal adhesion;GO:0005576|extracellular region;GO:0005886|plasma membrane;GO:0030027|lame…	K01278|dipeptidyl-peptidase 4 [EC:3.4.14.5]	hsa04974	Protein digestion and absorption	dipeptidyl peptidase 4
SRPRA	-1.31294252260923	2.05775092047112e-31	8.80648802264289e-29	down	800.0	1056.0	2308.0	2202.0	ENSG00000182934	6734	11	126262919	126269144	-	GO:0006886|intracellular protein transport;GO:0006614|SRP-dependent cotranslational protein targeting to membrane;GO:0036498|IRE1-mediated unfolded protein response;GO:0045047|protein targeting to ER;GO:0006613|cotranslational protein targeting to membrane;GO:0006886|intracellular protein transport;GO:0006614|SRP-dependent cotranslational protein targeting to membrane;GO:0036498|IRE1-mediated unf…	GO:0003723|RNA binding;GO:0000166|nucleotide binding;GO:0003924|GTPase activity;GO:0005525|GTP binding;GO:0003924|GTPase activity;GO:0005047|signal recognition particle binding;GO:0005047|signal recognition particle binding;GO:0003723|RNA binding;GO:0000166|nucleotide binding;GO:0003924|GTPase activity;GO:0005525|GTP binding;GO:0003924|GTPase activity;GO:0005047|signal recognition particle bindin…	GO:0016020|membrane;GO:0005783|endoplasmic reticulum;GO:0005789|endoplasmic reticulum membrane;GO:0005789|endoplasmic reticulum membrane;GO:0016020|membrane;GO:0070062|extracellular exosome;GO:0005789|endoplasmic reticulum membrane;GO:0016020|membrane;GO:0005785|signal recognition particle receptor complex;GO:0016020|membrane;GO:0005783|endoplasmic reticulum;GO:0005789|endoplasmic reticulum membr…	K13431|signal recognition particle receptor subunit alpha	hsa03060	Protein export	SRP receptor subunit alpha
CHST9	-1.27736575849595	8.3320617296948e-09	2.6479044689988e-07	down	126.0	180.0	413.0	316.0	ENSG00000154080	83539	18	26906481	27185317	-	GO:0005975|carbohydrate metabolic process;GO:0016051|carbohydrate biosynthetic process;GO:0042446|hormone biosynthetic process;GO:0030203|glycosaminoglycan metabolic process;GO:0030206|chondroitin sulfate biosynthetic process;GO:0006790|sulfur compound metabolic process;GO:0030166|proteoglycan biosynthetic process;GO:0005975|carbohydrate metabolic process;GO:0016051|carbohydrate biosynthetic proc…	GO:0016740|transferase activity;GO:0008146|sulfotransferase activity;GO:0001537|N-acetylgalactosamine 4-O-sulfotransferase activity;GO:0001537|N-acetylgalactosamine 4-O-sulfotransferase activity;GO:0001537|N-acetylgalactosamine 4-O-sulfotransferase activity;GO:0047756|chondroitin 4-sulfotransferase activity;GO:0016740|transferase activity;GO:0008146|sulfotransferase activity;GO:0001537|N-acetylga…	GO:0016020|membrane;GO:0016021|integral component of membrane;GO:0016021|integral component of membrane;GO:0005794|Golgi apparatus;GO:0005576|extracellular region;GO:0000139|Golgi membrane;GO:0000139|Golgi membrane;GO:0016020|membrane;GO:0016021|integral component of membrane;GO:0016021|integral component of membrane;GO:0005794|Golgi apparatus;GO:0005576|extracellular region;GO:0000139|Golgi memb…	K09673|carbohydrate 4-sulfotransferase 9 [EC:2.8.2.-]	hsa01100	Metabolic pathways	carbohydrate sulfotransferase 9
E2F2	-1.01311418150171	0.000456250758141431	0.00371924030716053	down	77.0	90.0	166.0	164.0	ENSG00000007968	1870	1	23506430	23531220	-	GO:1903671|negative regulation of sprouting angiogenesis;GO:0006355|regulation of transcription, DNA-templated;GO:0007049|cell cycle;GO:0000122|negative regulation of transcription by RNA polymerase II;GO:0045944|positive regulation of transcription by RNA polymerase II;GO:0051726|regulation of cell cycle;GO:0045944|positive regulation of transcription by RNA polymerase II;GO:0006367|transcriptio…	GO:0046983|protein dimerization activity;GO:0003677|DNA binding;GO:0003700|DNA-binding transcription factor activity;GO:0005515|protein binding;GO:0000981|DNA-binding transcription factor activity, RNA polymerase II-specific;GO:0001078|proximal promoter DNA-binding transcription repressor activity, RNA polymerase II-specific;GO:0043565|sequence-specific DNA binding;GO:0000981|DNA-binding transcri…	GO:0005634|nucleus;GO:0005667|transcription factor complex;GO:0005654|nucleoplasm;GO:0090575|RNA polymerase II transcription factor complex;GO:0090575|RNA polymerase II transcription factor complex	K09389|transcription factor E2F2	hsa01522|hsa04110|hsa04218|hsa04934|hsa05161|hsa05163|hsa05166|hsa05167|hsa05169|hsa05200|hsa05206|hsa05212|hsa05214|hsa05215|hsa05218|hsa05219|hsa05220|hsa05222|hsa05223|hsa05224|hsa05225|hsa05226	Endocrine resistance|Cell cycle|Cellular senescence|Cushing syndrome|Hepatitis B|Human cytomegalovirus infection|Human T-cell leukemia virus 1 infection|Kaposi sarcoma-associated herpesvirus infection|Epstein-Barr virus infection|Pathways in cancer|MicroRNAs in cancer|Pancreatic cancer|Glioma|Prostate cancer|Melanoma|Bladder cancer|Chronic myeloid leukemia|Small cell lung cancer|Non-small cell lu…	E2F transcription factor 2
WDR66	1.16803772985695	1.23411772635881e-06	2.35786272153584e-05	up	408.0	283.0	162.0	142.0	ENSG00000158023	144406	12	121917862	122003927	+	GO:0003341|cilium movement;GO:0003341|cilium movement	NA	GO:0005737|cytoplasm;GO:0031514|motile cilium;GO:0005856|cytoskeleton;GO:0042995|cell projection;GO:0005930|axoneme;GO:0001536|radial spoke stalk;GO:0005737|cytoplasm;GO:0031514|motile cilium;GO:0005856|cytoskeleton;GO:0042995|cell projection;GO:0005930|axoneme;GO:0001536|radial spoke stalk	NA	NA	NA	WD repeat domain 66
WDR25	1.06050119580374	0.00487452207860671	0.0259361744580321	up	106.0	93.0	50.0	44.0	ENSG00000176473	79446	14	100376418	100530303	+	NA	GO:0005515|protein binding;GO:0005515|protein binding;GO:0005515|protein binding;GO:0005515|protein binding	NA	NA	NA	NA	WD repeat domain 25
ADTRP	1.73690823813423	0.000136021038381912	0.00134647194432179	up	101.0	86.0	39.0	17.0	ENSG00000111863	84830	6	11712054	11807046	-	GO:0010628|positive regulation of gene expression;GO:0050709|negative regulation of protein secretion;GO:0001934|positive regulation of protein phosphorylation;GO:0002042|cell migration involved in sprouting angiogenesis;GO:0071383|cellular response to steroid hormone stimulus;GO:1903038|negative regulation of leukocyte cell-cell adhesion;GO:0030195|negative regulation of blood coagulation;GO:000…	GO:0016787|hydrolase activity;GO:0016787|hydrolase activity	GO:0016020|membrane;GO:0016021|integral component of membrane;GO:0005622|intracellular;GO:0016020|membrane;GO:0016020|membrane;GO:0016021|integral component of membrane;GO:0005886|plasma membrane;GO:0005901|caveola;GO:0009986|cell surface;GO:0012505|endomembrane system;GO:0005622|intracellular;GO:0016020|membrane;GO:0016020|membrane;GO:0016021|integral component of membrane;GO:0005886|plasma memb…	NA	NA	NA	androgen dependent TFPI regulating protein
ACTBL2	1.62603987728819	0.00120018041363769	0.00826669331045835	up	88.0	75.0	40.0	13.0	ENSG00000169067	345651	5	57480016	57482809	-	GO:0008150|biological_process	GO:0000166|nucleotide binding;GO:0005524|ATP binding;GO:0005515|protein binding;GO:0003674|molecular_function	GO:0005737|cytoplasm;GO:0005856|cytoskeleton;GO:0005615|extracellular space;GO:0070062|extracellular exosome	NA	NA	NA	actin, beta like 2
CDH16	-1.8185645365423	0.00806889801420661	0.0386410226051468	down	8.0	13.0	44.0	29.0	ENSG00000166589	1014	16	66908122	66918984	-	GO:0007155|cell adhesion;GO:0007156|homophilic cell adhesion via plasma membrane adhesion molecules;GO:0016339|calcium-dependent cell-cell adhesion via plasma membrane cell adhesion molecules;GO:0007155|cell adhesion;GO:0007155|cell adhesion;GO:0007155|cell adhesion;GO:0007156|homophilic cell adhesion via plasma membrane adhesion molecules;GO:0016339|calcium-dependent cell-cell adhesion via plasm…	GO:0046872|metal ion binding;GO:0005509|calcium ion binding;GO:0046872|metal ion binding;GO:0005509|calcium ion binding;GO:0046872|metal ion binding;GO:0005509|calcium ion binding;GO:0005509|calcium ion binding;GO:0046872|metal ion binding;GO:0005509|calcium ion binding;GO:0005509|calcium ion binding;GO:0005509|calcium ion binding;GO:0005509|calcium ion binding;GO:0005509|calcium ion binding	GO:0016020|membrane;GO:0016021|integral component of membrane;GO:0005886|plasma membrane;GO:0005887|integral component of plasma membrane;GO:0070062|extracellular exosome;GO:0016020|membrane;GO:0016021|integral component of membrane;GO:0005886|plasma membrane;GO:0005887|integral component of plasma membrane;GO:0070062|extracellular exosome;GO:0016323|basolateral plasma membrane;GO:0016020|membran…	K06810|cadherin 16, KSP-cadherin	NA	NA	cadherin 16
PCDHGA10	-1.11384601083521	0.000101063981016729	0.00104895752002731	down	73.0	126.0	214.0	206.0	ENSG00000253846	56106	5	141412987	141512979	+	GO:0007155|cell adhesion;GO:0007156|homophilic cell adhesion via plasma membrane adhesion molecules;GO:0007155|cell adhesion;GO:0007155|cell adhesion;GO:0007156|homophilic cell adhesion via plasma membrane adhesion molecules;GO:0007155|cell adhesion	GO:0005509|calcium ion binding;GO:0005509|calcium ion binding	GO:0016020|membrane;GO:0016021|integral component of membrane;GO:0005886|plasma membrane;GO:0005887|integral component of plasma membrane;GO:0016020|membrane;GO:0016021|integral component of membrane;GO:0005886|plasma membrane;GO:0005887|integral component of plasma membrane	K16495|protocadherin gamma subfamily A	NA	NA	protocadherin gamma subfamily A, 10
FLVCR2	1.07601768979133	0.00494801809114109	0.0262109996754928	up	111.0	88.0	48.0	45.0	ENSG00000119686	55640	14	75578617	75663214	+	GO:0055085|transmembrane transport;GO:0097037|heme export;GO:0055085|transmembrane transport;GO:0097037|heme export	GO:0020037|heme binding;GO:0020037|heme binding;GO:0015232|heme transporter activity;GO:0015232|heme transporter activity;GO:0020037|heme binding;GO:0020037|heme binding;GO:0015232|heme transporter activity;GO:0015232|heme transporter activity	GO:0016020|membrane;GO:0016021|integral component of membrane;GO:0005886|plasma membrane;GO:0016020|membrane;GO:0016021|integral component of membrane;GO:0005886|plasma membrane;GO:0016020|membrane;GO:0016021|integral component of membrane;GO:0016020|membrane;GO:0016021|integral component of membrane;GO:0016020|membrane;GO:0016021|integral component of membrane;GO:0016020|membrane;GO:0016021|inte…	K08220|MFS transporter, FLVCR family, feline leukemia virus subgroup C receptor-related protein	NA	NA	feline leukemia virus subgroup C cellular receptor family member 2
CDK15	2.64385979969178	2.45231208454755e-05	0.000313910616685006	up	55.0	53.0	9.0	8.0	ENSG00000138395	65061	2	201790461	201895550	+	GO:0006468|protein phosphorylation;GO:0016310|phosphorylation;GO:0051726|regulation of cell cycle;GO:0006468|protein phosphorylation;GO:0006468|protein phosphorylation;GO:0016310|phosphorylation;GO:0051726|regulation of cell cycle;GO:0006468|protein phosphorylation;GO:0006468|protein phosphorylation;GO:0016310|phosphorylation;GO:0051726|regulation of cell cycle;GO:0006468|protein phosphorylation;…	GO:0046872|metal ion binding;GO:0000166|nucleotide binding;GO:0004672|protein kinase activity;GO:0004674|protein serine/threonine kinase activity;GO:0004674|protein serine/threonine kinase activity;GO:0005524|ATP binding;GO:0016740|transferase activity;GO:0016301|kinase activity;GO:0005515|protein binding;GO:0004693|cyclin-dependent protein serine/threonine kinase activity;GO:0004693|cyclin-depen…	GO:0005634|nucleus;GO:0005737|cytoplasm;GO:0005829|cytosol;GO:0005634|nucleus;GO:0005737|cytoplasm;GO:0005829|cytosol;GO:0005634|nucleus;GO:0005737|cytoplasm;GO:0005829|cytosol;GO:0005634|nucleus;GO:0005737|cytoplasm;GO:0005829|cytosol	K15594|cyclin-dependent kinase 15 [EC:2.7.11.22]	NA	NA	cyclin dependent kinase 15
GCNT2	1.20490311505566	4.41920672443807e-08	1.19953900919789e-06	up	316.0	316.0	135.0	134.0	ENSG00000111846	2651	6	10492223	10629368	+	GO:0006486|protein glycosylation;GO:0006486|protein glycosylation;GO:0030335|positive regulation of cell migration;GO:0008284|positive regulation of cell proliferation;GO:0070374|positive regulation of ERK1 and ERK2 cascade;GO:0007275|multicellular organism development;GO:0007179|transforming growth factor beta receptor signaling pathway;GO:0010718|positive regulation of epithelial to mesenchymal…	GO:0016740|transferase activity;GO:0016757|transferase activity, transferring glycosyl groups;GO:0008375|acetylglucosaminyltransferase activity;GO:0008109|N-acetyllactosaminide beta-1,6-N-acetylglucosaminyltransferase activity;GO:0008109|N-acetyllactosaminide beta-1,6-N-acetylglucosaminyltransferase activity;GO:0008109|N-acetyllactosaminide beta-1,6-N-acetylglucosaminyltransferase activity;GO:001…	GO:0016020|membrane;GO:0016021|integral component of membrane;GO:0005794|Golgi apparatus;GO:0005794|Golgi apparatus;GO:0000139|Golgi membrane;GO:0005575|cellular_component;GO:0016020|membrane;GO:0016020|membrane;GO:0016021|integral component of membrane;GO:0005794|Golgi apparatus;GO:0005794|Golgi apparatus;GO:0000139|Golgi membrane;GO:0005575|cellular_component;GO:0016020|membrane;GO:0016020|memb…	K00742|N-acetyllactosaminide beta-1,6-N-acetylglucosaminyltransferase [EC:2.4.1.150]	hsa00601|hsa01100	Glycosphingolipid biosynthesis - lacto and neolacto series|Metabolic pathways	glucosaminyl (N-acetyl) transferase 2 (I blood group)
NEURL1B	-1.05659767889319	0.00805581122832471	0.0385927464031571	down	37.0	48.0	88.0	85.0	ENSG00000214357	54492	5	172641266	172691540	+	GO:0016567|protein ubiquitination;GO:0007219|Notch signaling pathway;GO:0070086|ubiquitin-dependent endocytosis;GO:0016567|protein ubiquitination;GO:0007219|Notch signaling pathway;GO:0070086|ubiquitin-dependent endocytosis;GO:0016567|protein ubiquitination;GO:0007219|Notch signaling pathway;GO:0070086|ubiquitin-dependent endocytosis;GO:0070086|ubiquitin-dependent endocytosis	GO:0046872|metal ion binding;GO:0016740|transferase activity;GO:0016874|ligase activity;GO:0005515|protein binding;GO:0046872|metal ion binding;GO:0016740|transferase activity;GO:0016874|ligase activity;GO:0005515|protein binding;GO:0046872|metal ion binding;GO:0016740|transferase activity;GO:0016874|ligase activity;GO:0005515|protein binding;GO:0016874|ligase activity	GO:0005737|cytoplasm;GO:0005769|early endosome;GO:0005737|cytoplasm;GO:0005769|early endosome;GO:0005737|cytoplasm;GO:0005769|early endosome;GO:0005769|early endosome	K01931|protein neuralized [EC:2.3.2.27]	NA	NA	neuralized E3 ubiquitin protein ligase 1B
SERPINB9P1	1.56534978296065	0.00395304732163425	0.0219425743893049	up	55.0	54.0	16.0	20.0	ENSG00000230438	NA	6	2854657	2881407	-	NA	NA	NA	NA	NA	NA	NA
AC113191.1	-2.4400169332494	0.000430820906268622	0.00355940129702886	down	5.0	11.0	47.0	38.0	ENSG00000254198	NA	8	43125995	43126397	-	NA	NA	NA	NA	NA	NA	NA
DHRS3	-1.28884821977703	0.00284317093818242	0.0168141279020378	down	24.0	60.0	108.0	92.0	ENSG00000162496	9249	1	12567910	12617731	-	GO:0055114|oxidation-reduction process;GO:0022900|electron transport chain;GO:0042572|retinol metabolic process;GO:0007601|visual perception;GO:0001523|retinoid metabolic process;GO:0001523|retinoid metabolic process;GO:0001523|retinoid metabolic process;GO:0003151|outflow tract morphogenesis;GO:0030278|regulation of ossification;GO:0042572|retinol metabolic process;GO:0048387|negative regulation…	GO:0016491|oxidoreductase activity;GO:0004745|retinol dehydrogenase activity;GO:0009055|electron transfer activity;GO:0000166|nucleotide binding;GO:0004745|retinol dehydrogenase activity;GO:0052650|NADP-retinol dehydrogenase activity;GO:0052650|NADP-retinol dehydrogenase activity;GO:0004745|retinol dehydrogenase activity	GO:0016020|membrane;GO:0016021|integral component of membrane;GO:0005789|endoplasmic reticulum membrane;GO:0005811|lipid droplet;GO:0042622|photoreceptor outer segment membrane	K11146|short-chain dehydrogenase/reductase 3 [EC:1.1.1.300]	hsa00830|hsa01100	Retinol metabolism|Metabolic pathways	dehydrogenase/reductase 3
TRPM2	1.37237862529699	3.47391741955091e-08	9.57116432395152e-07	up	309.0	293.0	98.0	129.0	ENSG00000142185	7226	21	44350163	44443081	+	GO:0055085|transmembrane transport;GO:0006811|ion transport;GO:0006812|cation transport;GO:0006814|sodium ion transport;GO:0035725|sodium ion transmembrane transport;GO:0006816|calcium ion transport;GO:0070588|calcium ion transmembrane transport;GO:0034220|ion transmembrane transport;GO:0006979|response to oxidative stress;GO:0043312|neutrophil degranulation;GO:2000249|regulation of actin cytoske…	GO:0005216|ion channel activity;GO:0005509|calcium ion binding;GO:0005262|calcium channel activity;GO:0005261|cation channel activity;GO:0005272|sodium channel activity;GO:0005262|calcium channel activity;GO:0005261|cation channel activity;GO:0015278|calcium-release channel activity;GO:0099604|ligand-gated calcium channel activity;GO:0005261|cation channel activity;GO:0047631|ADP-ribose diphospha…	GO:0016020|membrane;GO:0016021|integral component of membrane;GO:0005765|lysosomal membrane;GO:0005886|plasma membrane;GO:0042995|cell projection;GO:0031410|cytoplasmic vesicle;GO:0030659|cytoplasmic vesicle membrane;GO:0005764|lysosome;GO:0005764|lysosome;GO:0005886|plasma membrane;GO:0005887|integral component of plasma membrane;GO:0005887|integral component of plasma membrane;GO:0043204|perika…	K04977|transient receptor potential cation channel subfamily M member 2 [EC:3.6.1.13]	hsa04621|hsa04921	NOD-like receptor signaling pathway|Oxytocin signaling pathway	transient receptor potential cation channel subfamily M member 2
TRPM8	1.38791410901216	0.00275953786063603	0.0164178436481492	up	72.0	71.0	32.0	22.0	ENSG00000144481	79054	2	233917398	234019522	+	GO:0055085|transmembrane transport;GO:0006811|ion transport;GO:0034220|ion transmembrane transport;GO:0006812|cation transport;GO:0070588|calcium ion transmembrane transport;GO:0050896|response to stimulus;GO:0016048|detection of temperature stimulus;GO:0050951|sensory perception of temperature stimulus;GO:0120162|positive regulation of cold-induced thermogenesis;GO:0070588|calcium ion transmembr…	GO:0005216|ion channel activity;GO:0005515|protein binding;GO:0005262|calcium channel activity;GO:0005262|calcium channel activity;GO:0042803|protein homodimerization activity;GO:0005216|ion channel activity;GO:0005515|protein binding;GO:0005262|calcium channel activity;GO:0005216|ion channel activity;GO:0005216|ion channel activity	GO:0016020|membrane;GO:0016021|integral component of membrane;GO:0005783|endoplasmic reticulum;GO:0005789|endoplasmic reticulum membrane;GO:0005886|plasma membrane;GO:0045121|membrane raft;GO:0005886|plasma membrane;GO:0005886|plasma membrane;GO:0009897|external side of plasma membrane;GO:0016021|integral component of membrane;GO:0016021|integral component of membrane;GO:0016020|membrane;GO:00160…	K04983|transient receptor potential cation channel subfamily M member 8	hsa04750	Inflammatory mediator regulation of TRP channels	transient receptor potential cation channel subfamily M member 8
TRPM4	-1.05261327228131	9.01512231492724e-05	0.000951069477414551	down	88.0	141.0	262.0	204.0	ENSG00000130529	54795	19	49157741	49211836	+	GO:0006812|cation transport;GO:0042310|vasoconstriction;GO:0034220|ion transmembrane transport;GO:0002724|regulation of T cell cytokine production;GO:0042391|regulation of membrane potential;GO:0061337|cardiac conduction;GO:0010460|positive regulation of heart rate;GO:0045600|positive regulation of fat cell differentiation;GO:0045668|negative regulation of osteoblast differentiation;GO:0007204|po…	GO:0005227|calcium activated cation channel activity;GO:0046872|metal ion binding;GO:0000166|nucleotide binding;GO:0005524|ATP binding;GO:0005216|ion channel activity;GO:0005227|calcium activated cation channel activity;GO:0005509|calcium ion binding;GO:0005516|calmodulin binding;GO:0005227|calcium activated cation channel activity;GO:0005227|calcium activated cation channel activity;GO:0005272|s…	GO:0016021|integral component of membrane;GO:0016020|membrane;GO:0016021|integral component of membrane;GO:0005654|nucleoplasm;GO:0005783|endoplasmic reticulum;GO:0005783|endoplasmic reticulum;GO:0005794|Golgi apparatus;GO:0005794|Golgi apparatus;GO:0005886|plasma membrane;GO:0005886|plasma membrane;GO:0005886|plasma membrane;GO:0005829|cytosol;GO:0043025|neuronal cell body;GO:0034706|sodium chan…	K04979|transient receptor potential cation channel subfamily M member 4	hsa04911	Insulin secretion	transient receptor potential cation channel subfamily M member 4
MPP4	1.50898167601487	0.00597434481993744	0.0303060502343646	up	56.0	48.0	19.0	17.0	ENSG00000082126	58538	2	201644870	201698694	-	GO:0008150|biological_process;GO:0035418|protein localization to synapse;GO:0008150|biological_process;GO:0035418|protein localization to synapse	GO:0005515|protein binding;GO:0005515|protein binding	GO:0005737|cytoplasm;GO:0005829|cytosol;GO:0015629|actin cytoskeleton;GO:0032991|protein-containing complex;GO:0005913|cell-cell adherens junction;GO:0005737|cytoplasm;GO:0005829|cytosol;GO:0015629|actin cytoskeleton;GO:0032991|protein-containing complex;GO:0005913|cell-cell adherens junction;GO:0005829|cytosol;GO:0015629|actin cytoskeleton;GO:0005829|cytosol;GO:0015629|actin cytoskeleton;GO:0005…	K21109|MAGUK p55 subfamily member 4	hsa04530	Tight junction	membrane palmitoylated protein 4
KBTBD8	1.11674122552601	0.000730891932549925	0.00546530082819364	up	126.0	136.0	67.0	52.0	ENSG00000163376	84541	3	66998307	67011210	+	GO:0043687|post-translational protein modification;GO:0006417|regulation of translation;GO:0006513|protein monoubiquitination;GO:0014029|neural crest formation;GO:0014032|neural crest cell development;GO:0043687|post-translational protein modification;GO:0006417|regulation of translation;GO:0006513|protein monoubiquitination;GO:0014029|neural crest formation;GO:0014032|neural crest cell developme…	GO:0005515|protein binding;GO:0005515|protein binding	GO:0005737|cytoplasm;GO:0005794|Golgi apparatus;GO:0005856|cytoskeleton;GO:0005819|spindle;GO:0005829|cytosol;GO:0031463|Cul3-RING ubiquitin ligase complex;GO:0005737|cytoplasm;GO:0005794|Golgi apparatus;GO:0005856|cytoskeleton;GO:0005819|spindle;GO:0005829|cytosol;GO:0031463|Cul3-RING ubiquitin ligase complex	K10475|kelch repeat and BTB domain-containing protein 8	NA	NA	kelch repeat and BTB domain containing 8
IDH2	-1.10489812928674	5.34637848425282e-18	6.93355084437596e-16	down	751.0	1088.0	2054.0	1817.0	ENSG00000182054	3418	15	90083045	90102504	-	GO:0055114|oxidation-reduction process;GO:0006099|tricarboxylic acid cycle;GO:0006102|isocitrate metabolic process;GO:0005975|carbohydrate metabolic process;GO:0006099|tricarboxylic acid cycle;GO:0006097|glyoxylate cycle;GO:0006102|isocitrate metabolic process;GO:0006102|isocitrate metabolic process;GO:0006103|2-oxoglutarate metabolic process;GO:0006739|NADP metabolic process;GO:0006741|NADP bios…	GO:0046872|metal ion binding;GO:0000287|magnesium ion binding;GO:0016491|oxidoreductase activity;GO:0016616|oxidoreductase activity, acting on the CH-OH group of donors, NAD or NADP as acceptor;GO:0051287|NAD binding;GO:0000287|magnesium ion binding;GO:0004450|isocitrate dehydrogenase (NADP+) activity;GO:0042803|protein homodimerization activity;GO:0004450|isocitrate dehydrogenase (NADP+) activit…	GO:0005739|mitochondrion;GO:0005739|mitochondrion;GO:0005739|mitochondrion;GO:0005739|mitochondrion;GO:0070062|extracellular exosome;GO:0005759|mitochondrial matrix;GO:0005777|peroxisome;GO:0005829|cytosol;GO:0005739|mitochondrion;GO:0005739|mitochondrion;GO:0005739|mitochondrion;GO:0005739|mitochondrion;GO:0070062|extracellular exosome;GO:0005759|mitochondrial matrix;GO:0005777|peroxisome;GO:000…	K00031|isocitrate dehydrogenase [EC:1.1.1.42]	hsa00020|hsa00480|hsa01100|hsa01200|hsa01210|hsa01230|hsa04146	Citrate cycle (TCA cycle)|Glutathione metabolism|Metabolic pathways|Carbon metabolism|2-Oxocarboxylic acid metabolism|Biosynthesis of amino acids|Peroxisome	isocitrate dehydrogenase (NADP(+)) 2, mitochondrial
NOLC1	1.25856486914952	3.35026127584557e-46	4.77933383562014e-43	up	6091.0	5467.0	2515.0	2243.0	ENSG00000166197	9221	10	102152176	102163871	+	GO:0006417|regulation of translation;GO:0006364|rRNA processing;GO:0000278|mitotic cell cycle;GO:0014029|neural crest formation;GO:0014032|neural crest cell development;GO:0006417|regulation of translation;GO:0006364|rRNA processing;GO:0000278|mitotic cell cycle;GO:0014029|neural crest formation;GO:0014032|neural crest cell development;GO:0006417|regulation of translation;GO:0006364|rRNA processi…	GO:0003723|RNA binding;GO:0000166|nucleotide binding;GO:0005524|ATP binding;GO:0005525|GTP binding;GO:0005515|protein binding;GO:0046982|protein heterodimerization activity;GO:0001042|RNA polymerase I core binding;GO:0003723|RNA binding;GO:0000166|nucleotide binding;GO:0005524|ATP binding;GO:0005525|GTP binding;GO:0005515|protein binding;GO:0046982|protein heterodimerization activity;GO:0001042|R…	GO:0005634|nucleus;GO:0005737|cytoplasm;GO:0005730|nucleolus;GO:0001650|fibrillar center;GO:0005730|nucleolus;GO:0005730|nucleolus;GO:0005654|nucleoplasm;GO:0005737|cytoplasm;GO:0005730|nucleolus;GO:0005730|nucleolus;GO:0005634|nucleus;GO:0005737|cytoplasm;GO:0005730|nucleolus;GO:0001650|fibrillar center;GO:0005730|nucleolus;GO:0005730|nucleolus;GO:0005654|nucleoplasm;GO:0005737|cytoplasm;GO:0005…	NA	NA	NA	nucleolar and coiled-body phosphoprotein 1
UNC5B	-1.31448980825405	0.00112665127972115	0.00784440118239685	down	29.0	63.0	128.0	96.0	ENSG00000107731	219699	10	71212570	71302864	+	GO:0007165|signal transduction;GO:0006915|apoptotic process;GO:0007275|multicellular organism development;GO:0038007|netrin-activated signaling pathway;GO:0001525|angiogenesis;GO:0043524|negative regulation of neuron apoptotic process;GO:0014068|positive regulation of phosphatidylinositol 3-kinase signaling;GO:2001240|negative regulation of extrinsic apoptotic signaling pathway in absence of liga…	GO:0005515|protein binding;GO:0005042|netrin receptor activity;GO:0005515|protein binding;GO:0005042|netrin receptor activity	GO:0016020|membrane;GO:0016021|integral component of membrane;GO:0005886|plasma membrane;GO:0045121|membrane raft;GO:0016020|membrane;GO:0016021|integral component of membrane;GO:0005886|plasma membrane;GO:0045121|membrane raft	K07521|netrin receptor unc-5	hsa04360	Axon guidance	unc-5 netrin receptor B
DYSF	1.04484316330226	0.000793579258375801	0.00586572486948008	up	139.0	181.0	68.0	83.0	ENSG00000135636	8291	2	71453722	71686768	+	GO:0006936|muscle contraction;GO:0006936|muscle contraction;GO:0006936|muscle contraction;GO:0006936|muscle contraction;GO:0006936|muscle contraction;GO:0006936|muscle contraction;GO:0006936|muscle contraction;GO:0006936|muscle contraction;GO:0006936|muscle contraction;GO:0006936|muscle contraction;GO:0001525|angiogenesis;GO:0001778|plasma membrane repair;GO:0001938|positive regulation of endothe…	GO:0046872|metal ion binding;GO:0005515|protein binding;GO:0005544|calcium-dependent phospholipid binding;GO:0005509|calcium ion binding;GO:0008289|lipid binding;GO:0005543|phospholipid binding;GO:0046872|metal ion binding;GO:0005515|protein binding;GO:0005544|calcium-dependent phospholipid binding;GO:0005509|calcium ion binding;GO:0008289|lipid binding;GO:0005543|phospholipid binding;GO:0046872|…	GO:0016020|membrane;GO:0016021|integral component of membrane;GO:0005886|plasma membrane;GO:0005886|plasma membrane;GO:0005815|microtubule organizing center;GO:0031410|cytoplasmic vesicle;GO:0030659|cytoplasmic vesicle membrane;GO:0005768|endosome;GO:0005769|early endosome;GO:0070062|extracellular exosome;GO:0042383|sarcolemma;GO:0042383|sarcolemma;GO:0005770|late endosome;GO:0005886|plasma membr…	K18261|dysferlin	NA	NA	dysferlin
BICD2	1.06458226377956	3.64684546169309e-28	1.33776711093365e-25	up	2898.0	2847.0	1332.0	1361.0	ENSG00000185963	23299	9	92711363	92764812	-	GO:0051028|mRNA transport;GO:0015031|protein transport;GO:0006890|retrograde vesicle-mediated transport, Golgi to ER;GO:0034067|protein localization to Golgi apparatus;GO:0070507|regulation of microtubule cytoskeleton organization;GO:0072385|minus-end-directed organelle transport along microtubule;GO:0051642|centrosome localization;GO:0006890|retrograde vesicle-mediated transport, Golgi to ER;GO:…	GO:0005515|protein binding;GO:0008093|cytoskeletal adaptor activity;GO:0070840|dynein complex binding;GO:0070840|dynein complex binding;GO:0017137|Rab GTPase binding;GO:0034452|dynactin binding;GO:0017137|Rab GTPase binding;GO:0034452|dynactin binding;GO:0051959|dynein light intermediate chain binding;GO:0005515|protein binding;GO:0008093|cytoskeletal adaptor activity;GO:0070840|dynein complex bi…	GO:0005634|nucleus;GO:0005737|cytoplasm;GO:0005794|Golgi apparatus;GO:0005829|cytosol;GO:0005794|Golgi apparatus;GO:0005886|plasma membrane;GO:0005856|cytoskeleton;GO:0005643|nuclear pore;GO:0005643|nuclear pore;GO:0005737|cytoplasm;GO:0031410|cytoplasmic vesicle;GO:0005635|nuclear envelope;GO:0005635|nuclear envelope;GO:0005642|annulate lamellae;GO:0005813|centrosome;GO:0031410|cytoplasmic vesic…	K18739|protein bicaudal D	NA	NA	BICD cargo adaptor 2
SETD7	1.27485027302804	1.19534293433421e-45	1.53470079339169e-42	up	3974.0	3719.0	1684.0	1448.0	ENSG00000145391	80854	4	139495941	139606699	-	GO:0032259|methylation;GO:0006355|regulation of transcription, DNA-templated;GO:0034968|histone lysine methylation;GO:0032259|methylation;GO:0006355|regulation of transcription, DNA-templated;GO:0006325|chromatin organization;GO:0006325|chromatin organization;GO:0018026|peptidyl-lysine monomethylation;GO:0018027|peptidyl-lysine dimethylation;GO:0034968|histone lysine methylation;GO:0006974|cellul…	GO:0008168|methyltransferase activity;GO:0016740|transferase activity;GO:0018024|histone-lysine N-methyltransferase activity;GO:0008168|methyltransferase activity;GO:0016740|transferase activity;GO:0005515|protein binding;GO:0018024|histone-lysine N-methyltransferase activity;GO:0018024|histone-lysine N-methyltransferase activity;GO:0018024|histone-lysine N-methyltransferase activity;GO:0016279|p…	GO:0005694|chromosome;GO:0005634|nucleus;GO:0005730|nucleolus;GO:0005694|chromosome;GO:0005654|nucleoplasm	K11431|histone-lysine N-methyltransferase SETD7 [EC:2.1.1.43]	hsa00310|hsa04068	Lysine degradation|FoxO signaling pathway	SET domain containing lysine methyltransferase 7
LINC00346	1.86860066554015	4.71359649157327e-05	0.000544225407871486	up	95.0	78.0	29.0	18.0	ENSG00000255874	283487	13	110863987	110870251	-	NA	NA	NA	NA	NA	NA	NA
TMEM154	1.51272256995086	7.14772165132091e-35	4.82997885691101e-32	up	1253.0	1277.0	466.0	406.0	ENSG00000170006	201799	4	152618632	152680165	-	NA	NA	GO:0016020|membrane;GO:0016021|integral component of membrane;GO:0016020|membrane;GO:0016021|integral component of membrane;GO:0016020|membrane;GO:0016021|integral component of membrane	NA	NA	NA	transmembrane protein 154
TMEM104	-1.55845211907313	2.40665879033755e-15	2.35870932894227e-13	down	145.0	195.0	483.0	495.0	ENSG00000109066	54868	17	74776483	74839779	+	GO:0008150|biological_process;GO:0008150|biological_process;GO:0008150|biological_process	GO:0003674|molecular_function;GO:0003674|molecular_function;GO:0003674|molecular_function	GO:0016020|membrane;GO:0016021|integral component of membrane;GO:0016020|membrane;GO:0016021|integral component of membrane;GO:0016020|membrane;GO:0016021|integral component of membrane;GO:0005575|cellular_component;GO:0016020|membrane;GO:0016021|integral component of membrane;GO:0005575|cellular_component;GO:0016020|membrane;GO:0016021|integral component of membrane;GO:0005575|cellular_component	NA	NA	NA	transmembrane protein 104
POLDIP2	-1.17048896952988	5.45927900033407e-30	2.19036509641528e-27	down	975.0	1156.0	2343.0	2349.0	ENSG00000004142	26073	17	28347177	28357522	-	GO:0016242|negative regulation of macroautophagy;GO:0045931|positive regulation of mitotic cell cycle;GO:0070584|mitochondrion morphogenesis	GO:0003677|DNA binding;GO:0005515|protein binding;GO:0003677|DNA binding	GO:0005634|nucleus;GO:0042645|mitochondrial nucleoid;GO:0005739|mitochondrion;GO:0005739|mitochondrion	K17809|polymerase delta-interacting protein 2	NA	NA	DNA polymerase delta interacting protein 2
SAMD5	-1.30252157911854	5.75202150537491e-14	4.70383465652921e-12	down	203.0	243.0	577.0	503.0	ENSG00000203727	389432	6	147508927	147737547	+	GO:0043507|positive regulation of JUN kinase activity;GO:1901224|positive regulation of NIK/NF-kappaB signaling	GO:0031435|mitogen-activated protein kinase kinase kinase binding	GO:0016020|membrane;GO:0016021|integral component of membrane	NA	NA	NA	sterile alpha motif domain containing 5
MARCKSL1	-2.22365780052678	3.86546249694116e-37	3.54490521415911e-34	down	137.0	178.0	734.0	706.0	ENSG00000175130	65108	1	32333832	32336379	-	GO:0008284|positive regulation of cell proliferation	GO:0003779|actin binding;GO:0005515|protein binding;GO:0005516|calmodulin binding	GO:0005737|cytoplasm;GO:0016020|membrane;GO:0005886|plasma membrane;GO:0070062|extracellular exosome;GO:0005886|plasma membrane	K13536|MARCKS-related protein	hsa04666|hsa05140	Fc gamma R-mediated phagocytosis|Leishmaniasis	MARCKS like 1
LPAR1	-1.21217485853345	8.23341224166675e-09	2.62304664443572e-07	down	139.0	158.0	362.0	314.0	ENSG00000198121	1902	9	110873263	111038458	-	GO:0007186|G-protein coupled receptor signaling pathway;GO:0007165|signal transduction;GO:0007186|G-protein coupled receptor signaling pathway;GO:0043123|positive regulation of I-kappaB kinase/NF-kappaB signaling;GO:0008360|regulation of cell shape;GO:0007193|adenylate cyclase-inhibiting G-protein coupled receptor signaling pathway;GO:0060326|cell chemotaxis;GO:0051496|positive regulation of stre…	GO:0004930|G-protein coupled receptor activity;GO:0070915|lysophosphatidic acid receptor activity;GO:0008289|lipid binding;GO:0005515|protein binding;GO:0004930|G-protein coupled receptor activity;GO:0035727|lysophosphatidic acid binding;GO:0001965|G-protein alpha-subunit binding;GO:0005543|phospholipid binding;GO:0030165|PDZ domain binding;GO:0070915|lysophosphatidic acid receptor activity;GO:00…	GO:0016020|membrane;GO:0016021|integral component of membrane;GO:0005886|plasma membrane;GO:0005886|plasma membrane;GO:0009986|cell surface;GO:0009986|cell surface;GO:0005886|plasma membrane;GO:0005887|integral component of plasma membrane;GO:0005768|endosome;GO:0005768|endosome;GO:0005887|integral component of plasma membrane;GO:0030139|endocytic vesicle;GO:0005737|cytoplasm;GO:0005887|integral …	K04289|lysophosphatidic acid receptor 1	hsa04015|hsa04072|hsa04080|hsa04151|hsa04540|hsa04810|hsa05200	Rap1 signaling pathway|Phospholipase D signaling pathway|Neuroactive ligand-receptor interaction|PI3K-Akt signaling pathway|Gap junction|Regulation of actin cytoskeleton|Pathways in cancer	lysophosphatidic acid receptor 1
IL24	1.67665034323745	4.93696874019317e-06	7.86423593738711e-05	up	209.0	118.0	49.0	52.0	ENSG00000162892	11009	1	206897443	206904139	+	GO:0010469|regulation of signaling receptor activity;GO:0006915|apoptotic process;GO:0019221|cytokine-mediated signaling pathway;GO:0006915|apoptotic process;GO:0008284|positive regulation of cell proliferation;GO:0008285|negative regulation of cell proliferation;GO:0030336|negative regulation of cell migration;GO:0042060|wound healing;GO:0042501|serine phosphorylation of STAT protein;GO:0042531|…	GO:0005515|protein binding;GO:0005125|cytokine activity;GO:0005515|protein binding;GO:0005125|cytokine activity;GO:0005515|protein binding;GO:0005125|cytokine activity;GO:0005515|protein binding;GO:0005125|cytokine activity	GO:0005576|extracellular region;GO:0005615|extracellular space;GO:0005576|extracellular region;GO:0005576|extracellular region;GO:0005615|extracellular space;GO:0005576|extracellular region;GO:0005576|extracellular region;GO:0005615|extracellular space;GO:0005576|extracellular region;GO:0005576|extracellular region;GO:0005615|extracellular space;GO:0005576|extracellular region	K22668|interleukin 24	hsa04060|hsa04630	Cytokine-cytokine receptor interaction|Jak-STAT signaling pathway	interleukin 24
RELN	-2.26529960928336	2.4835717814138e-10	1.08090095259565e-08	down	27.0	38.0	170.0	137.0	ENSG00000189056	5649	7	103471784	103989516	-	GO:0007155|cell adhesion;GO:0006508|proteolysis;GO:0007275|multicellular organism development;GO:0007417|central nervous system development;GO:0001764|neuron migration;GO:0050731|positive regulation of peptidyl-tyrosine phosphorylation;GO:0007411|axon guidance;GO:0007420|brain development;GO:0007411|axon guidance;GO:0010001|glial cell differentiation;GO:0045860|positive regulation of protein kina…	GO:0046872|metal ion binding;GO:0016787|hydrolase activity;GO:0008233|peptidase activity;GO:0008236|serine-type peptidase activity;GO:0070325|lipoprotein particle receptor binding;GO:0070326|very-low-density lipoprotein particle receptor binding;GO:0070325|lipoprotein particle receptor binding;GO:0070326|very-low-density lipoprotein particle receptor binding;GO:0046872|metal ion binding;GO:001678…	GO:0005737|cytoplasm;GO:0005576|extracellular region;GO:0005615|extracellular space;GO:0030425|dendrite;GO:0005576|extracellular region;GO:0005886|plasma membrane;GO:0016020|membrane;GO:0005615|extracellular space;GO:0005737|cytoplasm;GO:0030425|dendrite;GO:0031012|extracellular matrix;GO:0005737|cytoplasm;GO:0005576|extracellular region;GO:0005615|extracellular space;GO:0030425|dendrite;GO:00055…	K06249|reelin [EC:3.4.21.-]	hsa04151|hsa04510|hsa04512|hsa05165	PI3K-Akt signaling pathway|Focal adhesion|ECM-receptor interaction|Human papillomavirus infection	reelin
IL6R	1.23869662206483	3.41146964567288e-15	3.29322246472136e-13	up	816.0	737.0	318.0	328.0	ENSG00000160712	3570	1	154405193	154469450	+	GO:0008284|positive regulation of cell proliferation;GO:0008284|positive regulation of cell proliferation;GO:0042531|positive regulation of tyrosine phosphorylation of STAT protein;GO:0032755|positive regulation of interleukin-6 production;GO:0045669|positive regulation of osteoblast differentiation;GO:0010469|regulation of signaling receptor activity;GO:0019221|cytokine-mediated signaling pathwa…	GO:0005515|protein binding;GO:0004896|cytokine receptor activity;GO:0004915|interleukin-6 receptor activity;GO:0019981|interleukin-6 binding;GO:0042803|protein homodimerization activity;GO:0019899|enzyme binding;GO:0008083|growth factor activity;GO:0004896|cytokine receptor activity;GO:0019955|cytokine binding;GO:0005138|interleukin-6 receptor binding;GO:0004897|ciliary neurotrophic factor recept…	GO:0016020|membrane;GO:0016021|integral component of membrane;GO:0005886|plasma membrane;GO:0005576|extracellular region;GO:0005576|extracellular region;GO:0005576|extracellular region;GO:0005886|plasma membrane;GO:0009897|external side of plasma membrane;GO:0043235|receptor complex;GO:0016323|basolateral plasma membrane;GO:0016324|apical plasma membrane;GO:0005896|interleukin-6 receptor complex;…	K05055|interleukin 6 receptor	hsa01521|hsa04060|hsa04066|hsa04151|hsa04630|hsa04640|hsa04659|hsa04932|hsa05163|hsa05200	EGFR tyrosine kinase inhibitor resistance|Cytokine-cytokine receptor interaction|HIF-1 signaling pathway|PI3K-Akt signaling pathway|Jak-STAT signaling pathway|Hematopoietic cell lineage|Th17 cell differentiation|Non-alcoholic fatty liver disease (NAFLD)|Human cytomegalovirus infection|Pathways in cancer	interleukin 6 receptor
IL7R	1.76445852380461	0.00106551419525015	0.00748366343151898	up	63.0	55.0	15.0	19.0	ENSG00000168685	3575	5	35852695	35879603	+	GO:0008284|positive regulation of cell proliferation;GO:0006955|immune response;GO:0007165|signal transduction;GO:0007166|cell surface receptor signaling pathway;GO:0061024|membrane organization;GO:0038111|interleukin-7-mediated signaling pathway;GO:0000018|regulation of DNA recombination;GO:0000902|cell morphogenesis;GO:0001915|negative regulation of T cell mediated cytotoxicity;GO:0002377|immun…	GO:0005515|protein binding;GO:0004896|cytokine receptor activity;GO:0003823|antigen binding;GO:0004896|cytokine receptor activity;GO:0004917|interleukin-7 receptor activity;GO:0004896|cytokine receptor activity	GO:0016020|membrane;GO:0016021|integral component of membrane;GO:0005886|plasma membrane;GO:0005576|extracellular region;GO:0005886|plasma membrane;GO:0030665|clathrin-coated vesicle membrane;GO:0009897|external side of plasma membrane;GO:0016020|membrane	K05072|interleukin 7 receptor	hsa04060|hsa04068|hsa04151|hsa04630|hsa04640|hsa05200|hsa05340	Cytokine-cytokine receptor interaction|FoxO signaling pathway|PI3K-Akt signaling pathway|Jak-STAT signaling pathway|Hematopoietic cell lineage|Pathways in cancer|Primary immunodeficiency	interleukin 7 receptor
MXD1	-1.08239049499696	0.00170510364203424	0.0109843580833304	down	62.0	52.0	128.0	110.0	ENSG00000059728	4084	2	69897688	69942945	+	GO:0000122|negative regulation of transcription by RNA polymerase II;GO:0007275|multicellular organism development;GO:0008283|cell proliferation;GO:0000122|negative regulation of transcription by RNA polymerase II;GO:0007275|multicellular organism development;GO:0008283|cell proliferation	GO:0046983|protein dimerization activity;GO:0046983|protein dimerization activity;GO:0003677|DNA binding;GO:0005515|protein binding;GO:0000981|DNA-binding transcription factor activity, RNA polymerase II-specific;GO:0000981|DNA-binding transcription factor activity, RNA polymerase II-specific;GO:0000981|DNA-binding transcription factor activity, RNA polymerase II-specific;GO:0000978|RNA polymeras…	GO:0005829|cytosol;GO:0005654|nucleoplasm;GO:0005739|mitochondrion;GO:0005634|nucleus;GO:0005829|cytosol;GO:0005654|nucleoplasm;GO:0005739|mitochondrion;GO:0005634|nucleus;GO:0000790|nuclear chromatin;GO:0005634|nucleus;GO:0005829|cytosol;GO:0005654|nucleoplasm;GO:0005739|mitochondrion;GO:0005634|nucleus;GO:0000790|nuclear chromatin	K09114|MAX dimerization protein	NA	NA	MAX dimerization protein 1
RGS4	1.43948398105002	4.27089110758114e-18	5.59530315614636e-16	up	748.0	658.0	262.0	248.0	ENSG00000117152	5999	1	163068775	163076802	+	GO:0007186|G-protein coupled receptor signaling pathway;GO:0009968|negative regulation of signal transduction;GO:0008277|regulation of G-protein coupled receptor protein signaling pathway;GO:0000188|inactivation of MAPK activity;GO:0001975|response to amphetamine;GO:0007420|brain development;GO:0010460|positive regulation of heart rate;GO:0042220|response to cocaine;GO:0043278|response to morphin…	GO:0005096|GTPase activator activity;GO:0005096|GTPase activator activity;GO:0005516|calmodulin binding;GO:0001965|G-protein alpha-subunit binding;GO:0005096|GTPase activator activity;GO:0005096|GTPase activator activity;GO:0005516|calmodulin binding;GO:0005096|GTPase activator activity;GO:0005096|GTPase activator activity;GO:0005096|GTPase activator activity;GO:0005516|calmodulin binding;GO:0005…	GO:0005634|nucleus;GO:0005737|cytoplasm;GO:0005634|nucleus;GO:0005737|cytoplasm;GO:0005829|cytosol;GO:0005886|plasma membrane;GO:0016020|membrane;GO:0032991|protein-containing complex;GO:0005634|nucleus;GO:0005737|cytoplasm;GO:0005634|nucleus;GO:0005737|cytoplasm;GO:0005634|nucleus;GO:0005737|cytoplasm;GO:0005634|nucleus;GO:0005737|cytoplasm	K16449|regulator of G-protein signaling	NA	NA	regulator of G protein signaling 4
SNX12	-1.27283791679918	8.93541033095793e-27	2.54937184975931e-24	down	582.0	746.0	1678.0	1469.0	ENSG00000147164	29934	X	71056332	71073426	-	GO:0015031|protein transport;GO:0010629|negative regulation of gene expression;GO:0051224|negative regulation of protein transport;GO:0042177|negative regulation of protein catabolic process;GO:2000642|negative regulation of early endosome to late endosome transport;GO:0030100|regulation of endocytosis;GO:0010955|negative regulation of protein processing;GO:0015031|protein transport;GO:0010629|ne…	GO:0005515|protein binding;GO:0035091|phosphatidylinositol binding;GO:0008289|lipid binding;GO:0035091|phosphatidylinositol binding;GO:0019899|enzyme binding;GO:0005515|protein binding;GO:0035091|phosphatidylinositol binding;GO:0008289|lipid binding;GO:0035091|phosphatidylinositol binding;GO:0019899|enzyme binding;GO:0005515|protein binding;GO:0035091|phosphatidylinositol binding;GO:0008289|lipid…	GO:0016020|membrane;GO:0005769|early endosome;GO:0016020|membrane;GO:0005769|early endosome;GO:0016020|membrane;GO:0005769|early endosome	K17918|sorting nexin-3/12	hsa04144	Endocytosis	sorting nexin 12
ECM2	1.68078518211723	0.00113611918900676	0.00789320036128668	up	51.0	77.0	20.0	19.0	ENSG00000106823	1842	9	92493554	92536655	-	GO:0007160|cell-matrix adhesion;GO:0010811|positive regulation of cell-substrate adhesion;GO:0030198|extracellular matrix organization;GO:0007160|cell-matrix adhesion	GO:0008201|heparin binding;GO:0005178|integrin binding;GO:0005518|collagen binding;GO:0008201|heparin binding;GO:0070052|collagen V binding;GO:0070052|collagen V binding;GO:0008201|heparin binding;GO:0005178|integrin binding;GO:0070052|collagen V binding	GO:0005576|extracellular region;GO:0031012|extracellular matrix;GO:0005614|interstitial matrix;GO:0031012|extracellular matrix;GO:0005576|extracellular region;GO:0031012|extracellular matrix	K08119|extracellular matrix protein 2	NA	NA	extracellular matrix protein 2
TNFAIP2	-1.01424785578878	2.08620027533911e-21	3.61955747771336e-19	down	1145.0	1517.0	2732.0	2530.0	ENSG00000185215	7127	14	103123442	103137439	+	GO:0006887|exocytosis;GO:0007275|multicellular organism development;GO:0030154|cell differentiation;GO:0006887|exocytosis;GO:0051601|exocyst localization;GO:0001525|angiogenesis;GO:0006887|exocytosis;GO:0006887|exocytosis;GO:0006887|exocytosis;GO:0006887|exocytosis;GO:0006887|exocytosis;GO:0007275|multicellular organism development;GO:0030154|cell differentiation;GO:0006887|exocytosis;GO:0051601|…	GO:0000149|SNARE binding;GO:0000149|SNARE binding	GO:0000145|exocyst;GO:0000145|exocyst;GO:0005615|extracellular space;GO:0000145|exocyst;GO:0000145|exocyst;GO:0000145|exocyst;GO:0000145|exocyst;GO:0000145|exocyst;GO:0000145|exocyst;GO:0005615|extracellular space	K19989|tumor necrosis factor alpha-induced protein 2	NA	NA	TNF alpha induced protein 2
SHROOM4	-1.06514007833418	0.00023100606431193	0.0021291362955498	down	73.0	119.0	221.0	173.0	ENSG00000158352	57477	X	50591647	50814302	-	GO:0007275|multicellular organism development;GO:0030036|actin cytoskeleton organization;GO:0007015|actin filament organization;GO:0007420|brain development;GO:0030036|actin cytoskeleton organization;GO:0050890|cognition;GO:0007015|actin filament organization;GO:0007275|multicellular organism development;GO:0030036|actin cytoskeleton organization;GO:0007015|actin filament organization;GO:0007420|…	GO:0003779|actin binding;GO:0051015|actin filament binding;GO:0051015|actin filament binding;GO:0051015|actin filament binding;GO:0045159|myosin II binding;GO:0003779|actin binding;GO:0051015|actin filament binding;GO:0051015|actin filament binding;GO:0051015|actin filament binding;GO:0045159|myosin II binding;GO:0003779|actin binding;GO:0051015|actin filament binding;GO:0051015|actin filament bi…	GO:0005737|cytoplasm;GO:0005737|cytoplasm;GO:0005856|cytoskeleton;GO:0001725|stress fiber;GO:0005912|adherens junction;GO:0016324|apical plasma membrane;GO:0031941|filamentous actin;GO:0016324|apical plasma membrane;GO:0030864|cortical actin cytoskeleton;GO:0009925|basal plasma membrane;GO:0009898|cytoplasmic side of plasma membrane;GO:0030864|cortical actin cytoskeleton;GO:0005884|actin filament…	K18625|protein Shroom	NA	NA	shroom family member 4
SLC17A3	-2.12845242145157	1.93642209831134e-08	5.72850767746987e-07	down	24.0	39.0	147.0	123.0	ENSG00000124564	10786	6	25833066	25882286	-	GO:0055085|transmembrane transport;GO:0055085|transmembrane transport;GO:0006811|ion transport;GO:0006814|sodium ion transport;GO:0006814|sodium ion transport;GO:0035725|sodium ion transmembrane transport;GO:0034220|ion transmembrane transport;GO:0006817|phosphate ion transport;GO:0006855|drug transmembrane transport;GO:0015711|organic anion transport;GO:0015739|sialic acid transport;GO:0015747|u…	GO:0015293|symporter activity;GO:0008308|voltage-gated anion channel activity;GO:0008308|voltage-gated anion channel activity;GO:0005436|sodium:phosphate symporter activity;GO:0005436|sodium:phosphate symporter activity;GO:0008514|organic anion transmembrane transporter activity;GO:0008514|organic anion transmembrane transporter activity;GO:0015136|sialic acid transmembrane transporter activity;G…	GO:0016020|membrane;GO:0016021|integral component of membrane;GO:0016020|membrane;GO:0016021|integral component of membrane;GO:0005737|cytoplasm;GO:0016020|membrane;GO:0016021|integral component of membrane;GO:0005783|endoplasmic reticulum;GO:0005789|endoplasmic reticulum membrane;GO:0005789|endoplasmic reticulum membrane;GO:0005886|plasma membrane;GO:0048471|perinuclear region of cytoplasm;GO:00…	K12300|MFS transporter, ACS family, solute carrier family 17 (sodium-dependent inorganic phosphate cotransporter), member 1/2/3/4	NA	NA	solute carrier family 17 member 3
PXDNL	1.00120672492211	0.000950650310710171	0.00680725004975342	up	214.0	150.0	87.0	92.0	ENSG00000147485	137902	8	51319578	51809445	-	GO:0055114|oxidation-reduction process;GO:0098869|cellular oxidant detoxification;GO:0006979|response to oxidative stress;GO:0055114|oxidation-reduction process;GO:0098869|cellular oxidant detoxification;GO:0006979|response to oxidative stress;GO:0055114|oxidation-reduction process;GO:0055114|oxidation-reduction process;GO:0090305|nucleic acid phosphodiester bond hydrolysis;GO:0098869|cellular ox…	GO:0020037|heme binding;GO:0004601|peroxidase activity;GO:0020037|heme binding;GO:0004601|peroxidase activity;GO:0046872|metal ion binding;GO:0016491|oxidoreductase activity;GO:0016787|hydrolase activity;GO:0004519|endonuclease activity;GO:0004518|nuclease activity;GO:0020037|heme binding;GO:0004601|peroxidase activity;GO:0004601|peroxidase activity;GO:0020037|heme binding;GO:0004601|peroxidase a…	GO:0005737|cytoplasm;GO:0005576|extracellular region;GO:0005615|extracellular space;GO:0005615|extracellular space	K19511|peroxidase [EC:1.11.1.7]	NA	NA	peroxidasin like
SLC16A6	1.19485990529824	3.29886055451551e-06	5.56445762208817e-05	up	221.0	255.0	120.0	85.0	ENSG00000108932	9120	17	68267026	68291267	-	GO:0055085|transmembrane transport;GO:0015718|monocarboxylic acid transport;GO:0015718|monocarboxylic acid transport;GO:0055085|transmembrane transport;GO:0015718|monocarboxylic acid transport;GO:0015718|monocarboxylic acid transport;GO:0055085|transmembrane transport	GO:0015293|symporter activity;GO:0008028|monocarboxylic acid transmembrane transporter activity;GO:0008028|monocarboxylic acid transmembrane transporter activity;GO:0015293|symporter activity;GO:0008028|monocarboxylic acid transmembrane transporter activity;GO:0008028|monocarboxylic acid transmembrane transporter activity	GO:0016020|membrane;GO:0016021|integral component of membrane;GO:0005886|plasma membrane;GO:0005887|integral component of plasma membrane;GO:0005887|integral component of plasma membrane;GO:0016020|membrane;GO:0016020|membrane;GO:0016021|integral component of membrane;GO:0005886|plasma membrane;GO:0005887|integral component of plasma membrane;GO:0005887|integral component of plasma membrane;GO:00…	K08183|MFS transporter, MCP family, solute carrier family 16 (monocarboxylic acid transporters), member 6	NA	NA	solute carrier family 16 member 6
KPNA5	1.25397264312162	3.78284549169558e-12	2.39251001319604e-10	up	490.0	512.0	233.0	181.0	ENSG00000196911	3841	6	116681187	116741866	+	GO:0006606|protein import into nucleus;GO:0015031|protein transport;GO:0006606|protein import into nucleus;GO:0006607|NLS-bearing protein import into nucleus;GO:0019054|modulation by virus of host process;GO:0006607|NLS-bearing protein import into nucleus;GO:0015031|protein transport;GO:0006606|protein import into nucleus;GO:0006607|NLS-bearing protein import into nucleus;GO:0019054|modulation by…	GO:0008565|protein transporter activity;GO:0061608|nuclear import signal receptor activity;GO:0005515|protein binding;GO:0008565|protein transporter activity;GO:0061608|nuclear import signal receptor activity;GO:0008139|nuclear localization sequence binding;GO:0008565|protein transporter activity;GO:0005515|protein binding;GO:0008565|protein transporter activity;GO:0061608|nuclear import signal r…	GO:0005634|nucleus;GO:0005737|cytoplasm;GO:0005829|cytosol;GO:0005634|nucleus;GO:0005737|cytoplasm;GO:0005829|cytosol;GO:0005829|cytosol;GO:0005654|nucleoplasm;GO:0005829|cytosol;GO:0005643|nuclear pore;GO:0005654|nucleoplasm;GO:0005634|nucleus;GO:0005737|cytoplasm;GO:0005829|cytosol;GO:0005829|cytosol;GO:0005654|nucleoplasm;GO:0005829|cytosol;GO:0005643|nuclear pore;GO:0005654|nucleoplasm	NA	NA	NA	karyopherin subunit alpha 5
CYBRD1	-1.08638084192179	1.41329086313226e-13	1.08007389236637e-11	down	435.0	600.0	1219.0	941.0	ENSG00000071967	79901	2	171522247	171558133	+	GO:0055114|oxidation-reduction process;GO:0010039|response to iron ion;GO:0006879|cellular iron ion homeostasis;GO:0055114|oxidation-reduction process;GO:0010039|response to iron ion;GO:0006879|cellular iron ion homeostasis;GO:0055114|oxidation-reduction process;GO:0010039|response to iron ion;GO:0006879|cellular iron ion homeostasis;GO:0055114|oxidation-reduction process;GO:0010039|response to i…	GO:0046872|metal ion binding;GO:0016491|oxidoreductase activity;GO:0005515|protein binding;GO:0016491|oxidoreductase activity;GO:0000293|ferric-chelate reductase activity;GO:0000293|ferric-chelate reductase activity;GO:0016722|oxidoreductase activity, oxidizing metal ions;GO:0046872|metal ion binding;GO:0016491|oxidoreductase activity;GO:0005515|protein binding;GO:0016491|oxidoreductase activity;…	GO:0016020|membrane;GO:0016021|integral component of membrane;GO:0005886|plasma membrane;GO:0070062|extracellular exosome;GO:0031526|brush border membrane;GO:0005765|lysosomal membrane;GO:0016020|membrane;GO:0016021|integral component of membrane;GO:0005886|plasma membrane;GO:0070062|extracellular exosome;GO:0031526|brush border membrane;GO:0005765|lysosomal membrane;GO:0016020|membrane;GO:001602…	K08370|cytochrome b reductase 1 [EC:1.16.5.1]	hsa04978	Mineral absorption	cytochrome b reductase 1
EGR1	-1.93556414925208	0.00276713833401435	0.0164554372720752	down	9.0	14.0	55.0	32.0	ENSG00000120738	1958	5	138465490	138469315	+	GO:0010628|positive regulation of gene expression;GO:0045944|positive regulation of transcription by RNA polymerase II;GO:0045944|positive regulation of transcription by RNA polymerase II;GO:0006366|transcription by RNA polymerase II;GO:0045893|positive regulation of transcription, DNA-templated;GO:0006357|regulation of transcription by RNA polymerase II;GO:0045944|positive regulation of transcri…	GO:0003676|nucleic acid binding;GO:0046872|metal ion binding;GO:0003677|DNA binding;GO:0003677|DNA binding;GO:0003700|DNA-binding transcription factor activity;GO:0008270|zinc ion binding;GO:0005515|protein binding;GO:0043565|sequence-specific DNA binding;GO:0000981|DNA-binding transcription factor activity, RNA polymerase II-specific;GO:0000981|DNA-binding transcription factor activity, RNA poly…	GO:0005737|cytoplasm;GO:0005634|nucleus;GO:0005634|nucleus;GO:0005634|nucleus;GO:0005737|cytoplasm;GO:0005737|cytoplasm;GO:0005654|nucleoplasm;GO:0005634|nucleus;GO:0005654|nucleoplasm	K09203|early growth response protein 1	hsa04371|hsa04912|hsa04928|hsa04933|hsa05020|hsa05166	Apelin signaling pathway|GnRH signaling pathway|Parathyroid hormone synthesis, secretion and action|AGE-RAGE signaling pathway in diabetic complications|Prion diseases|Human T-cell leukemia virus 1 infection	early growth response 1
TBC1D13	-1.13571664332485	1.37698952406517e-16	1.52406624995454e-14	down	394.0	421.0	970.0	793.0	ENSG00000107021	54662	9	128787204	128810432	+	GO:0043547|positive regulation of GTPase activity;GO:0006886|intracellular protein transport;GO:0006886|intracellular protein transport;GO:0090630|activation of GTPase activity;GO:0006886|intracellular protein transport;GO:0090630|activation of GTPase activity	GO:0005096|GTPase activator activity;GO:0017137|Rab GTPase binding;GO:0005096|GTPase activator activity;GO:0017137|Rab GTPase binding;GO:0005096|GTPase activator activity;GO:0005096|GTPase activator activity;GO:0017137|Rab GTPase binding	GO:0005737|cytoplasm;GO:0016020|membrane;GO:0005829|cytosol;GO:0005737|cytoplasm;GO:0016020|membrane	NA	NA	NA	TBC1 domain family member 13
TLK2P1	1.82138550994801	0.00703711154728353	0.0346964190305581	up	36.0	56.0	21.0	5.0	ENSG00000226049	NA	17	34036681	34039872	-	NA	NA	NA	NA	NA	NA	NA
BIRC3	-1.00649128296882	1.50476041890329e-27	5.22151865359442e-25	down	2814.0	2884.0	6531.0	4781.0	ENSG00000023445	330	11	102317450	102339403	+	GO:0042981|regulation of apoptotic process;GO:0016567|protein ubiquitination;GO:0006915|apoptotic process;GO:0016579|protein deubiquitination;GO:0031398|positive regulation of protein ubiquitination;GO:0043123|positive regulation of I-kappaB kinase/NF-kappaB signaling;GO:0042981|regulation of apoptotic process;GO:0007249|I-kappaB kinase/NF-kappaB signaling;GO:0007166|cell surface receptor signali…	GO:0046872|metal ion binding;GO:0016740|transferase activity;GO:0005515|protein binding;GO:0004842|ubiquitin-protein transferase activity;GO:0061630|ubiquitin protein ligase activity;GO:0004842|ubiquitin-protein transferase activity;GO:0004842|ubiquitin-protein transferase activity;GO:0043027|cysteine-type endopeptidase inhibitor activity involved in apoptotic process;GO:0016740|transferase activ…	GO:0005634|nucleus;GO:0005634|nucleus;GO:0005737|cytoplasm;GO:0005737|cytoplasm;GO:0005829|cytosol;GO:0005654|nucleoplasm;GO:0005634|nucleus;GO:0005737|cytoplasm;GO:0005829|cytosol;GO:0032991|protein-containing complex;GO:0045121|membrane raft;GO:0005634|nucleus;GO:0005634|nucleus;GO:0005737|cytoplasm;GO:0005737|cytoplasm;GO:0005829|cytosol;GO:0005654|nucleoplasm;GO:0005634|nucleus;GO:0005737|cyt…	K16060|baculoviral IAP repeat-containing protein 2/3	hsa01524|hsa04064|hsa04120|hsa04210|hsa04215|hsa04217|hsa04510|hsa04621|hsa04668|hsa05145|hsa05200|hsa05202|hsa05222	Platinum drug resistance|NF-kappa B signaling pathway|Ubiquitin mediated proteolysis|Apoptosis|Apoptosis - multiple species|Necroptosis|Focal adhesion|NOD-like receptor signaling pathway|TNF signaling pathway|Toxoplasmosis|Pathways in cancer|Transcriptional misregulation in cancer|Small cell lung cancer	baculoviral IAP repeat containing 3
PTCHD4	-1.04666568000544	5.96052858027436e-07	1.22639785964972e-05	down	153.0	193.0	394.0	309.0	ENSG00000244694	442213	6	47878028	48068689	-	GO:0008150|biological_process	GO:0003674|molecular_function	GO:0016020|membrane;GO:0016021|integral component of membrane;GO:0005575|cellular_component;GO:0016020|membrane;GO:0016021|integral component of membrane	NA	NA	NA	patched domain containing 4
RASL11A	-1.87468539234533	0.00267521451768286	0.015982819540498	down	10.0	15.0	39.0	50.0	ENSG00000122035	387496	13	27270327	27273690	+	GO:0007165|signal transduction;GO:0045943|positive regulation of transcription by RNA polymerase I;GO:0045943|positive regulation of transcription by RNA polymerase I	GO:0000166|nucleotide binding;GO:0003924|GTPase activity;GO:0005525|GTP binding	GO:0005634|nucleus;GO:0016020|membrane;GO:0005730|nucleolus;GO:0005730|nucleolus	K07852|Ras-like protein family member 11A	NA	NA	RAS like family 11 member A
NEU1	-1.68128710353033	1.25309468855583e-27	4.4690229739912e-25	down	229.0	278.0	819.0	774.0	ENSG00000204386	4758	6	31857659	31862906	-	GO:0006629|lipid metabolic process;GO:0016042|lipid catabolic process;GO:0008152|metabolic process;GO:0005975|carbohydrate metabolic process;GO:0043312|neutrophil degranulation;GO:0006687|glycosphingolipid metabolic process;GO:0006689|ganglioside catabolic process;GO:0009313|oligosaccharide catabolic process;GO:0009313|oligosaccharide catabolic process;GO:0006629|lipid metabolic process;GO:001604…	GO:0004308|exo-alpha-sialidase activity;GO:0016787|hydrolase activity;GO:0005515|protein binding;GO:0016798|hydrolase activity, acting on glycosyl bonds;GO:0004308|exo-alpha-sialidase activity;GO:0004308|exo-alpha-sialidase activity;GO:0004308|exo-alpha-sialidase activity;GO:0004308|exo-alpha-sialidase activity;GO:0052794|exo-alpha-(2->3)-sialidase activity;GO:0052795|exo-alpha-(2->6)-sialidase a…	GO:0016020|membrane;GO:0016021|integral component of membrane;GO:0016020|membrane;GO:0016021|integral component of membrane;GO:0043231|intracellular membrane-bounded organelle;GO:0005765|lysosomal membrane;GO:0005886|plasma membrane;GO:0030054|cell junction;GO:0031410|cytoplasmic vesicle;GO:0005764|lysosome;GO:0005764|lysosome;GO:0005576|extracellular region;GO:0005737|cytoplasm;GO:0043231|intrac…	K01186|sialidase-1 [EC:3.2.1.18]	hsa00511|hsa00600|hsa04142	Other glycan degradation|Sphingolipid metabolism|Lysosome	neuraminidase 1
KLHL4	1.21761892101666	2.23237784401087e-05	0.000288926402613463	up	182.0	194.0	73.0	85.0	ENSG00000102271	56062	X	87517749	87670050	+	GO:0008150|biological_process;GO:0008150|biological_process	GO:0003779|actin binding;GO:0003674|molecular_function;GO:0003779|actin binding;GO:0003674|molecular_function	GO:0005737|cytoplasm;GO:0005737|cytoplasm;GO:0015630|microtubule cytoskeleton;GO:0005856|cytoskeleton;GO:0005815|microtubule organizing center;GO:0005737|cytoplasm;GO:0005737|cytoplasm;GO:0015630|microtubule cytoskeleton;GO:0005856|cytoskeleton;GO:0005815|microtubule organizing center	K10442|kelch-like protein 1/4/5	NA	NA	kelch like family member 4
ELF3	-1.61275193161115	0.000239422963482831	0.00219054599146266	down	22.0	36.0	97.0	77.0	ENSG00000163435	1999	1	202007945	202017188	+	GO:0006355|regulation of transcription, DNA-templated;GO:0006366|transcription by RNA polymerase II;GO:0006954|inflammatory response;GO:0007275|multicellular organism development;GO:0006954|inflammatory response;GO:0030154|cell differentiation;GO:0001824|blastocyst development;GO:0009653|anatomical structure morphogenesis;GO:0030198|extracellular matrix organization;GO:0030855|epithelial cell dif…	GO:0003677|DNA binding;GO:0003700|DNA-binding transcription factor activity;GO:0003700|DNA-binding transcription factor activity;GO:0043565|sequence-specific DNA binding;GO:0005515|protein binding;GO:0000978|RNA polymerase II proximal promoter sequence-specific DNA binding;GO:0001077|proximal promoter DNA-binding transcription activator activity, RNA polymerase II-specific;GO:0003713|transcriptio…	GO:0005634|nucleus;GO:0005634|nucleus;GO:0005737|cytoplasm;GO:0005794|Golgi apparatus;GO:0005829|cytosol;GO:0005654|nucleoplasm;GO:0005634|nucleus;GO:0005654|nucleoplasm;GO:0005634|nucleus;GO:0005634|nucleus;GO:0005737|cytoplasm;GO:0005794|Golgi apparatus;GO:0005829|cytosol;GO:0005654|nucleoplasm;GO:0005634|nucleus;GO:0005654|nucleoplasm;GO:0005634|nucleus;GO:0005634|nucleus;GO:0005737|cytoplasm;…	K09429|E74-like factor 3	NA	NA	E74 like ETS transcription factor 3
AC092327.2	-1.6752667127929	3.57268796064138e-05	0.00043301403018928	down	29.0	34.0	110.0	88.0	ENSG00000269826	NA	16	86347387	86349611	+	NA	NA	NA	NA	NA	NA	NA
TOM1L2	-1.00845909894482	1.05891074807728e-05	0.000153273450897003	down	124.0	174.0	309.0	278.0	ENSG00000175662	146691	17	17843511	17972422	-	GO:0006886|intracellular protein transport;GO:0015031|protein transport;GO:0007165|signal transduction;GO:0045839|negative regulation of mitotic nuclear division;GO:0006886|intracellular protein transport;GO:0015031|protein transport;GO:0007165|signal transduction;GO:0045839|negative regulation of mitotic nuclear division;GO:0006886|intracellular protein transport;GO:0015031|protein transport;GO:…	GO:0005515|protein binding;GO:0019901|protein kinase binding;GO:0030276|clathrin binding;GO:0005515|protein binding;GO:0019901|protein kinase binding;GO:0030276|clathrin binding;GO:0005515|protein binding;GO:0019901|protein kinase binding;GO:0030276|clathrin binding;GO:0005515|protein binding;GO:0019901|protein kinase binding;GO:0030276|clathrin binding;GO:0005515|protein binding;GO:0019901|prote…	GO:0005622|intracellular;GO:0070062|extracellular exosome;GO:0005622|intracellular;GO:0070062|extracellular exosome;GO:0005622|intracellular;GO:0070062|extracellular exosome;GO:0005622|intracellular;GO:0070062|extracellular exosome;GO:0005622|intracellular;GO:0070062|extracellular exosome;GO:0005622|intracellular;GO:0070062|extracellular exosome;GO:0005622|intracellular;GO:0005622|intracellular;G…	NA	NA	NA	target of myb1 like 2 membrane trafficking protein
C6orf99	1.394025174234	0.00115821026194627	0.0080227130633589	up	98.0	77.0	39.0	27.0	ENSG00000203711	NA	6	158869939	158910353	+	NA	NA	NA	NA	NA	NA	NA
MTSS1	-1.09450832541944	3.93711415616689e-09	1.33373637601654e-07	down	229.0	270.0	621.0	431.0	ENSG00000170873	9788	8	124550790	124728429	-	GO:0007155|cell adhesion;GO:0030036|actin cytoskeleton organization;GO:0007009|plasma membrane organization;GO:0030036|actin cytoskeleton organization;GO:0007169|transmembrane receptor protein tyrosine kinase signaling pathway;GO:0050680|negative regulation of epithelial cell proliferation;GO:0071498|cellular response to fluid shear stress;GO:0030035|microspike assembly;GO:0061333|renal tubule mo…	GO:0003779|actin binding;GO:0005515|protein binding;GO:0042802|identical protein binding;GO:0005102|signaling receptor binding;GO:0003785|actin monomer binding;GO:0003779|actin binding;GO:0005515|protein binding;GO:0042802|identical protein binding;GO:0005102|signaling receptor binding;GO:0003785|actin monomer binding;GO:0003779|actin binding;GO:0003779|actin binding;GO:0005515|protein binding;GO…	GO:0005737|cytoplasm;GO:0005737|cytoplasm;GO:0005856|cytoskeleton;GO:0001726|ruffle;GO:0015629|actin cytoskeleton;GO:0030139|endocytic vesicle;GO:0005737|cytoplasm;GO:0005737|cytoplasm;GO:0005856|cytoskeleton;GO:0001726|ruffle;GO:0015629|actin cytoskeleton;GO:0030139|endocytic vesicle;GO:0005737|cytoplasm;GO:0005737|cytoplasm;GO:0005856|cytoskeleton;GO:0001726|ruffle;GO:0015629|actin cytoskeleton…	K20128|metastasis suppressor protein 1	NA	NA	MTSS1, I-BAR domain containing
ENC1	1.13432377065831	1.3829712541827e-05	0.000191956410080559	up	3575.0	2634.0	1453.0	1339.0	ENSG00000171617	8507	5	74627406	74641424	-	GO:0016567|protein ubiquitination;GO:0007399|nervous system development;GO:0007275|multicellular organism development;GO:0010499|proteasomal ubiquitin-independent protein catabolic process;GO:0017148|negative regulation of translation;GO:0007399|nervous system development;GO:0007275|multicellular organism development;GO:0010499|proteasomal ubiquitin-independent protein catabolic process;GO:001656…	GO:0003779|actin binding;GO:0005515|protein binding;GO:0003779|actin binding;GO:0005515|protein binding;GO:0003779|actin binding;GO:0003779|actin binding;GO:0005515|protein binding;GO:0003779|actin binding;GO:0005515|protein binding	GO:0005634|nucleus;GO:0005737|cytoplasm;GO:0005737|cytoplasm;GO:0005856|cytoskeleton;GO:0005737|cytoplasm;GO:0005634|nucleus;GO:0016363|nuclear matrix;GO:0031463|Cul3-RING ubiquitin ligase complex;GO:0031463|Cul3-RING ubiquitin ligase complex;GO:0005634|nucleus;GO:0005737|cytoplasm;GO:0005737|cytoplasm;GO:0005856|cytoskeleton;GO:0005737|cytoplasm;GO:0005634|nucleus;GO:0016363|nuclear matrix;GO:00…	K10462|kelch-like protein 25/37 (ectoderm-neural cortex protein)	NA	NA	ectodermal-neural cortex 1
RTL9	1.55110693896393	0.000552509206292563	0.00435996662543959	up	65.0	106.0	30.0	27.0	ENSG00000243978	57529	X	110358816	110456334	+	NA	NA	NA	NA	NA	NA	retrotransposon Gag like 9
CX3CL1	-1.84235958110668	1.20007488987283e-05	0.00017119735012308	down	20.0	59.0	162.0	115.0	ENSG00000006210	6376	16	57372458	57385048	+	GO:1903979|negative regulation of microglial cell activation;GO:0030336|negative regulation of cell migration;GO:0007155|cell adhesion;GO:0010469|regulation of signaling receptor activity;GO:0006955|immune response;GO:0006955|immune response;GO:0006935|chemotaxis;GO:0006935|chemotaxis;GO:0006935|chemotaxis;GO:0019221|cytokine-mediated signaling pathway;GO:0060326|cell chemotaxis;GO:0006952|defens…	GO:0005515|protein binding;GO:0005125|cytokine activity;GO:0008009|chemokine activity;GO:0008009|chemokine activity;GO:0048020|CCR chemokine receptor binding;GO:0005102|signaling receptor binding;GO:0008009|chemokine activity;GO:0008009|chemokine activity;GO:0005178|integrin binding;GO:0008009|chemokine activity;GO:0031737|CX3C chemokine receptor binding;GO:0031737|CX3C chemokine receptor binding…	GO:0016020|membrane;GO:0016021|integral component of membrane;GO:0016021|integral component of membrane;GO:0005576|extracellular region;GO:0005886|plasma membrane;GO:0005576|extracellular region;GO:0005615|extracellular space;GO:0009986|cell surface;GO:0005615|extracellular space;GO:0005576|extracellular region;GO:0043025|neuronal cell body;GO:0016020|membrane;GO:0016020|membrane;GO:0005576|extra…	K05508|C-X3-C motif chemokine 1	hsa04060|hsa04062|hsa04668|hsa05163	Cytokine-cytokine receptor interaction|Chemokine signaling pathway|TNF signaling pathway|Human cytomegalovirus infection	C-X3-C motif chemokine ligand 1
NID1	-1.07673148017265	4.64907694789651e-35	3.31608327411352e-32	down	1279.0	1418.0	2973.0	2615.0	ENSG00000116962	4811	1	235975830	236065162	-	GO:0007155|cell adhesion;GO:0007160|cell-matrix adhesion;GO:0030198|extracellular matrix organization;GO:0071711|basement membrane organization;GO:0007155|cell adhesion;GO:0007160|cell-matrix adhesion;GO:0030198|extracellular matrix organization;GO:0071711|basement membrane organization;GO:0010811|positive regulation of cell-substrate adhesion;GO:0030198|extracellular matrix organization;GO:00328…	GO:0005509|calcium ion binding;GO:0005201|extracellular matrix structural constituent;GO:0005201|extracellular matrix structural constituent;GO:0005518|collagen binding;GO:0043394|proteoglycan binding;GO:0043236|laminin binding;GO:0005509|calcium ion binding;GO:0005201|extracellular matrix structural constituent;GO:0005201|extracellular matrix structural constituent;GO:0005518|collagen binding;GO…	GO:0005576|extracellular region;GO:0005576|extracellular region;GO:0070062|extracellular exosome;GO:0031012|extracellular matrix;GO:0005604|basement membrane;GO:0062023|collagen-containing extracellular matrix;GO:0062023|collagen-containing extracellular matrix;GO:0005604|basement membrane;GO:0005576|extracellular region;GO:0005576|extracellular region;GO:0070062|extracellular exosome;GO:0031012|…	K06826|nidogen (entactin)	NA	NA	nidogen 1
PTCH1	-1.22544066218865	0.000528483660258432	0.00419876343691708	down	44.0	58.0	126.0	108.0	ENSG00000185920	5727	9	95442980	95517057	-	GO:0071397|cellular response to cholesterol;GO:0071397|cellular response to cholesterol;GO:0043433|negative regulation of DNA-binding transcription factor activity;GO:0045668|negative regulation of osteoblast differentiation;GO:0007224|smoothened signaling pathway;GO:0007224|smoothened signaling pathway;GO:0060037|pharyngeal system development;GO:0000122|negative regulation of transcription by RN…	GO:0005515|protein binding;GO:0015485|cholesterol binding;GO:0030332|cyclin binding;GO:0005113|patched binding;GO:0005119|smoothened binding;GO:0005119|smoothened binding;GO:0008158|hedgehog receptor activity;GO:0008158|hedgehog receptor activity;GO:0008201|heparin binding;GO:0030332|cyclin binding;GO:0044877|protein-containing complex binding;GO:0097108|hedgehog family protein binding;GO:0097108…	GO:0048471|perinuclear region of cytoplasm;GO:0016020|membrane;GO:0016021|integral component of membrane;GO:0005886|plasma membrane;GO:0005886|plasma membrane;GO:0030666|endocytic vesicle membrane;GO:0043231|intracellular membrane-bounded organelle;GO:0005901|caveola;GO:0005794|Golgi apparatus;GO:0060170|ciliary membrane;GO:0005634|nucleus;GO:0005886|plasma membrane;GO:0005929|cilium;GO:0014069|p…	K06225|patched 1	hsa04024|hsa04340|hsa04360|hsa05200|hsa05205|hsa05217	cAMP signaling pathway|Hedgehog signaling pathway|Axon guidance|Pathways in cancer|Proteoglycans in cancer|Basal cell carcinoma	patched 1
NTRK3	-2.24571811602253	6.95086751426994e-16	7.3149334439108e-14	down	46.0	88.0	330.0	291.0	ENSG00000140538	4916	15	87859751	88256768	-	GO:0010628|positive regulation of gene expression;GO:0008284|positive regulation of cell proliferation;GO:0030335|positive regulation of cell migration;GO:0001934|positive regulation of protein phosphorylation;GO:0032148|activation of protein kinase B activity;GO:0006468|protein phosphorylation;GO:0016310|phosphorylation;GO:0007169|transmembrane receptor protein tyrosine kinase signaling pathway;…	GO:0000166|nucleotide binding;GO:0004672|protein kinase activity;GO:0005524|ATP binding;GO:0016740|transferase activity;GO:0016301|kinase activity;GO:0004713|protein tyrosine kinase activity;GO:0005515|protein binding;GO:0004714|transmembrane receptor protein tyrosine kinase activity;GO:0005030|neurotrophin receptor activity;GO:0004713|protein tyrosine kinase activity;GO:0004714|transmembrane rec…	GO:0016020|membrane;GO:0016021|integral component of membrane;GO:0005887|integral component of plasma membrane;GO:0005886|plasma membrane;GO:0005737|cytoplasm;GO:0005887|integral component of plasma membrane;GO:0043235|receptor complex;GO:0030424|axon;GO:0005887|integral component of plasma membrane;GO:0043235|receptor complex;GO:0016020|membrane;GO:0016021|integral component of membrane;GO:00058…	K05101|neurotrophic tyrosine kinase, receptor type 3 [EC:2.7.10.1]	hsa04722|hsa05230	Neurotrophin signaling pathway|Central carbon metabolism in cancer	neurotrophic receptor tyrosine kinase 3
MAPK8IP2	1.32948266651305	0.00832458211512391	0.0396436608961706	up	52.0	66.0	24.0	22.0	ENSG00000008735	23542	22	50600685	50613981	+	GO:0048813|dendrite morphogenesis;GO:0060079|excitatory postsynaptic potential;GO:0046328|regulation of JNK cascade;GO:0010469|regulation of signaling receptor activity;GO:0007172|signal complex assembly;GO:2001234|negative regulation of apoptotic signaling pathway;GO:0001662|behavioral fear response;GO:0035176|social behavior;GO:0051966|regulation of synaptic transmission, glutamatergic;GO:20003…	GO:0005515|protein binding;GO:0019901|protein kinase binding;GO:0001540|amyloid-beta binding;GO:0005198|structural molecule activity;GO:0019894|kinesin binding;GO:0005078|MAP-kinase scaffold activity;GO:0005078|MAP-kinase scaffold activity;GO:0019894|kinesin binding;GO:0044877|protein-containing complex binding	GO:0005737|cytoplasm;GO:0005737|cytoplasm;GO:0014069|postsynaptic density;GO:0014069|postsynaptic density;GO:0032991|protein-containing complex;GO:0043025|neuronal cell body	K04435|mitogen-activated protein kinase 8 interacting protein 2	hsa04010	MAPK signaling pathway	mitogen-activated protein kinase 8 interacting protein 2
AJAP1	-1.38200531319147	1.82038018641755e-06	3.32386277264065e-05	down	64.0	82.0	207.0	167.0	ENSG00000196581	55966	1	4654732	4792534	+	GO:0007155|cell adhesion;GO:0001953|negative regulation of cell-matrix adhesion;GO:0061045|negative regulation of wound healing;GO:0030860|regulation of polarized epithelial cell differentiation;GO:0007155|cell adhesion;GO:0001953|negative regulation of cell-matrix adhesion;GO:0061045|negative regulation of wound healing;GO:0030860|regulation of polarized epithelial cell differentiation	GO:0044877|protein-containing complex binding;GO:0008013|beta-catenin binding;GO:0008013|beta-catenin binding;GO:0044877|protein-containing complex binding;GO:0008013|beta-catenin binding;GO:0008013|beta-catenin binding	GO:0016020|membrane;GO:0016021|integral component of membrane;GO:0005886|plasma membrane;GO:0030054|cell junction;GO:0009986|cell surface;GO:0016323|basolateral plasma membrane;GO:0005912|adherens junction;GO:0016324|apical plasma membrane;GO:0005913|cell-cell adherens junction;GO:0009898|cytoplasmic side of plasma membrane;GO:0005913|cell-cell adherens junction;GO:0044291|cell-cell contact zone;…	K21387|adherens junction-associated protein 1	NA	NA	adherens junctions associated protein 1
SOGA1	-1.13692338596701	1.31758000445756e-17	1.64236987157579e-15	down	578.0	798.0	1474.0	1480.0	ENSG00000149639	140710	20	36777442	36863686	-	GO:0010506|regulation of autophagy;GO:0045721|negative regulation of gluconeogenesis;GO:0008286|insulin receptor signaling pathway;GO:0008286|insulin receptor signaling pathway;GO:0010506|regulation of autophagy;GO:0010506|regulation of autophagy;GO:0010506|regulation of autophagy	GO:0003674|molecular_function	GO:0005615|extracellular space;GO:0005576|extracellular region;GO:0005615|extracellular space;GO:0005615|extracellular space;GO:0070062|extracellular exosome;GO:0005615|extracellular space;GO:0005615|extracellular space	NA	NA	NA	suppressor of glucose, autophagy associated 1
PTGIS	-1.60488633941383	2.29837320642114e-06	4.07968128617897e-05	down	437.0	734.0	1980.0	1511.0	ENSG00000124212	5740	20	49503874	49568146	-	GO:0055114|oxidation-reduction process;GO:0006629|lipid metabolic process;GO:0006631|fatty acid metabolic process;GO:0006633|fatty acid biosynthetic process;GO:0001516|prostaglandin biosynthetic process;GO:0032088|negative regulation of NF-kappaB transcription factor activity;GO:0050728|negative regulation of inflammatory response;GO:0071347|cellular response to interleukin-1;GO:0097190|apoptotic…	GO:0046872|metal ion binding;GO:0016853|isomerase activity;GO:0005506|iron ion binding;GO:0016705|oxidoreductase activity, acting on paired donors, with incorporation or reduction of molecular oxygen;GO:0020037|heme binding;GO:0004497|monooxygenase activity;GO:0020037|heme binding;GO:0020037|heme binding;GO:0005515|protein binding;GO:0008116|prostaglandin-I synthase activity;GO:0008116|prostaglan…	GO:0005634|nucleus;GO:0016020|membrane;GO:0016021|integral component of membrane;GO:0005783|endoplasmic reticulum;GO:0005783|endoplasmic reticulum;GO:0005789|endoplasmic reticulum membrane;GO:0005901|caveola;GO:0005615|extracellular space;GO:0005783|endoplasmic reticulum;GO:0005789|endoplasmic reticulum membrane;GO:0005634|nucleus;GO:0005737|cytoplasm	K01831|prostacyclin synthase [EC:5.3.99.4]	hsa00590|hsa01100	Arachidonic acid metabolism|Metabolic pathways	prostaglandin I2 synthase
CELSR2	-1.25637254283265	6.86299600076565e-16	7.28214922758928e-14	down	289.0	392.0	834.0	759.0	ENSG00000143126	1952	1	109250019	109275750	+	GO:0007186|G-protein coupled receptor signaling pathway;GO:0007155|cell adhesion;GO:0007156|homophilic cell adhesion via plasma membrane adhesion molecules;GO:0007165|signal transduction;GO:0007166|cell surface receptor signaling pathway;GO:0007186|G-protein coupled receptor signaling pathway;GO:0007275|multicellular organism development;GO:0048813|dendrite morphogenesis;GO:0060071|Wnt signaling …	GO:0004930|G-protein coupled receptor activity;GO:0005509|calcium ion binding;GO:0004888|transmembrane signaling receptor activity;GO:0004930|G-protein coupled receptor activity	GO:0005737|cytoplasm;GO:0016020|membrane;GO:0016021|integral component of membrane;GO:0016021|integral component of membrane;GO:0005886|plasma membrane;GO:0005886|plasma membrane	K04601|cadherin EGF LAG seven-pass G-type receptor 2	NA	NA	cadherin EGF LAG seven-pass G-type receptor 2
SRP14-AS1	1.2389660819722	0.00796983716345235	0.0383526009526105	up	70.0	66.0	34.0	23.0	ENSG00000248508	100131089	15	40039311	40067290	+	NA	NA	NA	NA	NA	NA	NA
SAMD14	-1.95473941226688	4.73979759688259e-05	0.000546758862051892	down	14.0	30.0	83.0	83.0	ENSG00000167100	201191	17	50110040	50129882	-	GO:0031175|neuron projection development;GO:0007015|actin filament organization;GO:0019722|calcium-mediated signaling;GO:0031175|neuron projection development;GO:0007015|actin filament organization;GO:0019722|calcium-mediated signaling	GO:0051015|actin filament binding;GO:0051015|actin filament binding	GO:0005737|cytoplasm;GO:0014069|postsynaptic density;GO:0015629|actin cytoskeleton;GO:0030425|dendrite;GO:0005737|cytoplasm;GO:0014069|postsynaptic density;GO:0015629|actin cytoskeleton;GO:0030425|dendrite	NA	NA	NA	sterile alpha motif domain containing 14
ADPRHL1	1.4740105908233	0.00975817265206956	0.044760692633055	up	53.0	43.0	17.0	17.0	ENSG00000153531	113622	13	113399610	113453524	-	GO:0051725|protein de-ADP-ribosylation;GO:0051725|protein de-ADP-ribosylation	GO:0000287|magnesium ion binding;GO:0016787|hydrolase activity;GO:0003875|ADP-ribosylarginine hydrolase activity;GO:0000287|magnesium ion binding;GO:0016787|hydrolase activity;GO:0003875|ADP-ribosylarginine hydrolase activity	NA	NA	NA	NA	ADP-ribosylhydrolase like 1
RBM20	-1.67176337063316	0.00152750762855838	0.0100624271129097	down	15.0	23.0	57.0	61.0	ENSG00000203867	282996	10	110644397	110839469	+	GO:0006397|mRNA processing;GO:0008380|RNA splicing;GO:0043484|regulation of RNA splicing;GO:0007507|heart development;GO:0033120|positive regulation of RNA splicing;GO:0007507|heart development;GO:0033120|positive regulation of RNA splicing	GO:0003676|nucleic acid binding;GO:0003723|RNA binding;GO:0003723|RNA binding;GO:0008270|zinc ion binding	GO:0005634|nucleus;GO:0005634|nucleus	NA	NA	NA	RNA binding motif protein 20
KCNJ16	-3.60572620020231	7.36550189728979e-09	2.38200702416382e-07	down	30.0	80.0	763.0	545.0	ENSG00000153822	3773	17	70053429	70135608	+	GO:0006813|potassium ion transport;GO:0071805|potassium ion transmembrane transport;GO:0006811|ion transport;GO:0006813|potassium ion transport;GO:0006813|potassium ion transport;GO:0034765|regulation of ion transmembrane transport;GO:0010107|potassium ion import;GO:0034220|ion transmembrane transport;GO:0006811|ion transport;GO:0006813|potassium ion transport;GO:0034765|regulation of ion transme…	GO:0005242|inward rectifier potassium channel activity;GO:0005244|voltage-gated ion channel activity;GO:0005242|inward rectifier potassium channel activity;GO:0005242|inward rectifier potassium channel activity;GO:0005242|inward rectifier potassium channel activity;GO:0005242|inward rectifier potassium channel activity;GO:0015467|G-protein activated inward rectifier potassium channel activity;GO:…	GO:0016020|membrane;GO:0016020|membrane;GO:0016021|integral component of membrane;GO:0005886|plasma membrane;GO:0005886|plasma membrane;GO:0016323|basolateral plasma membrane;GO:0008076|voltage-gated potassium channel complex;GO:0016020|membrane;GO:0016021|integral component of membrane;GO:0016020|membrane;GO:0016021|integral component of membrane;GO:0005886|plasma membrane;GO:0016020|membrane;GO…	K05009|potassium inwardly-rectifying channel subfamily J member 16	hsa04971	Gastric acid secretion	potassium voltage-gated channel subfamily J member 16
NCEH1	1.05573709857749	4.70855272682873e-08	1.26736076435543e-06	up	15045.0	12220.0	6777.0	6156.0	ENSG00000144959	57552	3	172630249	172711218	-	GO:0006470|protein dephosphorylation;GO:0006805|xenobiotic metabolic process;GO:0060395|SMAD protein signal transduction;GO:0006629|lipid metabolic process;GO:0016042|lipid catabolic process;GO:0034383|low-density lipoprotein particle clearance	GO:0016787|hydrolase activity;GO:0052689|carboxylic ester hydrolase activity;GO:0016787|hydrolase activity;GO:0016787|hydrolase activity;GO:0052689|carboxylic ester hydrolase activity;GO:0017171|serine hydrolase activity;GO:0042301|phosphate ion binding;GO:0016787|hydrolase activity;GO:0052689|carboxylic ester hydrolase activity;GO:0004771|sterol esterase activity	GO:0016020|membrane;GO:0016021|integral component of membrane;GO:0016020|membrane;GO:0016021|integral component of membrane;GO:0016020|membrane;GO:0016021|integral component of membrane;GO:0016020|membrane;GO:0016021|integral component of membrane;GO:0016020|membrane;GO:0016020|membrane;GO:0016021|integral component of membrane;GO:0005783|endoplasmic reticulum;GO:0043231|intracellular membrane-bo…	K14349|neutral cholesterol ester hydrolase 1 [EC:3.1.1.-]	hsa04927|hsa04934|hsa04976|hsa04979	Cortisol synthesis and secretion|Cushing syndrome|Bile secretion|Cholesterol metabolism	neutral cholesterol ester hydrolase 1
EXD2	-1.38209513646476	1.62914790721512e-13	1.21608313841482e-11	down	166.0	192.0	474.0	441.0	ENSG00000081177	55218	14	69191511	69244020	+	GO:0006139|nucleobase-containing compound metabolic process;GO:0000724|double-strand break repair via homologous recombination;GO:0006302|double-strand break repair;GO:0090305|nucleic acid phosphodiester bond hydrolysis;GO:0000729|DNA double-strand break processing;GO:0006139|nucleobase-containing compound metabolic process;GO:0000724|double-strand break repair via homologous recombination;GO:000…	GO:0003676|nucleic acid binding;GO:0016787|hydrolase activity;GO:0005515|protein binding;GO:0004527|exonuclease activity;GO:0004518|nuclease activity;GO:0008408|3'-5' exonuclease activity;GO:0008408|3'-5' exonuclease activity;GO:0008408|3'-5' exonuclease activity;GO:0008310|single-stranded DNA 3'-5' exodeoxyribonuclease activity;GO:0008852|exodeoxyribonuclease I activity;GO:0003676|nucleic acid b…	GO:0005634|nucleus;GO:0005737|cytoplasm;GO:0005634|nucleus;GO:0005737|cytoplasm;GO:0005634|nucleus;GO:0005737|cytoplasm;GO:0005634|nucleus;GO:0005737|cytoplasm;GO:0005634|nucleus;GO:0005737|cytoplasm;GO:0005634|nucleus;GO:0005737|cytoplasm	K20777|exonuclease 3'-5' domain-containing protein 2 [EC:3.1.11.1]	NA	NA	exonuclease 3'-5' domain containing 2
G3BP2	1.21632850151766	2.18022881694122e-61	8.82279185460784e-58	up	7156.0	7353.0	3383.0	2768.0	ENSG00000138757	9908	4	75642782	75724525	-	GO:0051028|mRNA transport;GO:0034063|stress granule assembly;GO:0007265|Ras protein signal transduction;GO:0007253|cytoplasmic sequestering of NF-kappaB;GO:0051028|mRNA transport;GO:0034063|stress granule assembly;GO:0007265|Ras protein signal transduction;GO:0007253|cytoplasmic sequestering of NF-kappaB;GO:0051028|mRNA transport;GO:0034063|stress granule assembly;GO:0007265|Ras protein signal tr…	GO:0003676|nucleic acid binding;GO:0003723|RNA binding;GO:0003723|RNA binding;GO:0005515|protein binding;GO:0003729|mRNA binding;GO:0030159|receptor signaling complex scaffold activity;GO:0003676|nucleic acid binding;GO:0003723|RNA binding;GO:0003723|RNA binding;GO:0005515|protein binding;GO:0003729|mRNA binding;GO:0030159|receptor signaling complex scaffold activity;GO:0003676|nucleic acid bindi…	GO:0005737|cytoplasm;GO:0005737|cytoplasm;GO:0005829|cytosol;GO:0005829|cytosol;GO:1990904|ribonucleoprotein complex;GO:0005737|cytoplasm;GO:0005737|cytoplasm;GO:0005829|cytosol;GO:0005829|cytosol;GO:1990904|ribonucleoprotein complex;GO:0005737|cytoplasm;GO:0005737|cytoplasm;GO:0005829|cytosol;GO:0005829|cytosol;GO:1990904|ribonucleoprotein complex;GO:0005829|cytosol	NA	NA	NA	G3BP stress granule assembly factor 2
LINC00565	-1.87874719413118	0.00721568112351037	0.0354195412130152	down	10.0	9.0	39.0	30.0	ENSG00000260910	100861555	13	113926514	113928844	-	NA	NA	NA	NA	NA	NA	NA
ALX4	-1.49537657009447	0.00356511043726482	0.0201907599929612	down	17.0	27.0	71.0	51.0	ENSG00000052850	60529	11	44260444	44310166	-	GO:0006355|regulation of transcription, DNA-templated;GO:0006366|transcription by RNA polymerase II;GO:0006357|regulation of transcription by RNA polymerase II;GO:0007275|multicellular organism development;GO:0001501|skeletal system development;GO:0001942|hair follicle development;GO:0007389|pattern specification process;GO:0007517|muscle organ development;GO:0009791|post-embryonic development;GO…	GO:0003677|DNA binding;GO:0003677|DNA binding;GO:0003700|DNA-binding transcription factor activity;GO:0043565|sequence-specific DNA binding;GO:0000981|DNA-binding transcription factor activity, RNA polymerase II-specific;GO:0000981|DNA-binding transcription factor activity, RNA polymerase II-specific;GO:0000981|DNA-binding transcription factor activity, RNA polymerase II-specific;GO:0000977|RNA p…	GO:0005634|nucleus;GO:0005634|nucleus;GO:0005634|nucleus;GO:0005667|transcription factor complex	K09451|homeobox protein aristaless-like 4	NA	NA	ALX homeobox 4
LINC00467	1.06332316238758	3.16708269771548e-06	5.35733527746627e-05	up	311.0	344.0	190.0	120.0	ENSG00000153363	NA	1	211382803	211435333	+	NA	NA	NA	NA	NA	NA	NA
NT5E	1.04559067471829	3.08580662119942e-47	4.95233390119742e-44	up	7602.0	7909.0	4082.0	3320.0	ENSG00000135318	4907	6	85449584	85495791	+	GO:0009166|nucleotide catabolic process;GO:0016311|dephosphorylation;GO:0009166|nucleotide catabolic process;GO:0006259|DNA metabolic process;GO:0006195|purine nucleotide catabolic process;GO:0046135|pyrimidine nucleoside catabolic process;GO:0019674|NAD metabolic process;GO:0006196|AMP catabolic process;GO:0007159|leukocyte cell-cell adhesion;GO:0046086|adenosine biosynthetic process;GO:0050728|…	GO:0046872|metal ion binding;GO:0016787|hydrolase activity;GO:0000166|nucleotide binding;GO:0016788|hydrolase activity, acting on ester bonds;GO:0046872|metal ion binding;GO:0000166|nucleotide binding;GO:0016787|hydrolase activity;GO:0016788|hydrolase activity, acting on ester bonds;GO:0008253|5'-nucleotidase activity;GO:0008253|5'-nucleotidase activity;GO:0008253|5'-nucleotidase activity;GO:0008…	GO:0005829|cytosol;GO:0005654|nucleoplasm;GO:0005886|plasma membrane;GO:0016020|membrane;GO:0005829|cytosol;GO:0005654|nucleoplasm;GO:0005886|plasma membrane;GO:0005886|plasma membrane;GO:0009986|cell surface;GO:0005886|plasma membrane;GO:0031225|anchored component of membrane;GO:0070062|extracellular exosome;GO:0016020|membrane;GO:0016020|membrane;GO:0005829|cytosol;GO:0005654|nucleoplasm;GO:000…	K19970|5'-nucleotidase [EC:3.1.3.5]	hsa00230|hsa00240|hsa00760|hsa01100	Purine metabolism|Pyrimidine metabolism|Nicotinate and nicotinamide metabolism|Metabolic pathways	5'-nucleotidase ecto
PTPN9	-1.23241116735894	2.21856462421424e-15	2.19108855463744e-13	down	274.0	344.0	743.0	680.0	ENSG00000169410	5780	15	75463251	75579289	-	GO:0006470|protein dephosphorylation;GO:0016311|dephosphorylation;GO:0006470|protein dephosphorylation;GO:0071345|cellular response to cytokine stimulus;GO:0010977|negative regulation of neuron projection development;GO:0035335|peptidyl-tyrosine dephosphorylation;GO:1903078|positive regulation of protein localization to plasma membrane;GO:0035335|peptidyl-tyrosine dephosphorylation;GO:0006470|pro…	GO:0016787|hydrolase activity;GO:0004721|phosphoprotein phosphatase activity;GO:0005515|protein binding;GO:0004725|protein tyrosine phosphatase activity;GO:0016791|phosphatase activity;GO:0004725|protein tyrosine phosphatase activity;GO:0004726|non-membrane spanning protein tyrosine phosphatase activity;GO:0016787|hydrolase activity;GO:0004721|phosphoprotein phosphatase activity;GO:0004725|protei…	GO:0005737|cytoplasm;GO:0005737|cytoplasm;GO:0005654|nucleoplasm;GO:0044306|neuron projection terminus;GO:0044306|neuron projection terminus	K18038|tyrosine-protein phosphatase non-receptor type 9 [EC:3.1.3.48]	NA	NA	protein tyrosine phosphatase, non-receptor type 9
ANK1	-1.11087792755129	2.06484476080692e-05	0.000272182154866531	down	96.0	140.0	232.0	264.0	ENSG00000029534	286	8	41653220	41896762	-	GO:0007165|signal transduction;GO:0006887|exocytosis;GO:0007010|cytoskeleton organization;GO:0006888|ER to Golgi vesicle-mediated transport;GO:0072659|protein localization to plasma membrane;GO:0045199|maintenance of epithelial cell apical/basal polarity;GO:0072659|protein localization to plasma membrane;GO:0006888|ER to Golgi vesicle-mediated transport;GO:0007165|signal transduction;GO:0006887|e…	GO:0005515|protein binding;GO:0005198|structural molecule activity;GO:0044325|ion channel binding;GO:0019899|enzyme binding;GO:0019899|enzyme binding;GO:0005200|structural constituent of cytoskeleton;GO:0008093|cytoskeletal adaptor activity;GO:0051117|ATPase binding;GO:0019903|protein phosphatase binding;GO:0008093|cytoskeletal adaptor activity;GO:0030507|spectrin binding;GO:0030507|spectrin bind…	GO:0005737|cytoplasm;GO:0016020|membrane;GO:0005886|plasma membrane;GO:0005856|cytoskeleton;GO:0005856|cytoskeleton;GO:0016020|membrane;GO:0005829|cytosol;GO:0016529|sarcoplasmic reticulum;GO:0016323|basolateral plasma membrane;GO:0031430|M band;GO:0005886|plasma membrane;GO:0043194|axon initial segment;GO:0014731|spectrin-associated cytoskeleton;GO:0009898|cytoplasmic side of plasma membrane;GO:…	K10380|ankyrin	hsa05205	Proteoglycans in cancer	ankyrin 1
PTPRR	3.03393602280498	1.43034061371064e-16	1.56958488371204e-14	up	278.0	169.0	28.0	26.0	ENSG00000153233	5801	12	70638073	70920843	-	GO:0006470|protein dephosphorylation;GO:0016311|dephosphorylation;GO:0035335|peptidyl-tyrosine dephosphorylation;GO:0006470|protein dephosphorylation;GO:0001701|in utero embryonic development;GO:0070373|negative regulation of ERK1 and ERK2 cascade;GO:0038128|ERBB2 signaling pathway;GO:0010633|negative regulation of epithelial cell migration;GO:0006470|protein dephosphorylation;GO:0035335|peptidyl…	GO:0016787|hydrolase activity;GO:0004721|phosphoprotein phosphatase activity;GO:0005515|protein binding;GO:0004725|protein tyrosine phosphatase activity;GO:0016791|phosphatase activity;GO:0019901|protein kinase binding;GO:0004725|protein tyrosine phosphatase activity;GO:0005001|transmembrane receptor protein tyrosine phosphatase activity;GO:0004725|protein tyrosine phosphatase activity;GO:0016787…	GO:0005737|cytoplasm;GO:0016020|membrane;GO:0016021|integral component of membrane;GO:0005829|cytosol;GO:0005886|plasma membrane;GO:0005886|plasma membrane;GO:0030054|cell junction;GO:0048471|perinuclear region of cytoplasm;GO:0005615|extracellular space;GO:0005737|cytoplasm;GO:0016020|membrane;GO:0016021|integral component of membrane;GO:0005829|cytosol;GO:0005886|plasma membrane;GO:0005886|plas…	K04458|receptor-type tyrosine-protein phosphatase R [EC:3.1.3.48]	hsa04010	MAPK signaling pathway	protein tyrosine phosphatase, receptor type R
LINC00702	1.42598957117643	0.00158674543303705	0.010373022509042	up	91.0	67.0	30.0	28.0	ENSG00000233117	NA	10	4201141	4243912	-	NA	NA	NA	NA	NA	NA	NA
SCG5	1.10645813261272	0.00164959072097658	0.0107128059951088	up	160.0	112.0	56.0	68.0	ENSG00000166922	6447	15	32641676	32697098	+	GO:0006886|intracellular protein transport;GO:0043086|negative regulation of catalytic activity;GO:0007218|neuropeptide signaling pathway;GO:0006886|intracellular protein transport;GO:0016486|peptide hormone processing;GO:0046883|regulation of hormone secretion;GO:0046883|regulation of hormone secretion;GO:0016486|peptide hormone processing;GO:0006886|intracellular protein transport;GO:0043086|ne…	GO:0005515|protein binding;GO:0004857|enzyme inhibitor activity;GO:0005525|GTP binding;GO:0051082|unfolded protein binding;GO:0004857|enzyme inhibitor activity;GO:0005515|protein binding;GO:0005525|GTP binding;GO:0051082|unfolded protein binding;GO:0004857|enzyme inhibitor activity	GO:0005576|extracellular region;GO:0030141|secretory granule;GO:0030141|secretory granule;GO:0005576|extracellular region;GO:0030141|secretory granule;GO:0030141|secretory granule;GO:0030141|secretory granule;GO:0030141|secretory granule;GO:0030141|secretory granule	NA	NA	NA	secretogranin V
AOX1	1.03156674109852	4.24256672152664e-33	2.26959642240335e-30	up	2916.0	2970.0	1490.0	1340.0	ENSG00000138356	316	2	200585868	200677064	+	GO:0055114|oxidation-reduction process;GO:0055114|oxidation-reduction process;GO:0022900|electron transport chain;GO:0042816|vitamin B6 metabolic process;GO:0017144|drug metabolic process;GO:0009115|xanthine catabolic process;GO:0055114|oxidation-reduction process;GO:0055114|oxidation-reduction process;GO:0022900|electron transport chain;GO:0042816|vitamin B6 metabolic process;GO:0017144|drug met…	GO:0046872|metal ion binding;GO:0016491|oxidoreductase activity;GO:0050660|flavin adenine dinucleotide binding;GO:0051537|2 iron, 2 sulfur cluster binding;GO:0042803|protein homodimerization activity;GO:0005506|iron ion binding;GO:0051287|NAD binding;GO:0051536|iron-sulfur cluster binding;GO:0009055|electron transfer activity;GO:0050660|flavin adenine dinucleotide binding;GO:0043546|molybdopterin…	GO:0005737|cytoplasm;GO:0005829|cytosol;GO:0005829|cytosol;GO:0005829|cytosol;GO:0070062|extracellular exosome;GO:0005737|cytoplasm;GO:0005829|cytosol;GO:0005829|cytosol;GO:0005829|cytosol;GO:0070062|extracellular exosome;GO:0005737|cytoplasm;GO:0005829|cytosol;GO:0005829|cytosol;GO:0005829|cytosol;GO:0070062|extracellular exosome;GO:0005737|cytoplasm;GO:0005829|cytosol;GO:0005829|cytosol;GO:0005…	K00157|aldehyde oxidase [EC:1.2.3.1]	hsa00280|hsa00350|hsa00380|hsa00750|hsa00760|hsa00830|hsa00982|hsa01100|hsa04630	Valine, leucine and isoleucine degradation|Tyrosine metabolism|Tryptophan metabolism|Vitamin B6 metabolism|Nicotinate and nicotinamide metabolism|Retinol metabolism|Drug metabolism - cytochrome P450|Metabolic pathways|Jak-STAT signaling pathway	aldehyde oxidase 1
PPFIBP2	-2.24175711677504	8.21071098066328e-15	7.52980844862399e-13	down	49.0	52.0	266.0	205.0	ENSG00000166387	8495	11	7513298	7657127	+	NA	GO:0005515|protein binding;GO:0003674|molecular_function;GO:0042802|identical protein binding;GO:0005515|protein binding;GO:0003674|molecular_function;GO:0042802|identical protein binding;GO:0005515|protein binding;GO:0003674|molecular_function;GO:0042802|identical protein binding	GO:0005615|extracellular space;GO:0005829|cytosol;GO:0005622|intracellular;GO:0098793|presynapse;GO:0005615|extracellular space;GO:0005829|cytosol;GO:0005622|intracellular;GO:0005615|extracellular space;GO:0005829|cytosol;GO:0005622|intracellular	NA	NA	NA	PPFIA binding protein 2
MLLT1	-1.13964875276555	2.14252832873395e-18	2.95784099060379e-16	down	518.0	694.0	1351.0	1262.0	ENSG00000130382	4298	19	6210379	6279948	-	GO:0006355|regulation of transcription, DNA-templated;GO:0006357|regulation of transcription by RNA polymerase II;GO:0006366|transcription by RNA polymerase II;GO:0006368|transcription elongation from RNA polymerase II promoter;GO:0006469|negative regulation of protein kinase activity	GO:0005515|protein binding;GO:0000981|DNA-binding transcription factor activity, RNA polymerase II-specific;GO:0003677|DNA binding	GO:0005634|nucleus;GO:0005829|cytosol;GO:0005654|nucleoplasm;GO:0001650|fibrillar center;GO:0005654|nucleoplasm;GO:0005634|nucleus;GO:0008023|transcription elongation factor complex	K15187|YEATS domain-containing protein 1/3	hsa05202	Transcriptional misregulation in cancer	MLLT1, super elongation complex subunit
MLLT6	-1.00062776481899	4.70064493538276e-11	2.37373485084882e-09	down	325.0	417.0	776.0	680.0	ENSG00000275023	4302	17	38705542	38729803	+	GO:0003014|renal system process;GO:0007588|excretion;GO:0010765|positive regulation of sodium ion transport;GO:0035811|negative regulation of urine volume;GO:0035812|renal sodium excretion;GO:0036359|renal potassium excretion;GO:0045944|positive regulation of transcription by RNA polymerase II;GO:2001161|negative regulation of histone H3-K79 methylation;GO:0006355|regulation of transcription, DNA…	GO:0046872|metal ion binding;GO:0005515|protein binding;GO:0046872|metal ion binding;GO:0005515|protein binding;GO:0042393|histone binding;GO:0031491|nucleosome binding	GO:0005634|nucleus	NA	NA	NA	MLLT6, PHD finger containing
PRICKLE3	-1.05998101960659	0.000504716303972374	0.00403490200915399	down	70.0	77.0	148.0	152.0	ENSG00000012211	4007	X	49175264	49186528	-	GO:0007275|multicellular organism development;GO:0008150|biological_process;GO:0030030|cell projection organization	GO:0008270|zinc ion binding;GO:0046872|metal ion binding;GO:0005515|protein binding;GO:0008270|zinc ion binding;GO:0046872|metal ion binding;GO:0008270|zinc ion binding;GO:0046872|metal ion binding;GO:0008270|zinc ion binding	GO:0005737|cytoplasm;GO:0016020|membrane;GO:0005634|nucleus;GO:0005813|centrosome;GO:0005886|plasma membrane;GO:0005575|cellular_component;GO:0005634|nucleus;GO:0005813|centrosome	K04511|prickle	hsa04310	Wnt signaling pathway	prickle planar cell polarity protein 3
ZNF85	1.28997073085352	0.000891306010566502	0.00646889647804597	up	91.0	106.0	41.0	38.0	ENSG00000105750	7639	19	20923222	20950697	+	GO:0006355|regulation of transcription, DNA-templated;GO:0006355|regulation of transcription, DNA-templated;GO:0006355|regulation of transcription, DNA-templated;GO:1903507|negative regulation of nucleic acid-templated transcription;GO:0006357|regulation of transcription by RNA polymerase II;GO:0006355|regulation of transcription, DNA-templated;GO:0006355|regulation of transcription, DNA-template…	GO:0003676|nucleic acid binding;GO:0003676|nucleic acid binding;GO:0003676|nucleic acid binding;GO:0046872|metal ion binding;GO:0003677|DNA binding;GO:0000981|DNA-binding transcription factor activity, RNA polymerase II-specific;GO:0003677|DNA binding;GO:0003714|transcription corepressor activity;GO:0003700|DNA-binding transcription factor activity;GO:0003676|nucleic acid binding;GO:0003676|nucle…	GO:0005622|intracellular;GO:0005622|intracellular;GO:0005634|nucleus;GO:0005634|nucleus;GO:0005622|intracellular;GO:0005634|nucleus;GO:0005622|intracellular;GO:0005622|intracellular;GO:0005634|nucleus;GO:0005634|nucleus;GO:0005622|intracellular;GO:0005634|nucleus;GO:0005634|nucleus;GO:0005622|intracellular;GO:0005634|nucleus;GO:0005634|nucleus;GO:0005622|intracellular;GO:0005634|nucleus	K09228|KRAB domain-containing zinc finger protein	NA	NA	zinc finger protein 85
ANKRD46	1.0337129401994	1.43978683797148e-11	8.14335824348718e-10	up	1182.0	995.0	619.0	435.0	ENSG00000186106	157567	8	100509752	100559784	-	NA	NA	GO:0016020|membrane;GO:0016021|integral component of membrane;GO:0016020|membrane;GO:0016021|integral component of membrane;GO:0016020|membrane;GO:0016021|integral component of membrane;GO:0016020|membrane;GO:0016021|integral component of membrane;GO:0016020|membrane;GO:0016021|integral component of membrane	NA	NA	NA	ankyrin repeat domain 46
MPZL3	2.61559137944379	1.8764949399652e-10	8.25079401856618e-09	up	165.0	114.0	24.0	21.0	ENSG00000160588	196264	11	118226690	118252350	-	GO:0007155|cell adhesion;GO:0030198|extracellular matrix organization;GO:0042633|hair cycle;GO:0007155|cell adhesion;GO:0007155|cell adhesion	GO:0005515|protein binding;GO:0005515|protein binding;GO:0005515|protein binding	GO:0016020|membrane;GO:0016021|integral component of membrane;GO:0016020|membrane;GO:0016021|integral component of membrane;GO:0016020|membrane;GO:0016021|integral component of membrane;GO:0016020|membrane;GO:0016021|integral component of membrane	NA	NA	NA	myelin protein zero like 3
PCDH7	-1.00655142840681	0.0028593122281727	0.0168732322523367	down	54.0	68.0	123.0	117.0	ENSG00000169851	5099	4	30720415	31146805	+	GO:0007155|cell adhesion;GO:0007156|homophilic cell adhesion via plasma membrane adhesion molecules;GO:0007155|cell adhesion;GO:0002576|platelet degranulation;GO:0007155|cell adhesion;GO:0007156|homophilic cell adhesion via plasma membrane adhesion molecules;GO:0007155|cell adhesion;GO:0002576|platelet degranulation;GO:0007155|cell adhesion;GO:0007156|homophilic cell adhesion via plasma membrane …	GO:0005509|calcium ion binding;GO:0005509|calcium ion binding;GO:0005509|calcium ion binding;GO:0005509|calcium ion binding	GO:0016020|membrane;GO:0016021|integral component of membrane;GO:0005886|plasma membrane;GO:0005886|plasma membrane;GO:0005886|plasma membrane;GO:0005887|integral component of plasma membrane;GO:0005887|integral component of plasma membrane;GO:0031092|platelet alpha granule membrane;GO:0016020|membrane;GO:0016021|integral component of membrane;GO:0005886|plasma membrane;GO:0005886|plasma membrane…	K16498|protocadherin delta 1	NA	NA	protocadherin 7
DHRS11	-1.47838962844567	0.000396472242514619	0.00332482503046714	down	32.0	35.0	82.0	100.0	ENSG00000278535	79154	17	36591798	36600806	+	GO:0055114|oxidation-reduction process;GO:0006629|lipid metabolic process;GO:0006694|steroid biosynthetic process;GO:0008202|steroid metabolic process;GO:0006703|estrogen biosynthetic process;GO:0055114|oxidation-reduction process;GO:0006629|lipid metabolic process;GO:0006694|steroid biosynthetic process;GO:0008202|steroid metabolic process;GO:0006703|estrogen biosynthetic process;GO:0055114|oxid…	GO:0000166|nucleotide binding;GO:0016491|oxidoreductase activity;GO:0004303|estradiol 17-beta-dehydrogenase activity;GO:0004303|estradiol 17-beta-dehydrogenase activity;GO:0000253|3-keto sterol reductase activity;GO:0000253|3-keto sterol reductase activity;GO:0072555|17-beta-ketosteroid reductase activity;GO:0072582|17-beta-hydroxysteroid dehydrogenase (NADP+) activity;GO:0000166|nucleotide bindi…	GO:0005576|extracellular region;GO:0005575|cellular_component;GO:0005576|extracellular region;GO:0005575|cellular_component	K22970|17beta-estradiol 17-dehydrogenase / 3beta-hydroxysteroid 3-dehydrogenase [EC:1.1.1.62 1.1.1.270]	hsa00140	Steroid hormone biosynthesis	dehydrogenase/reductase 11
WFDC3	1.71869546652165	0.000767185740436074	0.00571008563562826	up	60.0	70.0	24.0	15.0	ENSG00000124116	140686	20	45747944	45791932	-	GO:0010466|negative regulation of peptidase activity;GO:0010951|negative regulation of endopeptidase activity;GO:0010466|negative regulation of peptidase activity;GO:0010466|negative regulation of peptidase activity;GO:0010466|negative regulation of peptidase activity	GO:0030414|peptidase inhibitor activity;GO:0030414|peptidase inhibitor activity;GO:0004867|serine-type endopeptidase inhibitor activity;GO:0030414|peptidase inhibitor activity;GO:0030414|peptidase inhibitor activity	GO:0005576|extracellular region;GO:0005576|extracellular region;GO:0005576|extracellular region;GO:0005576|extracellular region	NA	NA	NA	WAP four-disulfide core domain 3
UBE2F	-1.03410366811243	0.0107014668484919	0.0479735100795348	down	35.0	50.0	85.0	85.0	ENSG00000184182	140739	2	237966827	238042782	+	GO:0043687|post-translational protein modification;GO:0045116|protein neddylation;GO:0045116|protein neddylation;GO:0045116|protein neddylation;GO:0043687|post-translational protein modification;GO:0045116|protein neddylation;GO:0045116|protein neddylation;GO:0045116|protein neddylation;GO:0043687|post-translational protein modification;GO:0045116|protein neddylation;GO:0045116|protein neddylatio…	GO:0000166|nucleotide binding;GO:0005524|ATP binding;GO:0016740|transferase activity;GO:0005515|protein binding;GO:0019788|NEDD8 transferase activity;GO:0019788|NEDD8 transferase activity;GO:0061654|NEDD8 conjugating enzyme activity;GO:0000166|nucleotide binding;GO:0005524|ATP binding;GO:0016740|transferase activity;GO:0005515|protein binding;GO:0019788|NEDD8 transferase activity;GO:0019788|NEDD8…	GO:0005829|cytosol;GO:0005829|cytosol;GO:0005829|cytosol;GO:0005829|cytosol;GO:0005829|cytosol;GO:0005829|cytosol;GO:0005829|cytosol	K10687|ubiquitin-conjugating enzyme E2 F [EC:2.3.2.23]	hsa04120	Ubiquitin mediated proteolysis	ubiquitin conjugating enzyme E2 F (putative)
SIM1	2.84136984445539	1.5784246108524e-06	2.92429921771054e-05	up	73.0	58.0	9.0	9.0	ENSG00000112246	6492	6	100385015	100464929	-	GO:0006355|regulation of transcription, DNA-templated;GO:0007275|multicellular organism development;GO:0030154|cell differentiation;GO:0007399|nervous system development;GO:0006357|regulation of transcription by RNA polymerase II;GO:0007399|nervous system development;GO:0001657|ureteric bud development;GO:0006355|regulation of transcription, DNA-templated;GO:0007275|multicellular organism develop…	GO:0046983|protein dimerization activity;GO:0003677|DNA binding;GO:0003700|DNA-binding transcription factor activity;GO:0000981|DNA-binding transcription factor activity, RNA polymerase II-specific;GO:0000981|DNA-binding transcription factor activity, RNA polymerase II-specific;GO:0003677|DNA binding;GO:0046982|protein heterodimerization activity;GO:0003700|DNA-binding transcription factor activi…	GO:0005634|nucleus;GO:0005634|nucleus;GO:0005634|nucleus;GO:0005634|nucleus	K09100|single-minded	NA	NA	SIM bHLH transcription factor 1
AC002310.6	-2.06738441948784	0.0056181644246902	0.0288988834329317	down	6.0	10.0	28.0	37.0	ENSG00000278922	NA	16	30526918	30528294	+	NA	NA	NA	NA	NA	NA	NA
JPH2	1.01176162295276	0.00470633928967478	0.0252002099752569	up	151.0	101.0	71.0	53.0	ENSG00000149596	57158	20	44111695	44187578	-	GO:0051209|release of sequestered calcium ion into cytosol;GO:0055074|calcium ion homeostasis;GO:0060314|regulation of ryanodine-sensitive calcium-release channel activity;GO:0060402|calcium ion transport into cytosol;GO:0007204|positive regulation of cytosolic calcium ion concentration;GO:0055024|regulation of cardiac muscle tissue development;GO:0060316|positive regulation of ryanodine-sensitiv…	GO:0005515|protein binding;GO:0010314|phosphatidylinositol-5-phosphate binding;GO:0032266|phosphatidylinositol-3-phosphate binding;GO:0080025|phosphatidylinositol-3,5-bisphosphate binding;GO:0005546|phosphatidylinositol-4,5-bisphosphate binding;GO:0005547|phosphatidylinositol-3,4,5-trisphosphate binding;GO:0001786|phosphatidylserine binding;GO:0070300|phosphatidic acid binding;GO:0070273|phosphat…	GO:0016020|membrane;GO:0016021|integral component of membrane;GO:0005783|endoplasmic reticulum;GO:0005789|endoplasmic reticulum membrane;GO:0005886|plasma membrane;GO:0005783|endoplasmic reticulum;GO:0030314|junctional membrane complex;GO:0005886|plasma membrane;GO:0005789|endoplasmic reticulum membrane;GO:0016529|sarcoplasmic reticulum;GO:0033017|sarcoplasmic reticulum membrane;GO:0014701|juncti…	K19530|junctophilin	NA	NA	junctophilin 2
LINC01234	1.25929561787927	0.00580813093557947	0.0296566824556513	up	66.0	75.0	33.0	25.0	ENSG00000249550	100506465	12	113679459	113773683	-	NA	NA	NA	NA	NA	NA	NA
PPM1H	1.9539278885713	4.69950828372771e-05	0.000543087190412062	up	123.0	67.0	31.0	18.0	ENSG00000111110	57460	12	62643982	62935037	-	GO:0006470|protein dephosphorylation;GO:0006470|protein dephosphorylation	GO:0016787|hydrolase activity;GO:0003824|catalytic activity;GO:0004721|phosphoprotein phosphatase activity;GO:0004721|phosphoprotein phosphatase activity;GO:0004722|protein serine/threonine phosphatase activity;GO:0016787|hydrolase activity;GO:0003824|catalytic activity;GO:0004721|phosphoprotein phosphatase activity;GO:0004721|phosphoprotein phosphatase activity;GO:0004722|protein serine/threonin…	GO:0005634|nucleus;GO:0005634|nucleus;GO:0005737|cytoplasm;GO:0005737|cytoplasm;GO:0005654|nucleoplasm;GO:0005634|nucleus;GO:0005634|nucleus;GO:0005737|cytoplasm;GO:0005737|cytoplasm;GO:0005654|nucleoplasm	K17503|protein phosphatase 1H [EC:3.1.3.16]	NA	NA	protein phosphatase, Mg2+/Mn2+ dependent 1H
TXNIP	-1.97011295335911	5.55164338729664e-08	1.46721066485532e-06	down	347.0	618.0	2008.0	1685.0	ENSG00000265972	10628	1	145992435	145996600	-	GO:0007049|cell cycle;GO:0000122|negative regulation of transcription by RNA polymerase II;GO:0006606|protein import into nucleus;GO:0006979|response to oxidative stress;GO:0009612|response to mechanical stimulus;GO:0009749|response to glucose;GO:0032355|response to estradiol;GO:0032570|response to progesterone;GO:0042127|regulation of cell proliferation;GO:0042493|response to drug;GO:0042542|res…	GO:0005515|protein binding;GO:0004857|enzyme inhibitor activity;GO:0031625|ubiquitin protein ligase binding;GO:0005515|protein binding;GO:0031625|ubiquitin protein ligase binding	GO:0005737|cytoplasm;GO:0005737|cytoplasm;GO:0005634|nucleus;GO:0005758|mitochondrial intermembrane space;GO:0005829|cytosol;GO:0005737|cytoplasm;GO:0005737|cytoplasm;GO:0005829|cytosol	K20910|thioredoxin-interacting protein	hsa04621	NOD-like receptor signaling pathway	thioredoxin interacting protein
MAP3K7CL	1.4697147211866	2.59969008935408e-05	0.000329816413608864	up	159.0	123.0	47.0	53.0	ENSG00000156265	56911	21	29077471	29175889	+	NA	GO:0005515|protein binding;GO:0005515|protein binding;GO:0005515|protein binding;GO:0005515|protein binding;GO:0005515|protein binding;GO:0005515|protein binding;GO:0005515|protein binding;GO:0005515|protein binding;GO:0005515|protein binding	GO:0005634|nucleus;GO:0005829|cytosol;GO:0005634|nucleus;GO:0005829|cytosol;GO:0005634|nucleus;GO:0005829|cytosol;GO:0005634|nucleus;GO:0005829|cytosol;GO:0005634|nucleus;GO:0005829|cytosol;GO:0005634|nucleus;GO:0005829|cytosol;GO:0005634|nucleus;GO:0005829|cytosol;GO:0005634|nucleus;GO:0005829|cytosol;GO:0005634|nucleus;GO:0005829|cytosol	NA	NA	NA	MAP3K7 C-terminal like
PLAC8	1.00258889908827	1.30027055137068e-09	4.91005106148474e-08	up	552.0	624.0	327.0	251.0	ENSG00000145287	51316	4	83090048	83137075	-	GO:0043312|neutrophil degranulation;GO:0120162|positive regulation of cold-induced thermogenesis;GO:0043312|neutrophil degranulation;GO:0120162|positive regulation of cold-induced thermogenesis;GO:0043312|neutrophil degranulation;GO:0120162|positive regulation of cold-induced thermogenesis;GO:0043312|neutrophil degranulation;GO:0120162|positive regulation of cold-induced thermogenesis;GO:0008284|…	GO:0003682|chromatin binding	GO:0005576|extracellular region;GO:0035578|azurophil granule lumen;GO:0005576|extracellular region;GO:0035578|azurophil granule lumen;GO:0005576|extracellular region;GO:0035578|azurophil granule lumen;GO:0005576|extracellular region;GO:0035578|azurophil granule lumen	NA	NA	NA	placenta specific 8
AP001596.1	2.03494644009475	0.00540784726148309	0.0281440417471347	up	36.0	36.0	5.0	12.0	ENSG00000232692	NA	21	26378552	26471698	+	NA	NA	NA	NA	NA	NA	NA
FGF1	1.43382898704035	6.06487932302019e-14	4.92829022963647e-12	up	729.0	548.0	239.0	227.0	ENSG00000113578	2246	5	142592178	142698070	-	GO:0045944|positive regulation of transcription by RNA polymerase II;GO:0018108|peptidyl-tyrosine phosphorylation;GO:0010469|regulation of signaling receptor activity;GO:0007275|multicellular organism development;GO:0036092|phosphatidylinositol-3-phosphate biosynthetic process;GO:0030154|cell differentiation;GO:0046854|phosphatidylinositol phosphorylation;GO:0008543|fibroblast growth factor recep…	GO:0008083|growth factor activity;GO:0008083|growth factor activity;GO:0005515|protein binding;GO:0005104|fibroblast growth factor receptor binding;GO:0008201|heparin binding;GO:0008201|heparin binding;GO:0008201|heparin binding;GO:0005178|integrin binding;GO:0046934|phosphatidylinositol-4,5-bisphosphate 3-kinase activity;GO:0005088|Ras guanyl-nucleotide exchange factor activity;GO:0016303|1-phos…	GO:0005634|nucleus;GO:0005737|cytoplasm;GO:0005576|extracellular region;GO:0005829|cytosol;GO:0005829|cytosol;GO:0005576|extracellular region;GO:0005615|extracellular space;GO:0005576|extracellular region;GO:0005938|cell cortex;GO:0005634|nucleus;GO:0005737|cytoplasm;GO:0005576|extracellular region;GO:0005829|cytosol;GO:0005829|cytosol;GO:0005576|extracellular region;GO:0005615|extracellular spac…	K18496|fibroblast growth factor 1	hsa04010|hsa04014|hsa04015|hsa04151|hsa04390|hsa04810|hsa05200|hsa05218|hsa05224|hsa05226	MAPK signaling pathway|Ras signaling pathway|Rap1 signaling pathway|PI3K-Akt signaling pathway|Hippo signaling pathway|Regulation of actin cytoskeleton|Pathways in cancer|Melanoma|Breast cancer|Gastric cancer	fibroblast growth factor 1
SLC4A11	-1.06146673696546	0.00519796522614189	0.0272283457929155	down	42.0	51.0	96.0	94.0	ENSG00000088836	83959	20	3227417	3239190	-	GO:0006811|ion transport;GO:0035725|sodium ion transmembrane transport;GO:0006820|anion transport;GO:0098656|anion transmembrane transport;GO:0051453|regulation of intracellular pH;GO:1902600|proton transmembrane transport;GO:0006814|sodium ion transport;GO:0015701|bicarbonate transport;GO:0030003|cellular cation homeostasis;GO:0035445|borate transmembrane transport;GO:0042044|fluid transport;GO:…	GO:0015293|symporter activity;GO:0005452|inorganic anion exchanger activity;GO:0046983|protein dimerization activity;GO:0015301|anion:anion antiporter activity;GO:0005272|sodium channel activity;GO:0015106|bicarbonate transmembrane transporter activity;GO:0015252|proton channel activity;GO:0046715|active borate transmembrane transporter activity;GO:0015293|symporter activity;GO:0005452|inorganic …	GO:0016020|membrane;GO:0016021|integral component of membrane;GO:0005886|plasma membrane;GO:0005887|integral component of plasma membrane;GO:0016323|basolateral plasma membrane;GO:0016020|membrane;GO:0016021|integral component of membrane;GO:0005886|plasma membrane;GO:0005887|integral component of plasma membrane;GO:0016323|basolateral plasma membrane;GO:0016020|membrane;GO:0016021|integral compo…	K13862|solute carrier family 4 (sodium borate transporter), member 11	NA	NA	solute carrier family 4 member 11
STK40	-1.15819643357493	4.71456022249745e-11	2.37373485084882e-09	down	280.0	450.0	848.0	745.0	ENSG00000196182	83931	1	36339624	36385896	-	GO:0006468|protein phosphorylation;GO:0016310|phosphorylation;GO:0006468|protein phosphorylation;GO:0016310|phosphorylation;GO:0006468|protein phosphorylation;GO:0016310|phosphorylation;GO:0006468|protein phosphorylation;GO:0016310|phosphorylation;GO:0006468|protein phosphorylation;GO:0016310|phosphorylation;GO:0006468|protein phosphorylation;GO:0016310|phosphorylation;GO:0006468|protein phosphor…	GO:0000166|nucleotide binding;GO:0004672|protein kinase activity;GO:0004674|protein serine/threonine kinase activity;GO:0005524|ATP binding;GO:0016740|transferase activity;GO:0016301|kinase activity;GO:0005515|protein binding;GO:0000166|nucleotide binding;GO:0004672|protein kinase activity;GO:0004674|protein serine/threonine kinase activity;GO:0005524|ATP binding;GO:0016740|transferase activity;G…	GO:0005634|nucleus;GO:0005737|cytoplasm;GO:0005829|cytosol;GO:0005654|nucleoplasm;GO:0005634|nucleus;GO:0005737|cytoplasm;GO:0005829|cytosol;GO:0005654|nucleoplasm;GO:0005634|nucleus;GO:0005737|cytoplasm;GO:0005829|cytosol;GO:0005654|nucleoplasm;GO:0005634|nucleus;GO:0005737|cytoplasm;GO:0005829|cytosol;GO:0005654|nucleoplasm;GO:0005634|nucleus;GO:0005737|cytoplasm;GO:0005829|cytosol;GO:0005654|n…	K16312|serine/threonine-protein kinase 40 [EC:2.7.11.1]	NA	NA	serine/threonine kinase 40
AL365181.3	2.39726352038872	1.40937871755941e-05	0.000194779476369701	up	71.0	76.0	8.0	19.0	ENSG00000272405	NA	1	156641666	156644887	-	NA	NA	NA	NA	NA	NA	NA
SLC6A6	-1.05632367624161	1.91549671058645e-33	1.06926357683563e-30	down	1398.0	1619.0	3311.0	2852.0	ENSG00000131389	6533	3	14402576	14489349	+	GO:0006836|neurotransmitter transport;GO:0055085|transmembrane transport;GO:0015734|taurine transport;GO:0006836|neurotransmitter transport;GO:0055085|transmembrane transport;GO:0015734|taurine transport;GO:0003333|amino acid transmembrane transport;GO:0006836|neurotransmitter transport;GO:0055085|transmembrane transport;GO:0006520|cellular amino acid metabolic process;GO:0006865|amino acid trans…	GO:0015293|symporter activity;GO:0005328|neurotransmitter:sodium symporter activity;GO:0005368|taurine transmembrane transporter activity;GO:0005369|taurine:sodium symporter activity;GO:0015293|symporter activity;GO:0005328|neurotransmitter:sodium symporter activity;GO:0005369|taurine:sodium symporter activity;GO:0015293|symporter activity;GO:0005328|neurotransmitter:sodium symporter activity;GO:…	GO:0016020|membrane;GO:0016021|integral component of membrane;GO:0005887|integral component of plasma membrane;GO:0016020|membrane;GO:0016021|integral component of membrane;GO:0005887|integral component of plasma membrane;GO:0016020|membrane;GO:0016021|integral component of membrane;GO:0005887|integral component of plasma membrane;GO:0005886|plasma membrane;GO:0005886|plasma membrane;GO:0005886|p…	K05039|solute carrier family 6 (neurotransmitter transporter, GABA) member 6/8/11/12/13	NA	NA	solute carrier family 6 member 6
SPATA6	-1.01225393029283	0.00487904000526479	0.0259387141315092	down	50.0	62.0	133.0	90.0	ENSG00000132122	54558	1	48295372	48472208	-	GO:0007275|multicellular organism development;GO:0030154|cell differentiation;GO:0007283|spermatogenesis;GO:0007283|spermatogenesis;GO:0044458|motile cilium assembly;GO:0044458|motile cilium assembly;GO:0007275|multicellular organism development;GO:0030154|cell differentiation;GO:0007283|spermatogenesis;GO:0007283|spermatogenesis;GO:0044458|motile cilium assembly	GO:0032027|myosin light chain binding	GO:0031514|motile cilium;GO:0042995|cell projection;GO:0005576|extracellular region;GO:0005929|cilium;GO:0097224|sperm connecting piece;GO:0097224|sperm connecting piece;GO:0031514|motile cilium;GO:0042995|cell projection;GO:0005576|extracellular region;GO:0005929|cilium;GO:0097224|sperm connecting piece	NA	NA	NA	spermatogenesis associated 6
SPTB	1.28234081060576	0.0103421693086596	0.0467710855068266	up	64.0	58.0	21.0	28.0	ENSG00000070182	6710	14	64746283	64879883	-	GO:0051693|actin filament capping;GO:0007010|cytoskeleton organization;GO:0007411|axon guidance;GO:0006888|ER to Golgi vesicle-mediated transport;GO:0000165|MAPK cascade;GO:0051693|actin filament capping;GO:0007010|cytoskeleton organization;GO:0007411|axon guidance;GO:0006888|ER to Golgi vesicle-mediated transport;GO:0000165|MAPK cascade;GO:0051693|actin filament capping;GO:0007010|cytoskeleton o…	GO:0003779|actin binding;GO:0005515|protein binding;GO:0005200|structural constituent of cytoskeleton;GO:0051015|actin filament binding;GO:0005088|Ras guanyl-nucleotide exchange factor activity;GO:0003779|actin binding;GO:0030506|ankyrin binding;GO:0003779|actin binding;GO:0005515|protein binding;GO:0005200|structural constituent of cytoskeleton;GO:0051015|actin filament binding;GO:0005088|Ras gu…	GO:0005737|cytoplasm;GO:0005794|Golgi apparatus;GO:0005829|cytosol;GO:0005856|cytoskeleton;GO:0008091|spectrin;GO:0005829|cytosol;GO:0005938|cell cortex;GO:0032991|protein-containing complex;GO:0015629|actin cytoskeleton;GO:0008091|spectrin;GO:0014731|spectrin-associated cytoskeleton;GO:0031235|intrinsic component of the cytoplasmic side of the plasma membrane;GO:0005737|cytoplasm;GO:0005794|Golg…	K06115|spectrin beta	NA	NA	spectrin beta, erythrocytic
NLRP3	1.30443203089648	3.18215198722855e-11	1.66757752506234e-09	up	731.0	523.0	270.0	232.0	ENSG00000162711	114548	1	247416156	247449108	+	GO:0050728|negative regulation of inflammatory response;GO:0050713|negative regulation of interleukin-1 beta secretion;GO:0071222|cellular response to lipopolysaccharide;GO:0007165|signal transduction;GO:0006915|apoptotic process;GO:0006954|inflammatory response;GO:0006954|inflammatory response;GO:0002376|immune system process;GO:0045087|innate immune response;GO:0045944|positive regulation of tr…	GO:0000166|nucleotide binding;GO:0005524|ATP binding;GO:0005515|protein binding;GO:0043565|sequence-specific DNA binding;GO:0042802|identical protein binding;GO:0008134|transcription factor binding;GO:0042834|peptidoglycan binding;GO:0000166|nucleotide binding;GO:0005524|ATP binding;GO:0005515|protein binding;GO:0043565|sequence-specific DNA binding;GO:0042802|identical protein binding;GO:0008134…	GO:0005737|cytoplasm;GO:0005634|nucleus;GO:0005634|nucleus;GO:0005737|cytoplasm;GO:0005783|endoplasmic reticulum;GO:0005829|cytosol;GO:0005576|extracellular region;GO:0005829|cytosol;GO:0005737|cytoplasm;GO:0072559|NLRP3 inflammasome complex;GO:0061702|inflammasome complex;GO:0005737|cytoplasm;GO:0005634|nucleus;GO:0005634|nucleus;GO:0005737|cytoplasm;GO:0005783|endoplasmic reticulum;GO:0005829|c…	K12800|NACHT, LRR and PYD domains-containing protein 3	hsa04217|hsa04621|hsa04625|hsa05133|hsa05164	Necroptosis|NOD-like receptor signaling pathway|C-type lectin receptor signaling pathway|Pertussis|Influenza A	NLR family pyrin domain containing 3
CASP7	1.51725096754222	1.61950339618861e-34	9.9013352874598e-32	up	1465.0	1360.0	508.0	463.0	ENSG00000165806	840	10	113679162	113730907	+	GO:0006508|proteolysis;GO:0006508|proteolysis;GO:0006508|proteolysis;GO:0006915|apoptotic process;GO:0006915|apoptotic process;GO:0097194|execution phase of apoptosis;GO:0006915|apoptotic process;GO:0006915|apoptotic process;GO:0072734|cellular response to staurosporine;GO:0006508|proteolysis;GO:0006508|proteolysis;GO:0006915|apoptotic process;GO:0006915|apoptotic process;GO:0097194|execution pha…	GO:0016787|hydrolase activity;GO:0008233|peptidase activity;GO:0008234|cysteine-type peptidase activity;GO:0004197|cysteine-type endopeptidase activity;GO:0016787|hydrolase activity;GO:0005515|protein binding;GO:0008233|peptidase activity;GO:0008234|cysteine-type peptidase activity;GO:0004197|cysteine-type endopeptidase activity;GO:0008234|cysteine-type peptidase activity;GO:0097153|cysteine-type…	GO:0005634|nucleus;GO:0005737|cytoplasm;GO:0005829|cytosol;GO:0005737|cytoplasm;GO:0005654|nucleoplasm;GO:0005829|cytosol;GO:0005737|cytoplasm;GO:0005634|nucleus;GO:0005737|cytoplasm;GO:0005829|cytosol;GO:0005737|cytoplasm;GO:0005654|nucleoplasm;GO:0005829|cytosol;GO:0005737|cytoplasm;GO:0005634|nucleus;GO:0005737|cytoplasm;GO:0005829|cytosol;GO:0005737|cytoplasm;GO:0005654|nucleoplasm;GO:0005829…	K04397|caspase 7 [EC:3.4.22.60]	hsa04210|hsa04215|hsa04668|hsa04932|hsa05010|hsa05133|hsa05134|hsa05200	Apoptosis|Apoptosis - multiple species|TNF signaling pathway|Non-alcoholic fatty liver disease (NAFLD)|Alzheimer disease|Pertussis|Legionellosis|Pathways in cancer	caspase 7
SLCO1B3	1.46967295228262	5.68107199957684e-11	2.79460855948533e-09	up	371.0	325.0	137.0	111.0	ENSG00000111700	28234	12	20810702	20916911	+	GO:0055085|transmembrane transport;GO:0006811|ion transport;GO:0055085|transmembrane transport;GO:0006811|ion transport;GO:0015721|bile acid and bile salt transport;GO:0043252|sodium-independent organic anion transport;GO:0015721|bile acid and bile salt transport;GO:0043252|sodium-independent organic anion transport;GO:0015711|organic anion transport;GO:0055085|transmembrane transport;GO:0006811|…	GO:0005215|transporter activity;GO:0005215|transporter activity;GO:0015125|bile acid transmembrane transporter activity;GO:0015347|sodium-independent organic anion transmembrane transporter activity;GO:0008514|organic anion transmembrane transporter activity;GO:0015125|bile acid transmembrane transporter activity;GO:0005215|transporter activity;GO:0005215|transporter activity;GO:0015125|bile acid…	GO:0016020|membrane;GO:0016021|integral component of membrane;GO:0005886|plasma membrane;GO:0016020|membrane;GO:0016021|integral component of membrane;GO:0005886|plasma membrane;GO:0005886|plasma membrane;GO:0005886|plasma membrane;GO:0005887|integral component of plasma membrane;GO:0016323|basolateral plasma membrane;GO:0005887|integral component of plasma membrane;GO:0016020|membrane;GO:0016021…	K05043|solute carrier organic anion transporter family, member 1B	hsa04976	Bile secretion	solute carrier organic anion transporter family member 1B3
KIRREL1	-1.2018529730067	7.31254920857206e-49	1.34122598984081e-45	down	1821.0	2157.0	4728.0	4248.0	ENSG00000183853	55243	1	157993273	158100262	+	GO:0001933|negative regulation of protein phosphorylation;GO:0007588|excretion;GO:0030838|positive regulation of actin filament polymerization;GO:0098609|cell-cell adhesion	GO:0005515|protein binding;GO:0017022|myosin binding	GO:0016020|membrane;GO:0016021|integral component of membrane;GO:0016020|membrane;GO:0016021|integral component of membrane;GO:0005886|plasma membrane;GO:0005886|plasma membrane;GO:0048471|perinuclear region of cytoplasm;GO:0005886|plasma membrane;GO:0005911|cell-cell junction;GO:0005911|cell-cell junction;GO:0031253|cell projection membrane;GO:0043198|dendritic shaft;GO:0045121|membrane raft;GO:…	NA	NA	NA	kirre like nephrin family adhesion molecule 1
STMN3	-1.71304019781695	3.85152621944754e-05	0.000459570122039841	down	33.0	27.0	94.0	99.0	ENSG00000197457	50861	20	63639705	63657682	-	GO:0031175|neuron projection development;GO:0031110|regulation of microtubule polymerization or depolymerization;GO:0031122|cytoplasmic microtubule organization;GO:0007019|microtubule depolymerization;GO:0031110|regulation of microtubule polymerization or depolymerization;GO:0031175|neuron projection development;GO:0051493|regulation of cytoskeleton organization;GO:0007399|nervous system developm…	GO:0015631|tubulin binding;GO:0015631|tubulin binding;GO:0019904|protein domain specific binding;GO:0019904|protein domain specific binding;GO:0015631|tubulin binding;GO:0015631|tubulin binding;GO:0015631|tubulin binding;GO:0015631|tubulin binding;GO:0015631|tubulin binding;GO:0019904|protein domain specific binding	GO:0005737|cytoplasm;GO:0005794|Golgi apparatus;GO:0042995|cell projection;GO:0043005|neuron projection;GO:0005737|cytoplasm;GO:0030424|axon;GO:0030426|growth cone;GO:0005737|cytoplasm;GO:0005737|cytoplasm;GO:0005737|cytoplasm;GO:0005737|cytoplasm;GO:0005737|cytoplasm;GO:0005794|Golgi apparatus;GO:0042995|cell projection;GO:0043005|neuron projection;GO:0005737|cytoplasm;GO:0030424|axon;GO:0030426…	NA	NA	NA	stathmin 3
SSR2	-1.52899660854445	1.16686482987272e-53	2.49689625845598e-50	down	1092.0	1417.0	3716.0	3376.0	ENSG00000163479	6746	1	156009048	156020959	-	GO:0006613|cotranslational protein targeting to membrane;GO:0006613|cotranslational protein targeting to membrane	GO:0005515|protein binding;GO:0005515|protein binding	GO:0016020|membrane;GO:0016021|integral component of membrane;GO:0005783|endoplasmic reticulum;GO:0005789|endoplasmic reticulum membrane;GO:0005783|endoplasmic reticulum;GO:0016021|integral component of membrane;GO:0005783|endoplasmic reticulum;GO:0016020|membrane;GO:0016021|integral component of membrane;GO:0005783|endoplasmic reticulum;GO:0005789|endoplasmic reticulum membrane;GO:0005783|endopl…	K13250|translocon-associated protein subunit beta	hsa04141	Protein processing in endoplasmic reticulum	signal sequence receptor subunit 2
SLC2A3	1.29344536670237	0.00105623653498402	0.00743884853135483	up	98.0	127.0	61.0	30.0	ENSG00000059804	6515	12	7919230	7936275	-	GO:0055085|transmembrane transport;GO:0008643|carbohydrate transport;GO:1904659|glucose transmembrane transport;GO:0043312|neutrophil degranulation;GO:0005975|carbohydrate metabolic process;GO:1904659|glucose transmembrane transport;GO:0019852|L-ascorbic acid metabolic process;GO:1904659|glucose transmembrane transport;GO:0070837|dehydroascorbic acid transport;GO:0055085|transmembrane transport	GO:0005215|transporter activity;GO:0022857|transmembrane transporter activity;GO:0005355|glucose transmembrane transporter activity;GO:0055056|D-glucose transmembrane transporter activity;GO:0005355|glucose transmembrane transporter activity;GO:0005536|glucose binding;GO:0005355|glucose transmembrane transporter activity;GO:0033300|dehydroascorbic acid transmembrane transporter activity;GO:000521…	GO:0016020|membrane;GO:0016021|integral component of membrane;GO:0016021|integral component of membrane;GO:0005886|plasma membrane;GO:0005886|plasma membrane;GO:0005887|integral component of plasma membrane;GO:0070062|extracellular exosome;GO:0035579|specific granule membrane;GO:0070821|tertiary granule membrane;GO:0030667|secretory granule membrane;GO:0101003|ficolin-1-rich granule membrane;GO:0…	K08142|MFS transporter, SP family, solute carrier family 2 (facilitated glucose transporter), member 3	NA	NA	solute carrier family 2 member 3
AC010343.3	1.06769368828307	0.00072324633273202	0.00543344626445079	up	150.0	137.0	74.0	61.0	ENSG00000250697	NA	5	32925639	33297910	-	NA	NA	NA	NA	NA	NA	NA
BGN	-1.68097525940668	0.0025534419479121	0.0154130894072607	down	16.0	18.0	67.0	41.0	ENSG00000182492	633	X	153494939	153509554	+	GO:0008150|biological_process;GO:0030198|extracellular matrix organization;GO:0030206|chondroitin sulfate biosynthetic process;GO:0030207|chondroitin sulfate catabolic process;GO:0030208|dermatan sulfate biosynthetic process;GO:0001974|blood vessel remodeling;GO:0019800|peptide cross-linking via chondroitin 4-sulfate glycosaminoglycan	GO:0005201|extracellular matrix structural constituent;GO:0030021|extracellular matrix structural constituent conferring compression resistance;GO:0030021|extracellular matrix structural constituent conferring compression resistance;GO:0005539|glycosaminoglycan binding;GO:0050840|extracellular matrix binding	GO:0005576|extracellular region;GO:0005576|extracellular region;GO:0070062|extracellular exosome;GO:0031012|extracellular matrix;GO:0062023|collagen-containing extracellular matrix;GO:0062023|collagen-containing extracellular matrix;GO:0043202|lysosomal lumen;GO:0005796|Golgi lumen;GO:0005576|extracellular region;GO:0009986|cell surface;GO:0005622|intracellular;GO:0030133|transport vesicle;GO:003…	K08118|biglycan	NA	NA	biglycan
SLC36A1	-1.03338046422929	5.84989025286288e-10	2.41327793895402e-08	down	303.0	299.0	698.0	519.0	ENSG00000123643	206358	5	151437046	151492381	+	GO:0003333|amino acid transmembrane transport;GO:0006865|amino acid transport;GO:0006811|ion transport;GO:0006865|amino acid transport;GO:0015808|L-alanine transport;GO:0015816|glycine transport;GO:0035524|proline transmembrane transport;GO:1902600|proton transmembrane transport;GO:0003333|amino acid transmembrane transport;GO:0006865|amino acid transport;GO:0006811|ion transport;GO:0006865|amino…	GO:0015293|symporter activity;GO:0015171|amino acid transmembrane transporter activity;GO:0015171|amino acid transmembrane transporter activity;GO:0015187|glycine transmembrane transporter activity;GO:0005280|amino acid:proton symporter activity;GO:0015078|proton transmembrane transporter activity;GO:0015180|L-alanine transmembrane transporter activity;GO:0015193|L-proline transmembrane transport…	GO:0016020|membrane;GO:0016021|integral component of membrane;GO:0016020|membrane;GO:0016021|integral component of membrane;GO:0005765|lysosomal membrane;GO:0005765|lysosomal membrane;GO:0005886|plasma membrane;GO:0005764|lysosome;GO:0005886|plasma membrane;GO:0005783|endoplasmic reticulum;GO:0016020|membrane;GO:0016021|integral component of membrane;GO:0005765|lysosomal membrane;GO:0005765|lysos…	K14209|solute carrier family 36 (proton-coupled amino acid transporter)	hsa04974	Protein digestion and absorption	solute carrier family 36 member 1
CA2	-1.12543842205078	2.10847807544983e-09	7.58284314025219e-08	down	226.0	344.0	691.0	530.0	ENSG00000104267	760	8	85463852	85481493	+	GO:0015701|bicarbonate transport;GO:0038166|angiotensin-activated signaling pathway;GO:0001822|kidney development;GO:0002009|morphogenesis of an epithelium;GO:0009268|response to pH;GO:0010033|response to organic substance;GO:0010043|response to zinc ion;GO:0015670|carbon dioxide transport;GO:0032230|positive regulation of synaptic transmission, GABAergic;GO:0032849|positive regulation of cellula…	GO:0008270|zinc ion binding;GO:0046872|metal ion binding;GO:0016829|lyase activity;GO:0008270|zinc ion binding;GO:0004089|carbonate dehydratase activity;GO:0005515|protein binding;GO:0004089|carbonate dehydratase activity;GO:0004064|arylesterase activity;GO:0004089|carbonate dehydratase activity;GO:0008270|zinc ion binding;GO:0004089|carbonate dehydratase activity;GO:0008270|zinc ion binding;GO:0…	GO:0005737|cytoplasm;GO:0005737|cytoplasm;GO:0016020|membrane;GO:0005886|plasma membrane;GO:0005886|plasma membrane;GO:0005829|cytosol;GO:0070062|extracellular exosome;GO:0045177|apical part of cell;GO:0005615|extracellular space;GO:0005829|cytosol;GO:0005902|microvillus;GO:0016323|basolateral plasma membrane;GO:0030424|axon;GO:0043209|myelin sheath;GO:0045177|apical part of cell	K18245|carbonic anhydrase 2 [EC:4.2.1.1]	hsa00910|hsa04964|hsa04966|hsa04971|hsa04972|hsa04976	Nitrogen metabolism|Proximal tubule bicarbonate reclamation|Collecting duct acid secretion|Gastric acid secretion|Pancreatic secretion|Bile secretion	carbonic anhydrase 2
CDA	1.71222392195377	0.00277692237752993	0.016490706015313	up	59.0	44.0	16.0	15.0	ENSG00000158825	978	1	20588948	20618908	+	GO:0043312|neutrophil degranulation;GO:0043097|pyrimidine nucleoside salvage;GO:0030308|negative regulation of cell growth;GO:0051289|protein homotetramerization;GO:0007166|cell surface receptor signaling pathway;GO:0008655|pyrimidine-containing compound salvage;GO:0009972|cytidine deamination;GO:0009972|cytidine deamination;GO:0009972|cytidine deamination;GO:0019858|cytosine metabolic process;GO…	GO:0008270|zinc ion binding;GO:0046872|metal ion binding;GO:0016787|hydrolase activity;GO:0003824|catalytic activity;GO:0008270|zinc ion binding;GO:0008270|zinc ion binding;GO:0042803|protein homodimerization activity;GO:0005515|protein binding;GO:0008270|zinc ion binding;GO:0001882|nucleoside binding;GO:0004126|cytidine deaminase activity;GO:0004126|cytidine deaminase activity;GO:0004126|cytidin…	GO:0005829|cytosol;GO:0005829|cytosol;GO:0005576|extracellular region;GO:0005829|cytosol;GO:0034774|secretory granule lumen;GO:1904813|ficolin-1-rich granule lumen;GO:1904724|tertiary granule lumen;GO:0005829|cytosol;GO:0005829|cytosol;GO:0005576|extracellular region;GO:0005829|cytosol;GO:0034774|secretory granule lumen;GO:1904813|ficolin-1-rich granule lumen;GO:1904724|tertiary granule lumen	K01489|cytidine deaminase [EC:3.5.4.5]	hsa00240|hsa00983|hsa01100	Pyrimidine metabolism|Drug metabolism - other enzymes|Metabolic pathways	cytidine deaminase
HECW1	1.45823797740959	4.6661919028288e-06	7.47930559805481e-05	up	182.0	175.0	83.0	46.0	ENSG00000002746	23072	7	43112599	43566001	+	GO:0016567|protein ubiquitination;GO:0045732|positive regulation of protein catabolic process;GO:0006511|ubiquitin-dependent protein catabolic process;GO:0043161|proteasome-mediated ubiquitin-dependent protein catabolic process;GO:0000209|protein polyubiquitination;GO:0016567|protein ubiquitination;GO:0090090|negative regulation of canonical Wnt signaling pathway;GO:0048814|regulation of dendrite…	GO:0016740|transferase activity;GO:0004842|ubiquitin-protein transferase activity;GO:0061630|ubiquitin protein ligase activity;GO:0061630|ubiquitin protein ligase activity;GO:0016740|transferase activity;GO:0004842|ubiquitin-protein transferase activity;GO:0061630|ubiquitin protein ligase activity;GO:0061630|ubiquitin protein ligase activity;GO:0004842|ubiquitin-protein transferase activity	GO:0005737|cytoplasm;GO:0005829|cytosol;GO:0005737|cytoplasm;GO:0005829|cytosol;GO:0005737|cytoplasm;GO:0005829|cytosol;GO:0005737|cytoplasm;GO:0005829|cytosol	K12167|E3 ubiquitin-protein ligase HECW1 [EC:2.3.2.26]	NA	NA	HECT, C2 and WW domain containing E3 ubiquitin protein ligase 1
BCL9	-1.49320172701372	3.84368640390917e-19	5.87489163568927e-17	down	225.0	320.0	801.0	702.0	ENSG00000116128	607	1	147541412	147626216	+	GO:0014908|myotube differentiation involved in skeletal muscle regeneration;GO:0035019|somatic stem cell population maintenance;GO:0035914|skeletal muscle cell differentiation;GO:0045944|positive regulation of transcription by RNA polymerase II;GO:0060070|canonical Wnt signaling pathway;GO:0016055|Wnt signaling pathway;GO:1904837|beta-catenin-TCF complex assembly	GO:0003713|transcription coactivator activity;GO:0008013|beta-catenin binding;GO:0005515|protein binding	GO:0005634|nucleus;GO:0005737|cytoplasm;GO:0005794|Golgi apparatus;GO:0005801|cis-Golgi network;GO:0005654|nucleoplasm;GO:0005801|cis-Golgi network;GO:1990907|beta-catenin-TCF complex;GO:1990907|beta-catenin-TCF complex	K22649|B-cell CLL/lymphoma 9 protein	NA	NA	B cell CLL/lymphoma 9
BCO1	-1.0385738812359	0.000248612967244912	0.00226218418600809	down	77.0	131.0	226.0	192.0	ENSG00000135697	53630	16	81238448	81291142	+	GO:0055114|oxidation-reduction process;GO:0001523|retinoid metabolic process;GO:0042572|retinol metabolic process;GO:0001523|retinoid metabolic process;GO:0042574|retinal metabolic process;GO:0016121|carotene catabolic process;GO:0001523|retinoid metabolic process;GO:0035238|vitamin A biosynthetic process;GO:0042574|retinal metabolic process;GO:0042574|retinal metabolic process;GO:1901810|beta-ca…	GO:0046872|metal ion binding;GO:0016491|oxidoreductase activity;GO:0051213|dioxygenase activity;GO:0016702|oxidoreductase activity, acting on single donors with incorporation of molecular oxygen, incorporation of two atoms of oxygen;GO:0004744|retinal isomerase activity;GO:0003834|beta-carotene 15,15'-monooxygenase activity;GO:0010436|carotenoid dioxygenase activity;GO:0003834|beta-carotene 15,15…	GO:0005829|cytosol	K00515|beta-carotene 15,15'-dioxygenase [EC:1.13.11.63]	hsa00830|hsa01100	Retinol metabolism|Metabolic pathways	beta-carotene oxygenase 1
SLC35A4	-1.1658010715049	4.56794699666712e-22	8.37826735574416e-20	down	671.0	900.0	1859.0	1597.0	ENSG00000176087	113829	5	140564456	140569103	+	GO:0008643|carbohydrate transport;GO:0090481|pyrimidine nucleotide-sugar transmembrane transport;GO:0032056|positive regulation of translation in response to stress;GO:0008643|carbohydrate transport;GO:0090481|pyrimidine nucleotide-sugar transmembrane transport;GO:0008643|carbohydrate transport;GO:0090481|pyrimidine nucleotide-sugar transmembrane transport	GO:0015165|pyrimidine nucleotide-sugar transmembrane transporter activity;GO:0015136|sialic acid transmembrane transporter activity;GO:0015165|pyrimidine nucleotide-sugar transmembrane transporter activity;GO:0015136|sialic acid transmembrane transporter activity;GO:0015165|pyrimidine nucleotide-sugar transmembrane transporter activity;GO:0015136|sialic acid transmembrane transporter activity	GO:0016020|membrane;GO:0016021|integral component of membrane;GO:0005794|Golgi apparatus;GO:0005794|Golgi apparatus;GO:0000139|Golgi membrane;GO:0005794|Golgi apparatus;GO:0030173|integral component of Golgi membrane;GO:0016020|membrane;GO:0016021|integral component of membrane;GO:0016020|membrane;GO:0016021|integral component of membrane;GO:0005794|Golgi apparatus;GO:0005794|Golgi apparatus;GO:0…	K15273|solute carrier family 35 (probable UDP-sugar transporter), member A4	NA	NA	solute carrier family 35 member A4
CSMD3	1.41059145499946	6.74759399054814e-05	0.000733550882681181	up	125.0	123.0	52.0	40.0	ENSG00000164796	114788	8	112222928	113437099	-	GO:0050773|regulation of dendrite development;GO:0050773|regulation of dendrite development;GO:0050773|regulation of dendrite development;GO:0050773|regulation of dendrite development	NA	GO:0016020|membrane;GO:0016021|integral component of membrane;GO:0005886|plasma membrane;GO:0005886|plasma membrane;GO:0016020|membrane;GO:0016021|integral component of membrane;GO:0005886|plasma membrane;GO:0005886|plasma membrane;GO:0016020|membrane;GO:0016021|integral component of membrane;GO:0016020|membrane;GO:0016021|integral component of membrane;GO:0005886|plasma membrane;GO:0005886|plasm…	K17495|CUB and sushi domain-containing protein	NA	NA	CUB and Sushi multiple domains 3
ACVR2B	1.0978227161926	4.63959510626189e-07	9.73329437406804e-06	up	422.0	345.0	207.0	148.0	ENSG00000114739	93	3	38453851	38493142	+	GO:0030509|BMP signaling pathway;GO:0030509|BMP signaling pathway;GO:0045669|positive regulation of osteoblast differentiation;GO:0006468|protein phosphorylation;GO:0016310|phosphorylation;GO:0007178|transmembrane receptor protein serine/threonine kinase signaling pathway;GO:0007389|pattern specification process;GO:0120163|negative regulation of cold-induced thermogenesis;GO:0007179|transforming …	GO:0046872|metal ion binding;GO:0000166|nucleotide binding;GO:0004672|protein kinase activity;GO:0004674|protein serine/threonine kinase activity;GO:0005524|ATP binding;GO:0016740|transferase activity;GO:0016301|kinase activity;GO:0005515|protein binding;GO:0004675|transmembrane receptor protein serine/threonine kinase activity;GO:0004674|protein serine/threonine kinase activity;GO:0004674|protei…	GO:0016020|membrane;GO:0016021|integral component of membrane;GO:0005886|plasma membrane;GO:0005886|plasma membrane;GO:0005887|integral component of plasma membrane;GO:0043235|receptor complex;GO:0032991|protein-containing complex;GO:0005887|integral component of plasma membrane;GO:0005737|cytoplasm;GO:0043235|receptor complex;GO:0048179|activin receptor complex	K13596|activin receptor type-2B [EC:2.7.11.30]	hsa04060|hsa04350|hsa04550|hsa05418	Cytokine-cytokine receptor interaction|TGF-beta signaling pathway|Signaling pathways regulating pluripotency of stem cells|Fluid shear stress and atherosclerosis	activin A receptor type 2B
TMEM200A	-1.61364401250581	0.00239887193160411	0.0146036589520461	down	15.0	23.0	62.0	52.0	ENSG00000164484	114801	6	130365734	130443063	+	NA	NA	GO:0016020|membrane;GO:0016021|integral component of membrane;GO:0016020|membrane;GO:0016021|integral component of membrane;GO:0016020|membrane;GO:0016021|integral component of membrane;GO:0016020|membrane;GO:0016021|integral component of membrane	NA	NA	NA	transmembrane protein 200A
GPR176	1.01076109905889	5.42811832144727e-10	2.26560122429234e-08	up	904.0	739.0	459.0	348.0	ENSG00000166073	11245	15	39799032	39920892	-	GO:0007186|G-protein coupled receptor signaling pathway;GO:0007165|signal transduction;GO:0048511|rhythmic process;GO:0007186|G-protein coupled receptor signaling pathway;GO:0007186|G-protein coupled receptor signaling pathway;GO:0007268|chemical synaptic transmission;GO:0048512|circadian behavior;GO:0007186|G-protein coupled receptor signaling pathway;GO:0007165|signal transduction;GO:0048511|rh…	GO:0004930|G-protein coupled receptor activity;GO:0004930|G-protein coupled receptor activity;GO:0004930|G-protein coupled receptor activity;GO:0004930|G-protein coupled receptor activity;GO:0004930|G-protein coupled receptor activity;GO:0004930|G-protein coupled receptor activity;GO:0004930|G-protein coupled receptor activity;GO:0004930|G-protein coupled receptor activity;GO:0004930|G-protein co…	GO:0016020|membrane;GO:0016021|integral component of membrane;GO:0005886|plasma membrane;GO:0005886|plasma membrane;GO:0005886|plasma membrane;GO:0005887|integral component of plasma membrane;GO:0016020|membrane;GO:0016021|integral component of membrane;GO:0005886|plasma membrane;GO:0005886|plasma membrane;GO:0005886|plasma membrane;GO:0005887|integral component of plasma membrane;GO:0016020|memb…	K08442|G protein-coupled receptor 176	NA	NA	G protein-coupled receptor 176
GPR153	-1.46461753524313	9.88433649444432e-06	0.00014421022301383	down	44.0	66.0	155.0	142.0	ENSG00000158292	387509	1	6247346	6260975	-	GO:0007186|G-protein coupled receptor signaling pathway;GO:0007165|signal transduction	GO:0004930|G-protein coupled receptor activity	GO:0016020|membrane;GO:0016021|integral component of membrane;GO:0005886|plasma membrane	K08437|G protein-coupled receptor 153	NA	NA	G protein-coupled receptor 153
SFT2D2	-1.27146388285946	8.24535283890098e-35	5.29310425493248e-32	down	1463.0	1957.0	4452.0	3652.0	ENSG00000213064	375035	1	168225938	168253025	+	GO:0015031|protein transport;GO:0016192|vesicle-mediated transport;GO:0015031|protein transport;GO:0016192|vesicle-mediated transport;GO:0008150|biological_process;GO:0015031|protein transport;GO:0016192|vesicle-mediated transport	GO:0003674|molecular_function	GO:0016020|membrane;GO:0016021|integral component of membrane;GO:0016020|membrane;GO:0016021|integral component of membrane;GO:0070062|extracellular exosome;GO:0016020|membrane;GO:0016021|integral component of membrane	NA	NA	NA	SFT2 domain containing 2
TNFAIP8L1	-1.21104938675046	9.6859363590344e-12	5.6784354755088e-10	down	211.0	284.0	617.0	508.0	ENSG00000185361	126282	19	4639518	4655568	+	GO:0042981|regulation of apoptotic process;GO:0032007|negative regulation of TOR signaling;GO:0032007|negative regulation of TOR signaling;GO:0042981|regulation of apoptotic process;GO:0032007|negative regulation of TOR signaling;GO:0032007|negative regulation of TOR signaling;GO:0032007|negative regulation of TOR signaling	GO:0005515|protein binding;GO:0005515|protein binding	GO:0005737|cytoplasm;GO:0005737|cytoplasm;GO:0005737|cytoplasm;GO:0005737|cytoplasm;GO:0005737|cytoplasm;GO:0005737|cytoplasm	NA	NA	NA	TNF alpha induced protein 8 like 1
FLG	-1.03352945651516	1.53701605656731e-22	3.0359614077335e-20	down	985.0	1113.0	2062.0	2138.0	ENSG00000143631	2312	1	152302175	152325203	-	GO:0007275|multicellular organism development;GO:0007275|multicellular organism development;GO:0061436|establishment of skin barrier;GO:0070268|cornification;GO:0018149|peptide cross-linking;GO:0030216|keratinocyte differentiation;GO:0061436|establishment of skin barrier	GO:0046872|metal ion binding;GO:0005509|calcium ion binding;GO:0005198|structural molecule activity;GO:0005515|protein binding;GO:0005198|structural molecule activity;GO:0046914|transition metal ion binding;GO:0030280|structural constituent of epidermis;GO:0030280|structural constituent of epidermis	GO:0005634|nucleus;GO:0043231|intracellular membrane-bounded organelle;GO:0005882|intermediate filament;GO:0005829|cytosol;GO:0062023|collagen-containing extracellular matrix;GO:0001533|cornified envelope;GO:0001533|cornified envelope;GO:0036457|keratohyalin granule;GO:0036457|keratohyalin granule	NA	NA	NA	filaggrin
FRK	-1.028200997144	0.00070072781136065	0.00530149933415403	down	66.0	108.0	195.0	153.0	ENSG00000111816	2444	6	115931149	116060758	-	GO:0006468|protein phosphorylation;GO:0016310|phosphorylation;GO:0030154|cell differentiation;GO:0043312|neutrophil degranulation;GO:0006468|protein phosphorylation;GO:0000122|negative regulation of transcription by RNA polymerase II;GO:0008285|negative regulation of cell proliferation;GO:0038083|peptidyl-tyrosine autophosphorylation;GO:0007169|transmembrane receptor protein tyrosine kinase signa…	GO:0000166|nucleotide binding;GO:0004672|protein kinase activity;GO:0005524|ATP binding;GO:0016740|transferase activity;GO:0016301|kinase activity;GO:0004713|protein tyrosine kinase activity;GO:0005515|protein binding;GO:0004715|non-membrane spanning protein tyrosine kinase activity;GO:0005102|signaling receptor binding;GO:0004713|protein tyrosine kinase activity;GO:0004715|non-membrane spanning …	GO:0005634|nucleus;GO:0005737|cytoplasm;GO:0005634|nucleus;GO:0005829|cytosol;GO:0005576|extracellular region;GO:0005829|cytosol;GO:0031234|extrinsic component of cytoplasmic side of plasma membrane;GO:0070062|extracellular exosome;GO:0005634|nucleus;GO:0005622|intracellular;GO:0035580|specific granule lumen;GO:0035578|azurophil granule lumen;GO:0005886|plasma membrane	K08892|fyn-related kinase [EC:2.7.10.2]	NA	NA	fyn related Src family tyrosine kinase
FUK	-1.0107652659267	0.00485761651861124	0.0258569396693407	down	44.0	76.0	122.0	114.0	ENSG00000157353	197258	16	70454421	70480274	+	GO:0016310|phosphorylation;GO:0042352|GDP-L-fucose salvage;GO:0046835|carbohydrate phosphorylation;GO:1903350|response to dopamine;GO:0016310|phosphorylation;GO:0016310|phosphorylation;GO:0042352|GDP-L-fucose salvage	GO:0000166|nucleotide binding;GO:0005524|ATP binding;GO:0016740|transferase activity;GO:0016301|kinase activity;GO:0016772|transferase activity, transferring phosphorus-containing groups;GO:0050201|fucokinase activity;GO:0050201|fucokinase activity;GO:0050201|fucokinase activity;GO:0050201|fucokinase activity;GO:0016772|transferase activity, transferring phosphorus-containing groups;GO:0005524|AT…	GO:0005829|cytosol;GO:0005829|cytosol	K05305|fucokinase [EC:2.7.1.52]	hsa00051|hsa00520|hsa01100	Fructose and mannose metabolism|Amino sugar and nucleotide sugar metabolism|Metabolic pathways	fucokinase
FAM189A1	-1.15642222772868	0.00919796660919082	0.042799835262139	down	33.0	32.0	81.0	62.0	ENSG00000104059	23359	15	29120254	29570723	-	NA	NA	GO:0016020|membrane;GO:0016021|integral component of membrane	NA	NA	NA	family with sequence similarity 189 member A1
AXIN2	-1.4783337214261	0.000385859379637267	0.00324642763772141	down	26.0	46.0	114.0	83.0	ENSG00000168646	8313	17	65528563	65561647	-	GO:0008285|negative regulation of cell proliferation;GO:0010718|positive regulation of epithelial to mesenchymal transition;GO:0001934|positive regulation of protein phosphorylation;GO:0090090|negative regulation of canonical Wnt signaling pathway;GO:0090090|negative regulation of canonical Wnt signaling pathway;GO:0010942|positive regulation of cell death;GO:0007275|multicellular organism develo…	GO:0005515|protein binding;GO:0031625|ubiquitin protein ligase binding;GO:0019899|enzyme binding;GO:0008013|beta-catenin binding;GO:0031625|ubiquitin protein ligase binding;GO:0070411|I-SMAD binding	GO:0005634|nucleus;GO:0005737|cytoplasm;GO:0005737|cytoplasm;GO:0005829|cytosol;GO:0005813|centrosome;GO:0030877|beta-catenin destruction complex;GO:0005634|nucleus;GO:0005813|centrosome	K04385|axin 2	hsa04310|hsa04390|hsa04550|hsa04934|hsa05165|hsa05200|hsa05210|hsa05213|hsa05217|hsa05224|hsa05225|hsa05226	Wnt signaling pathway|Hippo signaling pathway|Signaling pathways regulating pluripotency of stem cells|Cushing syndrome|Human papillomavirus infection|Pathways in cancer|Colorectal cancer|Endometrial cancer|Basal cell carcinoma|Breast cancer|Hepatocellular carcinoma|Gastric cancer	axin 2
HLF	1.28590700165214	2.03501453553619e-06	3.63387366088306e-05	up	222.0	222.0	81.0	97.0	ENSG00000108924	3131	17	55265012	55325065	+	GO:0006355|regulation of transcription, DNA-templated;GO:0048511|rhythmic process;GO:0045944|positive regulation of transcription by RNA polymerase II;GO:0007275|multicellular organism development;GO:0006366|transcription by RNA polymerase II;GO:0035914|skeletal muscle cell differentiation;GO:0006355|regulation of transcription, DNA-templated;GO:0048511|rhythmic process;GO:0045944|positive regula…	GO:0003677|DNA binding;GO:0003700|DNA-binding transcription factor activity;GO:0000977|RNA polymerase II regulatory region sequence-specific DNA binding;GO:0000981|DNA-binding transcription factor activity, RNA polymerase II-specific;GO:0000981|DNA-binding transcription factor activity, RNA polymerase II-specific;GO:0001077|proximal promoter DNA-binding transcription activator activity, RNA polym…	GO:0005634|nucleus;GO:0005634|nucleus;GO:0005634|nucleus;GO:0005634|nucleus;GO:0005634|nucleus;GO:0005634|nucleus;GO:0005634|nucleus;GO:0005634|nucleus;GO:0005634|nucleus;GO:0005634|nucleus;GO:0005634|nucleus;GO:0005634|nucleus;GO:0005634|nucleus;GO:0005634|nucleus;GO:0005634|nucleus;GO:0005634|nucleus;GO:0005634|nucleus;GO:0005634|nucleus;GO:0005634|nucleus	K09057|hepatic leukemia factor	NA	NA	HLF, PAR bZIP transcription factor
SH2B3	-1.12509907950395	1.78046985376838e-25	4.48224557892788e-23	down	1294.0	1722.0	3591.0	2871.0	ENSG00000111252	10019	12	111405948	111451623	+	GO:0007165|signal transduction;GO:0009967|positive regulation of signal transduction;GO:0035556|intracellular signal transduction;GO:0030097|hemopoiesis;GO:0007596|blood coagulation;GO:0007169|transmembrane receptor protein tyrosine kinase signaling pathway;GO:0030154|cell differentiation;GO:0035162|embryonic hemopoiesis;GO:0035556|intracellular signal transduction;GO:0007165|signal transduction;…	GO:0035591|signaling adaptor activity;GO:0005515|protein binding;GO:0005068|transmembrane receptor protein tyrosine kinase adaptor activity;GO:0035591|signaling adaptor activity;GO:0035591|signaling adaptor activity	GO:0005886|plasma membrane;GO:0005829|cytosol	K12459|SH2B adaptor protein 1/3	hsa04722	Neurotrophin signaling pathway	SH2B adaptor protein 3
KIF12	-1.34454234364779	0.000321098628029432	0.00280257327346695	down	35.0	81.0	163.0	125.0	ENSG00000136883	113220	9	114086126	114099291	-	GO:0007018|microtubule-based movement;GO:0007018|microtubule-based movement;GO:0007018|microtubule-based movement;GO:0007018|microtubule-based movement;GO:0008150|biological_process;GO:0007018|microtubule-based movement	GO:0000166|nucleotide binding;GO:0005524|ATP binding;GO:0003774|motor activity;GO:0003777|microtubule motor activity;GO:0008017|microtubule binding;GO:0005524|ATP binding;GO:0003777|microtubule motor activity;GO:0008017|microtubule binding;GO:0000166|nucleotide binding;GO:0005524|ATP binding;GO:0003777|microtubule motor activity;GO:0008017|microtubule binding;GO:0000166|nucleotide binding;GO:0005…	GO:0005874|microtubule;GO:0005874|microtubule;GO:0005815|microtubule organizing center;GO:0005737|cytoplasm;GO:0005856|cytoskeleton;GO:0005874|microtubule;GO:0005874|microtubule;GO:0070062|extracellular exosome;GO:0070062|extracellular exosome;GO:0005871|kinesin complex	K10399|kinesin family member 12	NA	NA	kinesin family member 12
FUT4	1.18019824810064	0.000813948153806945	0.00597842125098819	up	129.0	110.0	56.0	48.0	ENSG00000196371	2526	11	94543840	94549898	+	GO:0006486|protein glycosylation;GO:0006486|protein glycosylation;GO:0036065|fucosylation;GO:0036065|fucosylation;GO:0005975|carbohydrate metabolic process;GO:0042355|L-fucose catabolic process	GO:0016740|transferase activity;GO:0016757|transferase activity, transferring glycosyl groups;GO:0008417|fucosyltransferase activity;GO:0008417|fucosyltransferase activity;GO:0046920|alpha-(1->3)-fucosyltransferase activity;GO:0046920|alpha-(1->3)-fucosyltransferase activity	GO:0016020|membrane;GO:0016021|integral component of membrane;GO:0005794|Golgi apparatus;GO:0005794|Golgi apparatus;GO:0032580|Golgi cisterna membrane;GO:0016020|membrane;GO:0009986|cell surface;GO:0071944|cell periphery	K07632|galactoside alpha-1,3-fucosyltransferase 4 [EC:2.4.1.-]	hsa00515|hsa00601|hsa01100	Mannose type O-glycan biosynthesis|Glycosphingolipid biosynthesis - lacto and neolacto series|Metabolic pathways	fucosyltransferase 4
VTCN1	2.23676476369266	0.00458372700065495	0.0246752498789975	up	44.0	22.0	9.0	5.0	ENSG00000134258	79679	1	117143587	117210960	-	GO:0002376|immune system process;GO:0002250|adaptive immune response;GO:0043066|negative regulation of apoptotic process;GO:0050776|regulation of immune response;GO:0050852|T cell receptor signaling pathway;GO:0042130|negative regulation of T cell proliferation;GO:0050868|negative regulation of T cell activation;GO:0001562|response to protozoan;GO:0042102|positive regulation of T cell proliferati…	GO:0003674|molecular_function;GO:0005102|signaling receptor binding;GO:0005102|signaling receptor binding;GO:0003674|molecular_function;GO:0005102|signaling receptor binding;GO:0003674|molecular_function;GO:0005102|signaling receptor binding	GO:0016020|membrane;GO:0016021|integral component of membrane;GO:0016020|membrane;GO:0016021|integral component of membrane;GO:0005886|plasma membrane;GO:0009897|external side of plasma membrane;GO:0009897|external side of plasma membrane;GO:0009897|external side of plasma membrane;GO:0016020|membrane;GO:0016021|integral component of membrane;GO:0005886|plasma membrane;GO:0009897|external side of…	K06747|immune costimulatory protein B7-H4	hsa04514	Cell adhesion molecules (CAMs)	V-set domain containing T cell activation inhibitor 1
SGPP2	-1.2903961357085	0.00455959673907695	0.024572476092443	down	24.0	42.0	97.0	62.0	ENSG00000163082	130367	2	222424517	222560948	+	GO:0016311|dephosphorylation;GO:0030148|sphingolipid biosynthetic process;GO:0006670|sphingosine metabolic process	GO:0016787|hydrolase activity;GO:0042392|sphingosine-1-phosphate phosphatase activity;GO:0042392|sphingosine-1-phosphate phosphatase activity;GO:0070780|dihydrosphingosine-1-phosphate phosphatase activity	GO:0016020|membrane;GO:0016021|integral component of membrane;GO:0005783|endoplasmic reticulum;GO:0005783|endoplasmic reticulum;GO:0005789|endoplasmic reticulum membrane;GO:0005789|endoplasmic reticulum membrane	K04717|sphingosine-1-phosphate phosphotase 2 [EC:3.1.3.-]	hsa00600|hsa04071	Sphingolipid metabolism|Sphingolipid signaling pathway	sphingosine-1-phosphate phosphatase 2
AC034223.2	1.64875394671212	0.000726166101083418	0.00544264248208407	up	99.0	64.0	35.0	17.0	ENSG00000251281	NA	5	33011322	33017607	-	NA	NA	NA	NA	NA	NA	NA
DNAJC6	1.19891729931875	0.000956002326932019	0.00683413912888652	up	101.0	121.0	52.0	43.0	ENSG00000116675	9829	1	65248219	65415869	+	GO:0035335|peptidyl-tyrosine dephosphorylation;GO:0006470|protein dephosphorylation;GO:0061024|membrane organization;GO:0072583|clathrin-dependent endocytosis;GO:0006898|receptor-mediated endocytosis;GO:0016191|synaptic vesicle uncoating;GO:0072318|clathrin coat disassembly;GO:0016191|synaptic vesicle uncoating;GO:0035335|peptidyl-tyrosine dephosphorylation;GO:0006470|protein dephosphorylation;GO…	GO:0016787|hydrolase activity;GO:0004721|phosphoprotein phosphatase activity;GO:0004725|protein tyrosine phosphatase activity;GO:0017124|SH3 domain binding;GO:0030276|clathrin binding;GO:0016787|hydrolase activity;GO:0004721|phosphoprotein phosphatase activity;GO:0004725|protein tyrosine phosphatase activity;GO:0017124|SH3 domain binding;GO:0030276|clathrin binding;GO:0016787|hydrolase activity;G…	GO:0098793|presynapse;GO:0005737|cytoplasm;GO:0043231|intracellular membrane-bounded organelle;GO:0005829|cytosol;GO:0014069|postsynaptic density;GO:0031982|vesicle;GO:0098793|presynapse;GO:0005737|cytoplasm;GO:0043231|intracellular membrane-bounded organelle;GO:0005829|cytosol;GO:0014069|postsynaptic density;GO:0031982|vesicle;GO:0014069|postsynaptic density;GO:0045202|synapse;GO:0098793|presyna…	K09526|DnaJ homolog subfamily C member 6	hsa04144	Endocytosis	DnaJ heat shock protein family (Hsp40) member C6
SPON1	-1.3902536603179	6.30536728562662e-08	1.6454189142309e-06	down	81.0	118.0	262.0	248.0	ENSG00000262655	10418	11	13962689	14267884	+	GO:0007155|cell adhesion;GO:0010954|positive regulation of protein processing;GO:0032092|positive regulation of protein binding;GO:1902430|negative regulation of amyloid-beta formation;GO:1902993|positive regulation of amyloid precursor protein catabolic process	GO:0046872|metal ion binding;GO:0005515|protein binding;GO:0005201|extracellular matrix structural constituent;GO:0005201|extracellular matrix structural constituent;GO:0050693|LBD domain binding	GO:0005615|extracellular space;GO:0005576|extracellular region;GO:0062023|collagen-containing extracellular matrix;GO:0062023|collagen-containing extracellular matrix;GO:0005788|endoplasmic reticulum lumen	NA	NA	NA	spondin 1
ZFHX4	1.20445153604667	0.00482781968323371	0.0257089908390865	up	76.0	83.0	39.0	29.0	ENSG00000091656	79776	8	76681219	76867285	+	GO:0006355|regulation of transcription, DNA-templated;GO:0000122|negative regulation of transcription by RNA polymerase II;GO:0045893|positive regulation of transcription, DNA-templated;GO:0006355|regulation of transcription, DNA-templated	GO:0003676|nucleic acid binding;GO:0008270|zinc ion binding;GO:0046872|metal ion binding;GO:0003677|DNA binding;GO:0043565|sequence-specific DNA binding;GO:0000978|RNA polymerase II proximal promoter sequence-specific DNA binding;GO:0000981|DNA-binding transcription factor activity, RNA polymerase II-specific;GO:0000981|DNA-binding transcription factor activity, RNA polymerase II-specific;GO:0044…	GO:0005634|nucleus;GO:0005634|nucleus;GO:0005634|nucleus	K09380|zinc finger homeobox protein 4	NA	NA	zinc finger homeobox 4
BMP4	-1.21931881868516	1.77121243608629e-11	9.71820361833844e-10	down	197.0	234.0	491.0	491.0	ENSG00000125378	652	14	53949736	53958761	-	GO:0010628|positive regulation of gene expression;GO:0010629|negative regulation of gene expression;GO:0008284|positive regulation of cell proliferation;GO:0045944|positive regulation of transcription by RNA polymerase II;GO:0045944|positive regulation of transcription by RNA polymerase II;GO:0045944|positive regulation of transcription by RNA polymerase II;GO:0030509|BMP signaling pathway;GO:003…	GO:0008083|growth factor activity;GO:0005515|protein binding;GO:0005125|cytokine activity;GO:0005125|cytokine activity;GO:0005160|transforming growth factor beta receptor binding;GO:0042056|chemoattractant activity;GO:0005125|cytokine activity;GO:0039706|co-receptor binding;GO:0070700|BMP receptor binding;GO:0070700|BMP receptor binding;GO:0008201|heparin binding;GO:0008083|growth factor activity…	GO:0005615|extracellular space;GO:0005576|extracellular region;GO:0005576|extracellular region;GO:0005615|extracellular space;GO:0005615|extracellular space;GO:0005615|extracellular space;GO:0005576|extracellular region;GO:0005788|endoplasmic reticulum lumen;GO:0005615|extracellular space;GO:0005576|extracellular region;GO:0005576|extracellular region;GO:0005615|extracellular space;GO:0005615|ext…	K04662|bone morphogenetic protein 4	hsa04060|hsa04350|hsa04390|hsa04550|hsa04919|hsa05200|hsa05217|hsa05418	Cytokine-cytokine receptor interaction|TGF-beta signaling pathway|Hippo signaling pathway|Signaling pathways regulating pluripotency of stem cells|Thyroid hormone signaling pathway|Pathways in cancer|Basal cell carcinoma|Fluid shear stress and atherosclerosis	bone morphogenetic protein 4
ODAPH	1.84035985933585	0.00748603064060504	0.0365085003952747	up	41.0	32.0	9.0	11.0	ENSG00000174792	152816	4	75556048	75565885	+	GO:0070169|positive regulation of biomineral tissue development;GO:0070175|positive regulation of enamel mineralization;GO:0070175|positive regulation of enamel mineralization;GO:0070169|positive regulation of biomineral tissue development;GO:0070175|positive regulation of enamel mineralization;GO:0070175|positive regulation of enamel mineralization	GO:0005515|protein binding;GO:0005515|protein binding	GO:0005576|extracellular region;GO:0005576|extracellular region	NA	NA	NA	odontogenesis associated phosphoprotein
AL356234.2	1.18912748315615	0.00401082673871698	0.0221579193194437	up	135.0	75.0	45.0	46.0	ENSG00000283265	NA	6	137693068	137700415	+	NA	NA	NA	NA	NA	NA	NA
HABP4	1.31366420063431	1.67079025534675e-14	1.44941054651331e-12	up	532.0	578.0	224.0	214.0	ENSG00000130956	22927	9	96450201	96491336	+	GO:0006397|mRNA processing;GO:0008380|RNA splicing;GO:0045948|positive regulation of translational initiation;GO:0006417|regulation of translation;GO:0071260|cellular response to mechanical stimulus;GO:0002576|platelet degranulation;GO:0033120|positive regulation of RNA splicing;GO:0043392|negative regulation of DNA binding;GO:0006397|mRNA processing;GO:0008380|RNA splicing;GO:0045948|positive re…	GO:0003723|RNA binding;GO:0005515|protein binding;GO:0003723|RNA binding;GO:0005515|protein binding	GO:0005634|nucleus;GO:0005634|nucleus;GO:0005634|nucleus;GO:0005737|cytoplasm;GO:0005737|cytoplasm;GO:0005737|cytoplasm;GO:0016607|nuclear speck;GO:0016607|nuclear speck;GO:0005730|nucleolus;GO:0005730|nucleolus;GO:0005576|extracellular region;GO:0005829|cytosol;GO:0010494|cytoplasmic stress granule;GO:0010494|cytoplasmic stress granule;GO:0097504|Gemini of coiled bodies;GO:0097504|Gemini of coil…	K19019|intracellular hyaluronan-binding protein 4	NA	NA	hyaluronan binding protein 4
SMIM14	1.01773423391427	2.59511351487933e-06	4.50861467084381e-05	up	291.0	360.0	176.0	140.0	ENSG00000163683	201895	4	39546330	39639090	-	NA	GO:0005515|protein binding	GO:0016020|membrane;GO:0016021|integral component of membrane;GO:0005783|endoplasmic reticulum;GO:0005783|endoplasmic reticulum;GO:0005789|endoplasmic reticulum membrane;GO:0016020|membrane;GO:0016021|integral component of membrane	NA	NA	NA	small integral membrane protein 14
AC023906.5	1.91090791666389	0.00748710036145793	0.0365085003952747	up	39.0	30.0	8.0	10.0	ENSG00000259712	NA	15	52056675	52100523	-	NA	NA	NA	NA	NA	NA	NA
SCN9A	-1.20265766790025	0.00207772182258281	0.0129640256338377	down	38.0	45.0	105.0	83.0	ENSG00000169432	6335	2	166195185	166375993	-	GO:0055085|transmembrane transport;GO:0006811|ion transport;GO:0034765|regulation of ion transmembrane transport;GO:0006814|sodium ion transport;GO:0006954|inflammatory response;GO:0048266|behavioral response to pain;GO:0006814|sodium ion transport;GO:0035725|sodium ion transmembrane transport;GO:0019228|neuronal action potential;GO:0086010|membrane depolarization during action potential;GO:00192…	GO:0005216|ion channel activity;GO:0005244|voltage-gated ion channel activity;GO:0005272|sodium channel activity;GO:0005248|voltage-gated sodium channel activity;GO:0005248|voltage-gated sodium channel activity;GO:0005248|voltage-gated sodium channel activity;GO:0005248|voltage-gated sodium channel activity;GO:0031402|sodium ion binding;GO:0005216|ion channel activity;GO:0005244|voltage-gated ion…	GO:0016020|membrane;GO:0016021|integral component of membrane;GO:0005886|plasma membrane;GO:0042995|cell projection;GO:0001518|voltage-gated sodium channel complex;GO:0005887|integral component of plasma membrane;GO:0005886|plasma membrane;GO:0030424|axon;GO:0001518|voltage-gated sodium channel complex;GO:0016020|membrane;GO:0016021|integral component of membrane;GO:0005886|plasma membrane;GO:004…	K04841|voltage-gated sodium channel type IX alpha	hsa04742	Taste transduction	sodium voltage-gated channel alpha subunit 9
KLC2	-1.24284646847627	1.28388493908739e-10	5.88707097605107e-09	down	169.0	202.0	428.0	431.0	ENSG00000174996	64837	11	66257294	66267860	+	GO:0006890|retrograde vesicle-mediated transport, Golgi to ER;GO:0007018|microtubule-based movement;GO:0019886|antigen processing and presentation of exogenous peptide antigen via MHC class II;GO:0006890|retrograde vesicle-mediated transport, Golgi to ER;GO:0007018|microtubule-based movement;GO:0019886|antigen processing and presentation of exogenous peptide antigen via MHC class II;GO:0006890|re…	GO:0003777|microtubule motor activity;GO:0005515|protein binding;GO:0045296|cadherin binding;GO:0019894|kinesin binding;GO:0003777|microtubule motor activity;GO:0005515|protein binding;GO:0045296|cadherin binding;GO:0019894|kinesin binding;GO:0003777|microtubule motor activity;GO:0003777|microtubule motor activity;GO:0003777|microtubule motor activity;GO:0005515|protein binding;GO:0045296|cadheri…	GO:0005829|cytosol;GO:0005886|plasma membrane;GO:0005829|cytosol;GO:0005886|plasma membrane;GO:0005829|cytosol;GO:0005886|plasma membrane;GO:0005737|cytoplasm;GO:0016020|membrane;GO:0005829|cytosol;GO:0005654|nucleoplasm;GO:0005739|mitochondrion;GO:0005886|plasma membrane;GO:0005871|kinesin complex;GO:0005856|cytoskeleton;GO:0005874|microtubule;GO:0005829|cytosol;GO:0005829|cytosol;GO:0032991|pro…	K10407|kinesin light chain	hsa05132	Salmonella infection	kinesin light chain 2
EFHD1	-1.23491632105036	0.000197477399698997	0.00186743656820685	down	51.0	82.0	182.0	126.0	ENSG00000115468	80303	2	232606057	232682781	+	GO:0031175|neuron projection development	GO:0046872|metal ion binding;GO:0005509|calcium ion binding;GO:0046872|metal ion binding;GO:0005509|calcium ion binding;GO:0005509|calcium ion binding;GO:0005509|calcium ion binding;GO:0005509|calcium ion binding;GO:0005509|calcium ion binding	GO:0016020|membrane;GO:0005743|mitochondrial inner membrane;GO:0005739|mitochondrion;GO:0016020|membrane;GO:0005743|mitochondrial inner membrane;GO:0005739|mitochondrion	NA	NA	NA	EF-hand domain family member D1
KLF5	1.29272016851011	7.15222297803666e-07	1.44610064275611e-05	up	483.0	284.0	174.0	137.0	ENSG00000102554	688	13	73054976	73077542	+	GO:0006355|regulation of transcription, DNA-templated;GO:0006357|regulation of transcription by RNA polymerase II;GO:0045944|positive regulation of transcription by RNA polymerase II;GO:0006366|transcription by RNA polymerase II;GO:1902895|positive regulation of pri-miRNA transcription by RNA polymerase II;GO:0000122|negative regulation of transcription by RNA polymerase II;GO:0001525|angiogenesi…	GO:0003676|nucleic acid binding;GO:0046872|metal ion binding;GO:0003677|DNA binding;GO:0003700|DNA-binding transcription factor activity;GO:0005515|protein binding;GO:0000981|DNA-binding transcription factor activity, RNA polymerase II-specific;GO:0000981|DNA-binding transcription factor activity, RNA polymerase II-specific;GO:0000981|DNA-binding transcription factor activity, RNA polymerase II-s…	GO:0005634|nucleus;GO:0005794|Golgi apparatus;GO:0043231|intracellular membrane-bounded organelle;GO:0005654|nucleoplasm;GO:0005634|nucleus;GO:0005634|nucleus;GO:0005794|Golgi apparatus;GO:0043231|intracellular membrane-bounded organelle;GO:0005654|nucleoplasm;GO:0005634|nucleus	K09206|krueppel-like factor 5	NA	NA	Kruppel like factor 5
GALNT12	1.02408699945141	8.21004848316569e-08	2.10817624950729e-06	up	677.0	678.0	423.0	239.0	ENSG00000119514	79695	9	98807699	98850081	+	GO:0006486|protein glycosylation;GO:0016266|O-glycan processing	GO:0046872|metal ion binding;GO:0016740|transferase activity;GO:0030246|carbohydrate binding;GO:0016757|transferase activity, transferring glycosyl groups;GO:0004653|polypeptide N-acetylgalactosaminyltransferase activity;GO:0004653|polypeptide N-acetylgalactosaminyltransferase activity	GO:0016020|membrane;GO:0016021|integral component of membrane;GO:0005794|Golgi apparatus;GO:0000139|Golgi membrane;GO:0005794|Golgi apparatus;GO:0000139|Golgi membrane	K00710|polypeptide N-acetylgalactosaminyltransferase [EC:2.4.1.41]	hsa00512|hsa01100	Mucin type O-glycan biosynthesis|Metabolic pathways	polypeptide N-acetylgalactosaminyltransferase 12
SLFN5	1.19649872685918	6.38090584967313e-12	3.88267536511627e-10	up	641.0	720.0	356.0	231.0	ENSG00000166750	162394	17	35243036	35273655	+	GO:0030154|cell differentiation;GO:0030154|cell differentiation	GO:0000166|nucleotide binding;GO:0005524|ATP binding;GO:0005524|ATP binding;GO:0000166|nucleotide binding;GO:0005524|ATP binding	GO:0005634|nucleus;GO:0005634|nucleus;GO:0005634|nucleus	NA	NA	NA	schlafen family member 5
SPRY1	-1.99880772233485	5.98432228182175e-05	0.000663494937619253	down	16.0	20.0	73.0	68.0	ENSG00000164056	10252	4	123396795	123403760	+	GO:0008285|negative regulation of cell proliferation;GO:0046580|negative regulation of Ras protein signal transduction;GO:0070373|negative regulation of ERK1 and ERK2 cascade;GO:0001759|organ induction;GO:0070373|negative regulation of ERK1 and ERK2 cascade;GO:0060940|epithelial to mesenchymal transition involved in cardiac fibroblast development;GO:0007275|multicellular organism development;GO:0…	GO:0005515|protein binding;GO:0005515|protein binding;GO:0005515|protein binding;GO:0005515|protein binding	GO:0005737|cytoplasm;GO:0016020|membrane;GO:0005794|Golgi apparatus;GO:0005829|cytosol;GO:0005654|nucleoplasm;GO:0005886|plasma membrane;GO:0005829|cytosol;GO:0005829|cytosol;GO:0005829|cytosol;GO:0005794|Golgi apparatus;GO:0005829|cytosol;GO:0005654|nucleoplasm;GO:0005737|cytoplasm;GO:0016020|membrane;GO:0005794|Golgi apparatus;GO:0005829|cytosol;GO:0005654|nucleoplasm;GO:0005886|plasma membrane…	K04704|protein sprouty homolog 1	NA	NA	sprouty RTK signaling antagonist 1
ADAMTSL1	1.6966020044492	8.34149482286096e-29	3.14989564796211e-26	up	1075.0	920.0	314.0	292.0	ENSG00000178031	92949	9	17906563	18910950	+	GO:0006508|proteolysis;GO:0006508|proteolysis;GO:0006508|proteolysis;GO:0006508|proteolysis;GO:0006508|proteolysis;GO:0006508|proteolysis	GO:0016787|hydrolase activity;GO:0008233|peptidase activity;GO:0016787|hydrolase activity;GO:0008233|peptidase activity;GO:0016787|hydrolase activity;GO:0008233|peptidase activity;GO:0016787|hydrolase activity;GO:0008233|peptidase activity;GO:0016787|hydrolase activity;GO:0008233|peptidase activity;GO:0016787|hydrolase activity;GO:0008233|peptidase activity	GO:0005576|extracellular region;GO:0005788|endoplasmic reticulum lumen;GO:0005576|extracellular region;GO:0005788|endoplasmic reticulum lumen;GO:0005576|extracellular region;GO:0005788|endoplasmic reticulum lumen;GO:0005576|extracellular region;GO:0005788|endoplasmic reticulum lumen;GO:0005576|extracellular region;GO:0005788|endoplasmic reticulum lumen;GO:0005576|extracellular region;GO:0005788|e…	NA	NA	NA	ADAMTS like 1
HIST1H2AG	1.07968745956191	0.00599766968257584	0.0303767336972844	up	108.0	86.0	54.0	37.0	ENSG00000196787	8969	6	27133042	27135291	+	GO:0006325|chromatin organization;GO:0008150|biological_process	GO:0003677|DNA binding;GO:0046982|protein heterodimerization activity;GO:0005515|protein binding;GO:0003677|DNA binding;GO:0019899|enzyme binding	GO:0005634|nucleus;GO:0005634|nucleus;GO:0005634|nucleus;GO:0000786|nucleosome;GO:0005694|chromosome;GO:0000790|nuclear chromatin;GO:0070062|extracellular exosome	K11251|histone H2A	hsa04217|hsa05034|hsa05322	Necroptosis|Alcoholism|Systemic lupus erythematosus	histone cluster 1 H2A family member g
HIST1H2AC	1.13602871062628	2.83520268130765e-07	6.32611890188794e-06	up	340.0	340.0	183.0	123.0	ENSG00000180573	8334	6	26124145	26139116	+	GO:0006325|chromatin organization;GO:0008285|negative regulation of cell proliferation;GO:0006325|chromatin organization;GO:0008285|negative regulation of cell proliferation;GO:0006325|chromatin organization;GO:0008285|negative regulation of cell proliferation	GO:0003677|DNA binding;GO:0046982|protein heterodimerization activity;GO:0003677|DNA binding;GO:0003674|molecular_function;GO:0003677|DNA binding;GO:0046982|protein heterodimerization activity;GO:0003677|DNA binding;GO:0003674|molecular_function;GO:0003677|DNA binding;GO:0046982|protein heterodimerization activity;GO:0003677|DNA binding;GO:0003674|molecular_function	GO:0005634|nucleus;GO:0005634|nucleus;GO:0005634|nucleus;GO:0000786|nucleosome;GO:0005694|chromosome;GO:0000790|nuclear chromatin;GO:0005654|nucleoplasm;GO:0070062|extracellular exosome;GO:0005634|nucleus;GO:0005634|nucleus;GO:0005634|nucleus;GO:0000786|nucleosome;GO:0005694|chromosome;GO:0000790|nuclear chromatin;GO:0005654|nucleoplasm;GO:0070062|extracellular exosome;GO:0005634|nucleus;GO:00056…	K11251|histone H2A	hsa04217|hsa05034|hsa05322	Necroptosis|Alcoholism|Systemic lupus erythematosus	histone cluster 1 H2A family member c
HIST1H2BD	1.8925606430379	1.63328731870117e-12	1.09789402538243e-10	up	305.0	245.0	76.0	70.0	ENSG00000158373	3017	6	26158146	26171349	+	GO:0016567|protein ubiquitination;GO:0006334|nucleosome assembly;GO:0016567|protein ubiquitination;GO:0006334|nucleosome assembly	GO:0003677|DNA binding;GO:0046982|protein heterodimerization activity;GO:0003677|DNA binding;GO:0003674|molecular_function;GO:0003677|DNA binding;GO:0046982|protein heterodimerization activity;GO:0003677|DNA binding;GO:0003674|molecular_function	GO:0005634|nucleus;GO:0005634|nucleus;GO:0005634|nucleus;GO:0005829|cytosol;GO:0005654|nucleoplasm;GO:0000786|nucleosome;GO:0005694|chromosome;GO:0005654|nucleoplasm;GO:0070062|extracellular exosome;GO:0005634|nucleus;GO:0005634|nucleus;GO:0005634|nucleus;GO:0005829|cytosol;GO:0005654|nucleoplasm;GO:0000786|nucleosome;GO:0005694|chromosome;GO:0005654|nucleoplasm;GO:0070062|extracellular exosome	K11252|histone H2B	hsa05034|hsa05203|hsa05322	Alcoholism|Viral carcinogenesis|Systemic lupus erythematosus	histone cluster 1 H2B family member d
HIST1H2BC	1.62855903016467	0.00180382823424352	0.0115450402290392	up	93.0	56.0	16.0	31.0	ENSG00000180596	8347	6	26114873	26123926	-	GO:0006334|nucleosome assembly;GO:0042742|defense response to bacterium;GO:0016567|protein ubiquitination;GO:0050830|defense response to Gram-positive bacterium;GO:0061844|antimicrobial humoral immune response mediated by antimicrobial peptide;GO:0019731|antibacterial humoral response;GO:0002227|innate immune response in mucosa;GO:0006334|nucleosome assembly;GO:0006334|nucleosome assembly;GO:0042…	GO:0003677|DNA binding;GO:0003677|DNA binding;GO:0046982|protein heterodimerization activity;GO:0005515|protein binding;GO:0042802|identical protein binding;GO:0003677|DNA binding;GO:0003677|DNA binding;GO:0003677|DNA binding;GO:0046982|protein heterodimerization activity;GO:0005515|protein binding;GO:0042802|identical protein binding;GO:0003677|DNA binding	GO:0005634|nucleus;GO:0005634|nucleus;GO:0005829|cytosol;GO:0005654|nucleoplasm;GO:0000786|nucleosome;GO:0000786|nucleosome;GO:0005694|chromosome;GO:0005615|extracellular space;GO:0005654|nucleoplasm;GO:0070062|extracellular exosome;GO:0005634|nucleus;GO:0005634|nucleus;GO:0005829|cytosol;GO:0005654|nucleoplasm;GO:0000786|nucleosome;GO:0000786|nucleosome;GO:0005694|chromosome;GO:0005615|extracell…	K11252|histone H2B	hsa05034|hsa05203|hsa05322	Alcoholism|Viral carcinogenesis|Systemic lupus erythematosus	histone cluster 1 H2B family member c
HIST1H2BJ	2.42080455639242	5.55389347394412e-08	1.46721066485532e-06	up	129.0	95.0	17.0	24.0	ENSG00000124635	8970	6	27125897	27132750	-	GO:0006334|nucleosome assembly;GO:0042742|defense response to bacterium;GO:0016567|protein ubiquitination;GO:0050829|defense response to Gram-negative bacterium;GO:0031640|killing of cells of other organism;GO:0050830|defense response to Gram-positive bacterium;GO:0061844|antimicrobial humoral immune response mediated by antimicrobial peptide;GO:0019731|antibacterial humoral response;GO:0002227|i…	GO:0003677|DNA binding;GO:0003677|DNA binding;GO:0046982|protein heterodimerization activity;GO:0005515|protein binding;GO:0003677|DNA binding;GO:0001530|lipopolysaccharide binding;GO:0003677|DNA binding;GO:0003677|DNA binding;GO:0046982|protein heterodimerization activity;GO:0005515|protein binding;GO:0003677|DNA binding;GO:0001530|lipopolysaccharide binding	GO:0005634|nucleus;GO:0005634|nucleus;GO:0005634|nucleus;GO:0005829|cytosol;GO:0005654|nucleoplasm;GO:0000786|nucleosome;GO:0000786|nucleosome;GO:0005694|chromosome;GO:0005886|plasma membrane;GO:0005615|extracellular space;GO:0005654|nucleoplasm;GO:0005634|nucleus;GO:0005634|nucleus;GO:0005634|nucleus;GO:0005829|cytosol;GO:0005654|nucleoplasm;GO:0000786|nucleosome;GO:0000786|nucleosome;GO:0005694…	K11252|histone H2B	hsa05034|hsa05203|hsa05322	Alcoholism|Viral carcinogenesis|Systemic lupus erythematosus	histone cluster 1 H2B family member j
HIST1H2BK	1.74742954629638	1.12538954804714e-15	1.15591011259018e-13	up	475.0	397.0	122.0	133.0	ENSG00000197903	85236	6	27146418	27146798	-	GO:0042742|defense response to bacterium;GO:0016567|protein ubiquitination;GO:0050829|defense response to Gram-negative bacterium;GO:0031640|killing of cells of other organism;GO:0050830|defense response to Gram-positive bacterium;GO:0061844|antimicrobial humoral immune response mediated by antimicrobial peptide;GO:0019731|antibacterial humoral response;GO:0002227|innate immune response in mucosa…	GO:0003677|DNA binding;GO:0046982|protein heterodimerization activity;GO:0003677|DNA binding;GO:0003674|molecular_function	GO:0005634|nucleus;GO:0005634|nucleus;GO:0005634|nucleus;GO:0005829|cytosol;GO:0005654|nucleoplasm;GO:0000786|nucleosome;GO:0005694|chromosome;GO:0005615|extracellular space;GO:0005654|nucleoplasm	K11252|histone H2B	hsa05034|hsa05203|hsa05322	Alcoholism|Viral carcinogenesis|Systemic lupus erythematosus	histone cluster 1 H2B family member k
UST	-1.08916285561191	5.35061855203356e-05	0.000607396919447913	down	89.0	107.0	237.0	174.0	ENSG00000111962	10090	6	148747328	149076990	+	GO:0030208|dermatan sulfate biosynthetic process;GO:0006477|protein sulfation;GO:0030010|establishment of cell polarity;GO:0050770|regulation of axonogenesis	GO:0016740|transferase activity;GO:0008146|sulfotransferase activity;GO:0008146|sulfotransferase activity;GO:0008146|sulfotransferase activity	GO:0016020|membrane;GO:0016021|integral component of membrane;GO:0005794|Golgi apparatus;GO:0000139|Golgi membrane;GO:0016021|integral component of membrane;GO:0000139|Golgi membrane	K03193|dermatan/chondrotin sulfate uronyl 2-O-sulfotransferase UST [EC:2.8.2.-]	hsa00532	Glycosaminoglycan biosynthesis - chondroitin sulfate / dermatan sulfate	uronyl 2-sulfotransferase
WRB	-1.03419143744165	2.08624257065897e-15	2.07637739261166e-13	down	442.0	505.0	1019.0	886.0	ENSG00000182093	7485	21	39380244	39428528	+	GO:0071816|tail-anchored membrane protein insertion into ER membrane;GO:0071816|tail-anchored membrane protein insertion into ER membrane;GO:0071816|tail-anchored membrane protein insertion into ER membrane;GO:0071816|tail-anchored membrane protein insertion into ER membrane;GO:0071816|tail-anchored membrane protein insertion into ER membrane;GO:0071816|tail-anchored membrane protein insertion in…	NA	GO:0016020|membrane;GO:0016021|integral component of membrane;GO:0016020|membrane;GO:0016021|integral component of membrane;GO:0005783|endoplasmic reticulum;GO:0005789|endoplasmic reticulum membrane;GO:0005634|nucleus;GO:0016020|membrane;GO:0016021|integral component of membrane;GO:0016020|membrane;GO:0016021|integral component of membrane;GO:0016020|membrane;GO:0016021|integral component of memb…	K22384|tail-anchored protein insertion receptor	NA	NA	tryptophan rich basic protein
SYT11	-1.76995046855633	0.00672042879551874	0.0333914803814493	down	8.0	16.0	43.0	37.0	ENSG00000132718	23208	1	155859509	155885199	+	GO:0016192|vesicle-mediated transport;GO:0014059|regulation of dopamine secretion;GO:0017156|calcium ion regulated exocytosis;GO:0048791|calcium ion-regulated exocytosis of neurotransmitter;GO:0071277|cellular response to calcium ion;GO:0051289|protein homotetramerization;GO:0001778|plasma membrane repair;GO:0001778|plasma membrane repair;GO:0009611|response to wounding;GO:0046929|negative regula…	GO:0046872|metal ion binding;GO:0005515|protein binding;GO:0000149|SNARE binding;GO:0030276|clathrin binding;GO:0042803|protein homodimerization activity;GO:0001786|phosphatidylserine binding;GO:0031625|ubiquitin protein ligase binding;GO:0000149|SNARE binding;GO:0031369|translation initiation factor binding;GO:0042803|protein homodimerization activity;GO:0048487|beta-tubulin binding	GO:0016020|membrane;GO:0016021|integral component of membrane;GO:0030054|cell junction;GO:0031410|cytoplasmic vesicle;GO:0045202|synapse;GO:0043005|neuron projection;GO:0005886|plasma membrane;GO:0030424|axon;GO:0098793|presynapse;GO:0030672|synaptic vesicle membrane;GO:0070382|exocytic vesicle;GO:0043005|neuron projection;GO:0014069|postsynaptic density;GO:0043197|dendritic spine;GO:0008021|syna…	K19911|synaptotagmin-11	NA	NA	synaptotagmin 11
XDH	1.2287217301935	2.27165887879271e-06	4.04519117126485e-05	up	356.0	240.0	128.0	123.0	ENSG00000158125	7498	2	31334321	31414715	-	GO:0055114|oxidation-reduction process;GO:0022900|electron transport chain;GO:2000379|positive regulation of reactive oxygen species metabolic process;GO:0010629|negative regulation of gene expression;GO:0001933|negative regulation of protein phosphorylation;GO:0001937|negative regulation of endothelial cell proliferation;GO:0006919|activation of cysteine-type endopeptidase activity involved in a…	GO:0046872|metal ion binding;GO:0016491|oxidoreductase activity;GO:0050660|flavin adenine dinucleotide binding;GO:0051537|2 iron, 2 sulfur cluster binding;GO:0042803|protein homodimerization activity;GO:0005506|iron ion binding;GO:0051536|iron-sulfur cluster binding;GO:0009055|electron transfer activity;GO:0050660|flavin adenine dinucleotide binding;GO:0043546|molybdopterin cofactor binding;GO:00…	GO:0005737|cytoplasm;GO:0005576|extracellular region;GO:0005615|extracellular space;GO:0005615|extracellular space;GO:0005777|peroxisome;GO:0005829|cytosol;GO:0005829|cytosol;GO:0016529|sarcoplasmic reticulum	K00106|xanthine dehydrogenase/oxidase [EC:1.17.1.4 1.17.3.2]	hsa00230|hsa00232|hsa00983|hsa01100|hsa04146	Purine metabolism|Caffeine metabolism|Drug metabolism - other enzymes|Metabolic pathways|Peroxisome	xanthine dehydrogenase
CTBP1	-1.33878063657039	3.866985354379e-25	9.36758961601358e-23	down	396.0	454.0	1121.0	990.0	ENSG00000159692	1487	4	1211448	1249953	-	GO:0055114|oxidation-reduction process;GO:0030154|cell differentiation;GO:0016032|viral process;GO:0006468|protein phosphorylation;GO:0000122|negative regulation of transcription by RNA polymerase II;GO:0045892|negative regulation of transcription, DNA-templated;GO:0019079|viral genome replication;GO:0008285|negative regulation of cell proliferation;GO:0050872|white fat cell differentiation;GO:00…	GO:0016491|oxidoreductase activity;GO:0016616|oxidoreductase activity, acting on the CH-OH group of donors, NAD or NADP as acceptor;GO:0005515|protein binding;GO:0051287|NAD binding;GO:0051287|NAD binding;GO:0019904|protein domain specific binding;GO:0019904|protein domain specific binding;GO:0008134|transcription factor binding;GO:0003714|transcription corepressor activity;GO:0008022|protein C-t…	GO:0005634|nucleus;GO:0005634|nucleus;GO:0005634|nucleus;GO:0005737|cytoplasm;GO:0005654|nucleoplasm;GO:0005654|nucleoplasm;GO:0017053|transcriptional repressor complex;GO:0017053|transcriptional repressor complex;GO:0005634|nucleus;GO:0005634|nucleus;GO:0005634|nucleus;GO:0005737|cytoplasm;GO:0005654|nucleoplasm;GO:0005654|nucleoplasm;GO:0017053|transcriptional repressor complex;GO:0017053|trans…	K04496|C-terminal binding protein	hsa04310|hsa04330|hsa05200|hsa05220	Wnt signaling pathway|Notch signaling pathway|Pathways in cancer|Chronic myeloid leukemia	C-terminal binding protein 1
FAM213B	-1.02751740387707	2.66848721075334e-06	4.61113153416718e-05	down	142.0	157.0	299.0	298.0	ENSG00000157870	127281	1	2586491	2591469	+	GO:0055114|oxidation-reduction process;GO:0006629|lipid metabolic process;GO:0006631|fatty acid metabolic process;GO:0006633|fatty acid biosynthetic process;GO:0098869|cellular oxidant detoxification;GO:0055114|oxidation-reduction process;GO:0001516|prostaglandin biosynthetic process;GO:0001516|prostaglandin biosynthetic process;GO:0006693|prostaglandin metabolic process;GO:0055114|oxidation-redu…	GO:0016491|oxidoreductase activity;GO:0047017|prostaglandin-F synthase activity;GO:0016209|antioxidant activity;GO:0016616|oxidoreductase activity, acting on the CH-OH group of donors, NAD or NADP as acceptor;GO:0016616|oxidoreductase activity, acting on the CH-OH group of donors, NAD or NADP as acceptor;GO:0047017|prostaglandin-F synthase activity	GO:0005737|cytoplasm;GO:0005737|cytoplasm;GO:0005783|endoplasmic reticulum;GO:0005829|cytosol;GO:0070062|extracellular exosome;GO:0043209|myelin sheath;GO:0005737|cytoplasm;GO:0005783|endoplasmic reticulum;GO:0005829|cytosol;GO:0043209|myelin sheath	K15717|prostamide/prostaglandin F2alpha synthase [EC:1.11.1.20]	hsa00590|hsa01100	Arachidonic acid metabolism|Metabolic pathways	peroxiredoxin like 2B
TLE2	-2.08007589364245	0.000264846215843127	0.00237953853408671	down	10.0	18.0	53.0	62.0	ENSG00000065717	7089	19	2997638	3047635	-	GO:0006355|regulation of transcription, DNA-templated;GO:0016055|Wnt signaling pathway;GO:0090090|negative regulation of canonical Wnt signaling pathway;GO:0090090|negative regulation of canonical Wnt signaling pathway;GO:0007165|signal transduction;GO:0045892|negative regulation of transcription, DNA-templated;GO:1904837|beta-catenin-TCF complex assembly;GO:0009887|animal organ morphogenesis;GO:…	GO:0005515|protein binding;GO:0003714|transcription corepressor activity;GO:0003714|transcription corepressor activity;GO:0070491|repressing transcription factor binding;GO:0005515|protein binding;GO:0003714|transcription corepressor activity;GO:0003714|transcription corepressor activity;GO:0070491|repressing transcription factor binding;GO:0005515|protein binding;GO:0003714|transcription corepre…	GO:0005634|nucleus;GO:0005634|nucleus;GO:0005925|focal adhesion;GO:0016604|nuclear body;GO:0005615|extracellular space;GO:0005634|nucleus;GO:0005654|nucleoplasm;GO:0005667|transcription factor complex;GO:0005634|nucleus;GO:0005634|nucleus;GO:0005634|nucleus;GO:0005925|focal adhesion;GO:0016604|nuclear body;GO:0005615|extracellular space;GO:0005634|nucleus;GO:0005654|nucleoplasm;GO:0005667|transcr…	NA	NA	NA	transducin like enhancer of split 2
ZFP69B	-1.00909347595092	0.00427134486545227	0.0233758724328822	down	50.0	70.0	108.0	127.0	ENSG00000187801	65243	1	40450102	40463718	+	GO:0006355|regulation of transcription, DNA-templated;GO:0006355|regulation of transcription, DNA-templated;GO:0006357|regulation of transcription by RNA polymerase II;GO:0006355|regulation of transcription, DNA-templated;GO:0006357|regulation of transcription by RNA polymerase II	GO:0003700|DNA-binding transcription factor activity;GO:0003676|nucleic acid binding;GO:0046872|metal ion binding;GO:0003677|DNA binding;GO:0003700|DNA-binding transcription factor activity;GO:0005515|protein binding;GO:0000981|DNA-binding transcription factor activity, RNA polymerase II-specific;GO:0003676|nucleic acid binding;GO:0046872|metal ion binding;GO:0003677|DNA binding;GO:0003700|DNA-bi…	GO:0005634|nucleus;GO:0005634|nucleus;GO:0005622|intracellular;GO:0005634|nucleus;GO:0005634|nucleus;GO:0005622|intracellular;GO:0005634|nucleus	K09228|KRAB domain-containing zinc finger protein	NA	NA	ZFP69 zinc finger protein B
LINC02535	1.23066915122265	1.67800886112085e-05	0.000226830392057831	up	240.0	178.0	95.0	81.0	ENSG00000234155	101928820	6	85387219	85390186	-	NA	NA	NA	NA	NA	NA	NA
SORCS2	-1.26001659869822	1.22523672011313e-06	2.3455975074167e-05	down	84.0	108.0	240.0	211.0	ENSG00000184985	57537	4	7192538	7742836	+	GO:0007218|neuropeptide signaling pathway	GO:0008188|neuropeptide receptor activity	GO:0016020|membrane;GO:0016020|membrane;GO:0016021|integral component of membrane;GO:0016020|membrane;GO:0016021|integral component of membrane;GO:0016020|membrane;GO:0016021|integral component of membrane	NA	NA	NA	sortilin related VPS10 domain containing receptor 2
PAOX	-1.55078220420456	0.0001933772538833	0.00183772802561635	down	25.0	42.0	102.0	90.0	ENSG00000148832	196743	10	133379234	133391694	+	GO:0055114|oxidation-reduction process;GO:0006625|protein targeting to peroxisome;GO:0006596|polyamine biosynthetic process;GO:0009447|putrescine catabolic process;GO:0006598|polyamine catabolic process;GO:0008215|spermine metabolic process;GO:0009446|putrescine biosynthetic process;GO:0009447|putrescine catabolic process;GO:0046203|spermidine catabolic process;GO:0046203|spermidine catabolic pro…	GO:0016491|oxidoreductase activity;GO:0016491|oxidoreductase activity;GO:0005102|signaling receptor binding;GO:0046592|polyamine oxidase activity;GO:0046592|polyamine oxidase activity;GO:0046592|polyamine oxidase activity;GO:0052899|N(1),N(12)-diacetylspermine:oxygen oxidoreductase (3-acetamidopropanal-forming) activity;GO:0052901|spermine:oxygen oxidoreductase (spermidine-forming) activity;GO:00…	GO:0005737|cytoplasm;GO:0005777|peroxisome;GO:0005829|cytosol;GO:0005782|peroxisomal matrix;GO:0005782|peroxisomal matrix;GO:0005737|cytoplasm;GO:0005777|peroxisome;GO:0005829|cytosol;GO:0005782|peroxisomal matrix;GO:0005737|cytoplasm;GO:0005777|peroxisome;GO:0005829|cytosol;GO:0005782|peroxisomal matrix;GO:0005737|cytoplasm;GO:0005777|peroxisome;GO:0005829|cytosol;GO:0005782|peroxisomal matrix;G…	K00308|N1-acetylpolyamine oxidase [EC:1.5.3.13]	hsa04146	Peroxisome	polyamine oxidase
LINP1	1.7029236966247	0.000164231765912683	0.00159378053103019	up	101.0	73.0	31.0	22.0	ENSG00000223784	NA	10	6737382	6739026	+	NA	NA	NA	NA	NA	NA	NA
PAX5	-1.87141675293416	0.000896894382222825	0.00649110877866903	down	73.0	178.0	500.0	395.0	ENSG00000196092	5079	9	36833275	37034185	-	GO:0006355|regulation of transcription, DNA-templated;GO:0007275|multicellular organism development;GO:0030154|cell differentiation;GO:0007283|spermatogenesis;GO:0007399|nervous system development;GO:0007275|multicellular organism development;GO:0006366|transcription by RNA polymerase II;GO:0009887|animal organ morphogenesis;GO:0006959|humoral immune response;GO:0050855|regulation of B cell recep…	GO:0003677|DNA binding;GO:0005515|protein binding;GO:0000981|DNA-binding transcription factor activity, RNA polymerase II-specific;GO:0000981|DNA-binding transcription factor activity, RNA polymerase II-specific;GO:0000981|DNA-binding transcription factor activity, RNA polymerase II-specific;GO:0000978|RNA polymerase II proximal promoter sequence-specific DNA binding;GO:0001077|proximal promoter …	GO:0005634|nucleus;GO:0043231|intracellular membrane-bounded organelle;GO:0005829|cytosol;GO:0005654|nucleoplasm;GO:0001650|fibrillar center;GO:0005654|nucleoplasm;GO:0005634|nucleus;GO:0043231|intracellular membrane-bounded organelle;GO:0005829|cytosol;GO:0005654|nucleoplasm;GO:0001650|fibrillar center;GO:0005654|nucleoplasm;GO:0005634|nucleus;GO:0043231|intracellular membrane-bounded organelle;…	K09383|paired box protein 5	hsa05202	Transcriptional misregulation in cancer	paired box 5
IL17RD	-1.11263939732339	2.38790764029639e-05	0.000306583461937654	down	99.0	107.0	258.0	182.0	ENSG00000144730	54756	3	57089982	57170306	-	GO:0019221|cytokine-mediated signaling pathway;GO:0000165|MAPK cascade;GO:0019221|cytokine-mediated signaling pathway;GO:0000165|MAPK cascade;GO:0019221|cytokine-mediated signaling pathway;GO:0000165|MAPK cascade;GO:0019221|cytokine-mediated signaling pathway;GO:0000165|MAPK cascade	GO:0030368|interleukin-17 receptor activity;GO:0030368|interleukin-17 receptor activity;GO:0030368|interleukin-17 receptor activity;GO:0030368|interleukin-17 receptor activity	GO:0005737|cytoplasm;GO:0016020|membrane;GO:0016021|integral component of membrane;GO:0005794|Golgi apparatus;GO:0005654|nucleoplasm;GO:0005794|Golgi apparatus;GO:0005886|plasma membrane;GO:0000139|Golgi membrane;GO:0000139|Golgi membrane;GO:0005737|cytoplasm;GO:0016020|membrane;GO:0016021|integral component of membrane;GO:0005794|Golgi apparatus;GO:0005654|nucleoplasm;GO:0005794|Golgi apparatus;…	K05167|interleukin 17 receptor D	NA	NA	interleukin 17 receptor D
AP003469.2	2.20417688145012	0.00503730416603695	0.0265819762382854	up	34.0	27.0	6.0	7.0	ENSG00000253395	NA	8	101122145	101126158	-	NA	NA	NA	NA	NA	NA	NA
EFR3B	1.23366288911438	3.00223755920407e-05	0.000374594052697969	up	186.0	208.0	68.0	95.0	ENSG00000084710	22979	2	25042130	25159137	+	GO:0072659|protein localization to plasma membrane;GO:0046854|phosphatidylinositol phosphorylation;GO:0072659|protein localization to plasma membrane;GO:0046854|phosphatidylinositol phosphorylation;GO:0072659|protein localization to plasma membrane;GO:0046854|phosphatidylinositol phosphorylation	GO:0005515|protein binding;GO:0005515|protein binding;GO:0005515|protein binding	GO:0005737|cytoplasm;GO:0016020|membrane;GO:0005829|cytosol;GO:0005886|plasma membrane;GO:0005886|plasma membrane;GO:0005737|cytoplasm;GO:0016020|membrane;GO:0005829|cytosol;GO:0005886|plasma membrane;GO:0005886|plasma membrane;GO:0005737|cytoplasm;GO:0016020|membrane;GO:0005829|cytosol;GO:0005886|plasma membrane;GO:0005886|plasma membrane	K21842|protein EFR3	NA	NA	EFR3 homolog B
GIT1	-1.04209388651824	4.33460696905665e-08	1.17906819651946e-06	down	224.0	283.0	471.0	546.0	ENSG00000108262	28964	17	29573469	29594054	-	GO:0043547|positive regulation of GTPase activity;GO:0048013|ephrin receptor signaling pathway;GO:0008277|regulation of G-protein coupled receptor protein signaling pathway;GO:0032465|regulation of cytokinesis;GO:0043547|positive regulation of GTPase activity;GO:0048013|ephrin receptor signaling pathway;GO:0008277|regulation of G-protein coupled receptor protein signaling pathway;GO:0032465|regul…	GO:0046872|metal ion binding;GO:0005096|GTPase activator activity;GO:0005515|protein binding;GO:0046872|metal ion binding;GO:0005096|GTPase activator activity;GO:0005515|protein binding;GO:0044877|protein-containing complex binding;GO:0046872|metal ion binding;GO:0005096|GTPase activator activity;GO:0046872|metal ion binding;GO:0005096|GTPase activator activity;GO:0005096|GTPase activator activity	GO:0005737|cytoplasm;GO:0016020|membrane;GO:0005829|cytosol;GO:0005925|focal adhesion;GO:0005925|focal adhesion;GO:0005829|cytosol;GO:0005737|cytoplasm;GO:0016020|membrane;GO:0005829|cytosol;GO:0005925|focal adhesion;GO:0005925|focal adhesion;GO:0005829|cytosol;GO:0005829|cytosol;GO:0005925|focal adhesion;GO:0005829|cytosol;GO:0005925|focal adhesion;GO:0005829|cytosol;GO:0005925|focal adhesion	K05737|G protein-coupled receptor kinase interactor 1	hsa04144|hsa04810|hsa05120	Endocytosis|Regulation of actin cytoskeleton|Epithelial cell signaling in Helicobacter pylori infection	GIT ArfGAP 1
TPM4	1.61576887645664	1.00235579211982e-93	1.28692460150263e-89	up	15319.0	14140.0	5204.0	4280.0	ENSG00000167460	7171	19	16067021	16103005	+	GO:0007015|actin filament organization;GO:0006936|muscle contraction;GO:0030049|muscle filament sliding;GO:0001649|osteoblast differentiation;GO:0007015|actin filament organization;GO:0006936|muscle contraction;GO:0030049|muscle filament sliding;GO:0001649|osteoblast differentiation;GO:0007015|actin filament organization;GO:0006936|muscle contraction;GO:0030049|muscle filament sliding;GO:0001649|…	GO:0046872|metal ion binding;GO:0003779|actin binding;GO:0042803|protein homodimerization activity;GO:0005515|protein binding;GO:0005509|calcium ion binding;GO:0051015|actin filament binding;GO:0051015|actin filament binding;GO:0042802|identical protein binding;GO:0046982|protein heterodimerization activity;GO:0008307|structural constituent of muscle;GO:0046872|metal ion binding;GO:0003779|actin …	GO:0005737|cytoplasm;GO:0016020|membrane;GO:0005856|cytoskeleton;GO:0005856|cytoskeleton;GO:0005925|focal adhesion;GO:0005829|cytosol;GO:0070062|extracellular exosome;GO:0005884|actin filament;GO:0001725|stress fiber;GO:0005862|muscle thin filament tropomyosin;GO:0005737|cytoplasm;GO:0016020|membrane;GO:0005856|cytoskeleton;GO:0005856|cytoskeleton;GO:0005925|focal adhesion;GO:0005829|cytosol;GO:0…	K10375|tropomyosin 4	hsa04260|hsa04261|hsa05410|hsa05414	Cardiac muscle contraction|Adrenergic signaling in cardiomyocytes|Hypertrophic cardiomyopathy (HCM)|Dilated cardiomyopathy (DCM)	tropomyosin 4
AL158206.1	1.04200272340551	0.00558553539339082	0.0287781342121336	up	107.0	117.0	71.0	37.0	ENSG00000260912	NA	9	19453209	19455173	+	NA	NA	NA	NA	NA	NA	NA
MEAF6	-1.28674454578488	1.12110727099346e-21	2.01571162539998e-19	down	381.0	408.0	1031.0	863.0	ENSG00000163875	64769	1	37492575	37514774	-	GO:0006325|chromatin organization;GO:0016573|histone acetylation;GO:1901796|regulation of signal transduction by p53 class mediator;GO:0043981|histone H4-K5 acetylation;GO:0043982|histone H4-K8 acetylation;GO:0043983|histone H4-K12 acetylation;GO:0043968|histone H2A acetylation;GO:0044154|histone H3-K14 acetylation;GO:0006325|chromatin organization;GO:0016573|histone acetylation;GO:1901796|regula…	GO:0005515|protein binding;GO:0005515|protein binding;GO:0005515|protein binding;GO:0005515|protein binding	GO:0005634|nucleus;GO:0005694|chromosome;GO:0000123|histone acetyltransferase complex;GO:0005730|nucleolus;GO:0005730|nucleolus;GO:0000775|chromosome, centromeric region;GO:0000776|kinetochore;GO:0000776|kinetochore;GO:0000777|condensed chromosome kinetochore;GO:0005654|nucleoplasm;GO:0035267|NuA4 histone acetyltransferase complex;GO:0070776|MOZ/MORF histone acetyltransferase complex;GO:0005634|n…	K11344|chromatin modification-related protein EAF6	NA	NA	MYST/Esa1 associated factor 6
MLLT11	-1.35141941202092	2.0940423825863e-27	6.74816157631635e-25	down	482.0	609.0	1480.0	1253.0	ENSG00000213190	10962	1	151057758	151068497	+	GO:0045893|positive regulation of transcription, DNA-templated;GO:0043065|positive regulation of apoptotic process;GO:0097190|apoptotic signaling pathway;GO:0097191|extrinsic apoptotic signaling pathway;GO:0090200|positive regulation of release of cytochrome c from mitochondria;GO:0097193|intrinsic apoptotic signaling pathway;GO:0051901|positive regulation of mitochondrial depolarization	GO:0005515|protein binding;GO:0003674|molecular_function	GO:0005634|nucleus;GO:0005737|cytoplasm;GO:0005829|cytosol;GO:0005654|nucleoplasm;GO:0005856|cytoskeleton;GO:0005815|microtubule organizing center;GO:0005622|intracellular	NA	NA	NA	MLLT11, transcription factor 7 cofactor
FSTL3	1.18572241299988	8.95005790481463e-18	1.13772072712787e-15	up	1241.0	1115.0	493.0	523.0	ENSG00000070404	10272	19	676365	683399	+	GO:0001822|kidney development;GO:0007283|spermatogenesis;GO:0008584|male gonad development;GO:0030324|lung development;GO:0030325|adrenal gland development;GO:0030514|negative regulation of BMP signaling pathway;GO:0071248|cellular response to metal ion;GO:0045944|positive regulation of transcription by RNA polymerase II;GO:0044267|cellular protein metabolic process;GO:0043687|post-translational …	GO:0005515|protein binding;GO:0048185|activin binding;GO:0001968|fibronectin binding;GO:0048185|activin binding	GO:0005634|nucleus;GO:0005634|nucleus;GO:0005654|nucleoplasm;GO:0005576|extracellular region;GO:0005615|extracellular space;GO:0005794|Golgi apparatus;GO:0030141|secretory granule;GO:0044306|neuron projection terminus;GO:0005615|extracellular space;GO:0005576|extracellular region;GO:0005788|endoplasmic reticulum lumen	NA	NA	NA	follistatin like 3
ZNF695	1.29881270531196	0.00606344173006752	0.0306490269182429	up	98.0	57.0	28.0	34.0	ENSG00000197472	57116	1	246945547	247008093	-	GO:0006355|regulation of transcription, DNA-templated;GO:0006355|regulation of transcription, DNA-templated;GO:0006357|regulation of transcription by RNA polymerase II;GO:0006355|regulation of transcription, DNA-templated;GO:0006355|regulation of transcription, DNA-templated;GO:0006357|regulation of transcription by RNA polymerase II;GO:0006355|regulation of transcription, DNA-templated;GO:000635…	GO:0003676|nucleic acid binding;GO:0003676|nucleic acid binding;GO:0046872|metal ion binding;GO:0005515|protein binding;GO:0000981|DNA-binding transcription factor activity, RNA polymerase II-specific;GO:0003676|nucleic acid binding;GO:0003676|nucleic acid binding;GO:0046872|metal ion binding;GO:0005515|protein binding;GO:0000981|DNA-binding transcription factor activity, RNA polymerase II-specif…	GO:0005622|intracellular;GO:0005634|nucleus;GO:0005622|intracellular;GO:0005622|intracellular;GO:0005634|nucleus;GO:0005622|intracellular;GO:0005634|nucleus;GO:0005622|intracellular	NA	NA	NA	zinc finger protein 695
ZNF678	1.12316853014562	1.51823326764937e-14	1.34431702919657e-12	up	735.0	789.0	347.0	339.0	ENSG00000181450	339500	1	227563543	227677443	+	GO:0006357|regulation of transcription by RNA polymerase II;GO:0006355|regulation of transcription, DNA-templated;GO:0006357|regulation of transcription by RNA polymerase II	GO:0003676|nucleic acid binding;GO:0046872|metal ion binding;GO:0003677|DNA binding;GO:0000981|DNA-binding transcription factor activity, RNA polymerase II-specific;GO:0003676|nucleic acid binding;GO:0046872|metal ion binding;GO:0003676|nucleic acid binding;GO:0046872|metal ion binding;GO:0003677|DNA binding;GO:0000981|DNA-binding transcription factor activity, RNA polymerase II-specific	GO:0005634|nucleus;GO:0005622|intracellular;GO:0005634|nucleus	NA	NA	NA	zinc finger protein 678
ZNF721	1.01559898215339	8.63735235055933e-11	4.10722099366041e-09	up	653.0	768.0	333.0	354.0	ENSG00000182903	170960	4	425815	499156	-	GO:0006355|regulation of transcription, DNA-templated;GO:0006355|regulation of transcription, DNA-templated;GO:0006357|regulation of transcription by RNA polymerase II;GO:0006357|regulation of transcription by RNA polymerase II;GO:0006355|regulation of transcription, DNA-templated	GO:0003676|nucleic acid binding;GO:0003676|nucleic acid binding;GO:0003676|nucleic acid binding;GO:0046872|metal ion binding;GO:0003677|DNA binding;GO:0000981|DNA-binding transcription factor activity, RNA polymerase II-specific;GO:0003676|nucleic acid binding;GO:0046872|metal ion binding;GO:0003677|DNA binding;GO:0000981|DNA-binding transcription factor activity, RNA polymerase II-specific;GO:00…	GO:0005622|intracellular;GO:0005622|intracellular;GO:0005634|nucleus;GO:0005634|nucleus;GO:0005622|intracellular	K09228|KRAB domain-containing zinc finger protein	NA	NA	zinc finger protein 721
APH1B	1.19777566128872	5.42857618544632e-15	5.01420788812556e-13	up	667.0	718.0	325.0	269.0	ENSG00000138613	83464	15	63276018	63309126	+	GO:0043085|positive regulation of catalytic activity;GO:0016485|protein processing;GO:0043085|positive regulation of catalytic activity;GO:0007219|Notch signaling pathway;GO:0016485|protein processing;GO:0007219|Notch signaling pathway;GO:0007220|Notch receptor processing;GO:0035333|Notch receptor processing, ligand-dependent;GO:0016485|protein processing;GO:0016485|protein processing;GO:0007626|…	GO:0005515|protein binding;GO:0004175|endopeptidase activity;GO:0008233|peptidase activity;GO:0005515|protein binding;GO:0004175|endopeptidase activity;GO:0008233|peptidase activity	GO:0016020|membrane;GO:0016021|integral component of membrane;GO:0016020|membrane;GO:0016021|integral component of membrane;GO:0005886|plasma membrane;GO:0005783|endoplasmic reticulum;GO:0005887|integral component of plasma membrane;GO:0070765|gamma-secretase complex;GO:0016021|integral component of membrane;GO:0030133|transport vesicle;GO:0016020|membrane;GO:0016021|integral component of membran…	K06172|gamma-secretase subunit APH-1A	hsa04330|hsa05010	Notch signaling pathway|Alzheimer disease	aph-1 homolog B, gamma-secretase subunit
LINC02057	2.62354330280538	5.52697920422e-09	1.81950989751232e-07	up	144.0	94.0	17.0	21.0	ENSG00000249279	105378992	5	61201309	61264929	-	NA	NA	NA	NA	NA	NA	NA
TMEM150A	-1.63016152982377	0.000347804413807473	0.00299093159335174	down	24.0	26.0	80.0	72.0	ENSG00000168890	129303	2	85598548	85603196	-	GO:0010506|regulation of autophagy;GO:0072659|protein localization to plasma membrane;GO:0046854|phosphatidylinositol phosphorylation;GO:0010506|regulation of autophagy;GO:0072659|protein localization to plasma membrane;GO:0046854|phosphatidylinositol phosphorylation;GO:0010506|regulation of autophagy;GO:0072659|protein localization to plasma membrane;GO:0046854|phosphatidylinositol phosphorylati…	GO:0005515|protein binding;GO:0005515|protein binding;GO:0005515|protein binding	GO:0016020|membrane;GO:0016021|integral component of membrane;GO:0005886|plasma membrane;GO:0005887|integral component of plasma membrane;GO:0005764|lysosome;GO:0016020|membrane;GO:0016021|integral component of membrane;GO:0005886|plasma membrane;GO:0005887|integral component of plasma membrane;GO:0005764|lysosome;GO:0016020|membrane;GO:0016021|integral component of membrane;GO:0005886|plasma mem…	K21846|transmembrane protein 150	NA	NA	transmembrane protein 150A
LINC02015	-2.29723245919501	8.14554906951451e-09	2.60151006227604e-07	down	24.0	26.0	134.0	108.0	ENSG00000231574	102724550	3	177816865	177899224	+	NA	NA	NA	NA	NA	NA	NA
LINC02009	2.12382127057723	1.10412504837102e-05	0.00015910057795775	up	83.0	84.0	25.0	13.0	ENSG00000283646	105377068	3	46416524	46423591	-	NA	NA	NA	NA	NA	NA	NA
CLCA3P	1.31859718125811	0.00300648447056459	0.0175353675289192	up	73.0	77.0	30.0	29.0	ENSG00000153923	9629	1	86634273	86655376	+	NA	NA	NA	NA	NA	NA	NA
TUFT1	1.19765678189841	7.85239515756338e-14	6.22326552024421e-12	up	794.0	686.0	327.0	308.0	ENSG00000143367	7286	1	151540305	151583583	+	GO:0035556|intracellular signal transduction;GO:0031214|biomineral tissue development;GO:0030282|bone mineralization;GO:0042476|odontogenesis;GO:0035556|intracellular signal transduction;GO:0031214|biomineral tissue development;GO:0030282|bone mineralization;GO:0042476|odontogenesis	GO:0005515|protein binding;GO:0030345|structural constituent of tooth enamel;GO:0005515|protein binding;GO:0030345|structural constituent of tooth enamel	GO:0005576|extracellular region;GO:0005576|extracellular region;GO:0005737|cytoplasm;GO:0005737|cytoplasm;GO:0005622|intracellular;GO:0005576|extracellular region;GO:0005576|extracellular region;GO:0005737|cytoplasm;GO:0005737|cytoplasm;GO:0005622|intracellular	NA	NA	NA	tuftelin 1
PGM2L1	1.49539246888102	1.51778972617985e-13	1.13958492949843e-11	up	493.0	417.0	167.0	151.0	ENSG00000165434	283209	11	74330318	74398473	-	GO:0005975|carbohydrate metabolic process;GO:0071704|organic substance metabolic process;GO:0006006|glucose metabolic process;GO:0061621|canonical glycolysis;GO:0005978|glycogen biosynthetic process;GO:0005980|glycogen catabolic process;GO:0019388|galactose catabolic process	GO:0046872|metal ion binding;GO:0016853|isomerase activity;GO:0016740|transferase activity;GO:0016868|intramolecular transferase activity, phosphotransferases;GO:0004614|phosphoglucomutase activity;GO:0047933|glucose-1,6-bisphosphate synthase activity;GO:0047933|glucose-1,6-bisphosphate synthase activity;GO:0047933|glucose-1,6-bisphosphate synthase activity;GO:0047933|glucose-1,6-bisphosphate syn…	GO:0005829|cytosol	K11809|glucose-1,6-bisphosphate synthase [EC:2.7.1.106]	hsa00500	Starch and sucrose metabolism	phosphoglucomutase 2 like 1
MED28	-1.51655124363693	6.7292495421212e-32	3.32295518735746e-29	down	387.0	481.0	1292.0	1144.0	ENSG00000118579	80306	4	17614631	17634105	+	GO:0019827|stem cell population maintenance;GO:0051151|negative regulation of smooth muscle cell differentiation	GO:0003779|actin binding;GO:0005515|protein binding	GO:0005634|nucleus;GO:0005737|cytoplasm;GO:0016020|membrane;GO:0005654|nucleoplasm;GO:0016592|mediator complex;GO:0005856|cytoskeleton;GO:0030864|cortical actin cytoskeleton	K15141|mediator of RNA polymerase II transcription subunit 28	NA	NA	mediator complex subunit 28
ZNF429	1.69010569758819	9.81648918229188e-05	0.00102217278679193	up	90.0	88.0	25.0	29.0	ENSG00000197013	353088	19	21496682	21556270	+	GO:0006355|regulation of transcription, DNA-templated;GO:0006357|regulation of transcription by RNA polymerase II;GO:0006355|regulation of transcription, DNA-templated;GO:0006355|regulation of transcription, DNA-templated	GO:0003676|nucleic acid binding;GO:0046872|metal ion binding;GO:0003677|DNA binding;GO:0000981|DNA-binding transcription factor activity, RNA polymerase II-specific;GO:0003676|nucleic acid binding;GO:0003676|nucleic acid binding;GO:0046872|metal ion binding	GO:0005634|nucleus;GO:0005622|intracellular;GO:0005622|intracellular;GO:0005622|intracellular	K09228|KRAB domain-containing zinc finger protein	NA	NA	zinc finger protein 429
RHPN1	-1.20783017566047	0.00111418769305817	0.00778294656755924	down	43.0	50.0	102.0	108.0	ENSG00000158106	114822	8	143368887	143384220	+	GO:0007165|signal transduction	GO:0005515|protein binding	GO:0005829|cytosol	NA	NA	NA	rhophilin Rho GTPase binding protein 1
ZNF395	-1.63683539060466	1.13388270500899e-16	1.26590609127047e-14	down	137.0	200.0	552.0	475.0	ENSG00000186918	55893	8	28345585	28402701	-	GO:0006355|regulation of transcription, DNA-templated;GO:0006357|regulation of transcription by RNA polymerase II;GO:0006355|regulation of transcription, DNA-templated;GO:0006355|regulation of transcription, DNA-templated	GO:0003676|nucleic acid binding;GO:0046872|metal ion binding;GO:0003677|DNA binding;GO:0003677|DNA binding;GO:0000981|DNA-binding transcription factor activity, RNA polymerase II-specific;GO:0000978|RNA polymerase II proximal promoter sequence-specific DNA binding;GO:0000978|RNA polymerase II proximal promoter sequence-specific DNA binding;GO:0001158|enhancer sequence-specific DNA binding;GO:0003…	GO:0005634|nucleus;GO:0005634|nucleus;GO:0005737|cytoplasm;GO:0005737|cytoplasm;GO:0005829|cytosol;GO:0005634|nucleus;GO:0005634|nucleus;GO:0005737|cytoplasm;GO:0005737|cytoplasm;GO:0005829|cytosol;GO:0005634|nucleus;GO:0005634|nucleus;GO:0005737|cytoplasm;GO:0005737|cytoplasm;GO:0005829|cytosol;GO:0005634|nucleus;GO:0005829|cytosol;GO:0005634|nucleus;GO:0005829|cytosol;GO:0005634|nucleus;GO:0005…	NA	NA	NA	zinc finger protein 395
CBX2	-1.02382772180655	4.44051059399046e-06	7.18937143962718e-05	down	160.0	141.0	301.0	300.0	ENSG00000173894	84733	17	79778132	79787983	+	GO:0006325|chromatin organization;GO:0030154|cell differentiation;GO:0000122|negative regulation of transcription by RNA polymerase II;GO:0007548|sex differentiation;GO:0000122|negative regulation of transcription by RNA polymerase II;GO:0045137|development of primary sexual characteristics;GO:0006325|chromatin organization;GO:0030154|cell differentiation;GO:0000122|negative regulation of transcr…	GO:0003677|DNA binding;GO:0005515|protein binding;GO:0003682|chromatin binding;GO:0035064|methylated histone binding;GO:0003677|DNA binding;GO:0005515|protein binding	GO:0005634|nucleus;GO:0005634|nucleus;GO:0005654|nucleoplasm;GO:0005694|chromosome;GO:0005654|nucleoplasm;GO:0031519|PcG protein complex;GO:0035102|PRC1 complex;GO:0000791|euchromatin;GO:0000792|heterochromatin;GO:0031519|PcG protein complex;GO:0005634|nucleus;GO:0005634|nucleus;GO:0005654|nucleoplasm;GO:0005694|chromosome;GO:0005654|nucleoplasm;GO:0031519|PcG protein complex;GO:0035102|PRC1 comp…	K11451|chromobox protein 2	NA	NA	chromobox 2
LRP5L	-1.32968046491197	0.00210939211101122	0.0131404586672844	down	26.0	44.0	80.0	91.0	ENSG00000100068	91355	22	25351418	25405377	-	GO:0009952|anterior/posterior pattern specification;GO:0045944|positive regulation of transcription by RNA polymerase II;GO:0001702|gastrulation with mouth forming second;GO:0002076|osteoblast development;GO:0042632|cholesterol homeostasis;GO:0046849|bone remodeling;GO:0048539|bone marrow development;GO:0060070|canonical Wnt signaling pathway;GO:0060349|bone morphogenesis;GO:0060444|branching inv…	GO:0017147|Wnt-protein binding;GO:0042813|Wnt-activated receptor activity;GO:0017147|Wnt-protein binding;GO:0042813|Wnt-activated receptor activity	GO:0043235|receptor complex;GO:0005886|plasma membrane;GO:0043235|receptor complex;GO:0005886|plasma membrane	NA	NA	NA	LDL receptor related protein 5 like
FAM84B	-1.06953764998485	2.13361721181177e-08	6.22579804146621e-07	down	191.0	235.0	497.0	383.0	ENSG00000168672	157638	8	126552442	126558393	-	NA	GO:0005515|protein binding	GO:0005737|cytoplasm;GO:0005886|plasma membrane	K22810|protein FAM84B	NA	NA	family with sequence similarity 84 member B
ZNF267	1.13014861163332	1.55736613865803e-14	1.36020570436942e-12	up	729.0	746.0	345.0	317.0	ENSG00000185947	10308	16	31873758	31917357	+	GO:0006355|regulation of transcription, DNA-templated;GO:0006357|regulation of transcription by RNA polymerase II;GO:0007275|multicellular organism development;GO:0006355|regulation of transcription, DNA-templated;GO:0006355|regulation of transcription, DNA-templated	GO:0003676|nucleic acid binding;GO:0046872|metal ion binding;GO:0003677|DNA binding;GO:0000981|DNA-binding transcription factor activity, RNA polymerase II-specific;GO:0000981|DNA-binding transcription factor activity, RNA polymerase II-specific;GO:0003676|nucleic acid binding;GO:0003676|nucleic acid binding	GO:0005634|nucleus;GO:0005622|intracellular;GO:0005622|intracellular;GO:0005622|intracellular	K09228|KRAB domain-containing zinc finger protein	NA	NA	zinc finger protein 267
PIGZ	-1.28094537969788	0.00768506396262594	0.0373320227832593	down	19.0	42.0	71.0	73.0	ENSG00000119227	80235	3	196946343	196969060	-	GO:0097502|mannosylation;GO:0006506|GPI anchor biosynthetic process;GO:0006506|GPI anchor biosynthetic process;GO:0006506|GPI anchor biosynthetic process;GO:0006506|GPI anchor biosynthetic process;GO:0016254|preassembly of GPI anchor in ER membrane	GO:0016740|transferase activity;GO:0016757|transferase activity, transferring glycosyl groups;GO:0000030|mannosyltransferase activity;GO:0000026|alpha-1,2-mannosyltransferase activity;GO:0000030|mannosyltransferase activity;GO:0000030|mannosyltransferase activity;GO:0016757|transferase activity, transferring glycosyl groups;GO:0016757|transferase activity, transferring glycosyl groups	GO:0016020|membrane;GO:0016021|integral component of membrane;GO:0005783|endoplasmic reticulum;GO:0005783|endoplasmic reticulum;GO:0005789|endoplasmic reticulum membrane;GO:0005783|endoplasmic reticulum;GO:0005789|endoplasmic reticulum membrane;GO:0005783|endoplasmic reticulum;GO:0005789|endoplasmic reticulum membrane;GO:0005783|endoplasmic reticulum;GO:0005789|endoplasmic reticulum membrane	K08098|phosphatidylinositol glycan, class Z [EC:2.4.1.-]	hsa00563	Glycosylphosphatidylinositol (GPI)-anchor biosynthesis	phosphatidylinositol glycan anchor biosynthesis class Z
THEM6	-1.13822041858564	1.78174302630069e-09	6.48258216054682e-08	down	198.0	275.0	500.0	516.0	ENSG00000130193	51337	8	142727203	142736927	+	NA	NA	GO:0005576|extracellular region	NA	NA	NA	thioesterase superfamily member 6
CD24	-1.13071644427905	8.16698137040961e-16	8.45611885602331e-14	down	433.0	550.0	1198.0	920.0	ENSG00000272398	100133941	6	106969831	106975627	-	GO:0007155|cell adhesion;GO:0016055|Wnt signaling pathway;GO:0061098|positive regulation of protein tyrosine kinase activity;GO:0016477|cell migration;GO:0001666|response to hypoxia;GO:0007204|positive regulation of cytosolic calcium ion concentration;GO:0097193|intrinsic apoptotic signaling pathway;GO:0043627|response to estrogen;GO:0042632|cholesterol homeostasis;GO:0098609|cell-cell adhesion;G…	GO:0005515|protein binding;GO:0019901|protein kinase binding;GO:0030296|protein tyrosine kinase activator activity;GO:0005515|protein binding;GO:0019901|protein kinase binding;GO:0030296|protein tyrosine kinase activator activity;GO:0005515|protein binding;GO:0019901|protein kinase binding;GO:0030296|protein tyrosine kinase activator activity;GO:0005515|protein binding;GO:0019901|protein kinase b…	GO:0005622|intracellular;GO:0016020|membrane;GO:0016020|membrane;GO:0005886|plasma membrane;GO:0045121|membrane raft;GO:0009986|cell surface;GO:0031225|anchored component of membrane;GO:0031362|anchored component of external side of plasma membrane;GO:0043231|intracellular membrane-bounded organelle;GO:0043231|intracellular membrane-bounded organelle;GO:0005622|intracellular;GO:0016020|membrane;G…	K06469|CD24 antigen	hsa04640	Hematopoietic cell lineage	CD24 molecule
CD22	2.93059429345068	5.50485164090941e-13	3.86211968402382e-11	up	155.0	141.0	16.0	22.0	ENSG00000012124	933	19	35319261	35347355	+	GO:0007155|cell adhesion;GO:0007155|cell adhesion;GO:0030100|regulation of endocytosis;GO:0030888|regulation of B cell proliferation;GO:0050776|regulation of immune response;GO:0050849|negative regulation of calcium-mediated signaling;GO:0050859|negative regulation of B cell receptor signaling pathway;GO:0051025|negative regulation of immunoglobulin secretion;GO:0007155|cell adhesion;GO:0007155|c…	GO:0030246|carbohydrate binding;GO:0005515|protein binding;GO:0005102|signaling receptor binding;GO:0019903|protein phosphatase binding;GO:0019903|protein phosphatase binding;GO:0001791|IgM binding;GO:0033691|sialic acid binding;GO:0033691|sialic acid binding;GO:0042609|CD4 receptor binding;GO:0030246|carbohydrate binding;GO:0005515|protein binding;GO:0005102|signaling receptor binding;GO:0019903…	GO:0016020|membrane;GO:0016021|integral component of membrane;GO:0005886|plasma membrane;GO:0005886|plasma membrane;GO:0070062|extracellular exosome;GO:0005737|cytoplasm;GO:0009986|cell surface;GO:0032809|neuronal cell body membrane;GO:0016021|integral component of membrane;GO:0005769|early endosome;GO:0055037|recycling endosome;GO:0016020|membrane;GO:0016021|integral component of membrane;GO:000…	K06467|CD22 antigen	hsa04514|hsa04640|hsa04662	Cell adhesion molecules (CAMs)|Hematopoietic cell lineage|B cell receptor signaling pathway	CD22 molecule
CD34	-2.03160157418093	0.000573971984379281	0.00450102502662071	down	7.0	23.0	60.0	59.0	ENSG00000174059	947	1	207880972	207911402	-	GO:0007155|cell adhesion;GO:0007165|signal transduction;GO:0050776|regulation of immune response;GO:0010628|positive regulation of gene expression;GO:0008283|cell proliferation;GO:0008217|regulation of blood pressure;GO:0010629|negative regulation of gene expression;GO:0032720|negative regulation of tumor necrosis factor production;GO:0071636|positive regulation of transforming growth factor beta…	GO:0008134|transcription factor binding;GO:0030246|carbohydrate binding;GO:0043199|sulfate binding;GO:0008134|transcription factor binding;GO:0030246|carbohydrate binding	GO:0005737|cytoplasm;GO:0016020|membrane;GO:0016021|integral component of membrane;GO:0005886|plasma membrane;GO:0048471|perinuclear region of cytoplasm;GO:0005764|lysosome;GO:0005886|plasma membrane;GO:0005887|integral component of plasma membrane;GO:0016324|apical plasma membrane;GO:0009925|basal plasma membrane;GO:0009897|external side of plasma membrane;GO:0009897|external side of plasma memb…	K06474|CD34 antigen	hsa04514|hsa04640	Cell adhesion molecules (CAMs)|Hematopoietic cell lineage	CD34 molecule
GPC6	-1.35824268984586	0.00565073163286949	0.0290315099777557	down	27.0	22.0	68.0	56.0	ENSG00000183098	10082	13	93226842	94407401	+	GO:0009966|regulation of signal transduction;GO:0016477|cell migration;GO:0060071|Wnt signaling pathway, planar cell polarity pathway;GO:0001523|retinoid metabolic process;GO:0006024|glycosaminoglycan biosynthetic process;GO:0006027|glycosaminoglycan catabolic process;GO:0098696|regulation of neurotransmitter receptor localization to postsynaptic specialization membrane;GO:0009966|regulation of s…	GO:0005515|protein binding;GO:1904929|coreceptor activity involved in Wnt signaling pathway, planar cell polarity pathway	GO:0005634|nucleus;GO:0016020|membrane;GO:0005886|plasma membrane;GO:0005576|extracellular region;GO:0005615|extracellular space;GO:0062023|collagen-containing extracellular matrix;GO:0005886|plasma membrane;GO:0031225|anchored component of membrane;GO:0046658|anchored component of plasma membrane;GO:0043202|lysosomal lumen;GO:0005796|Golgi lumen;GO:0098978|glutamatergic synapse;GO:0016020|membra…	K08112|glypican 6	NA	NA	glypican 6
PPFIA4	-1.63254180946741	0.0076925902040744	0.0373544499357455	down	15.0	13.0	51.0	35.0	ENSG00000143847	8497	1	203026498	203078740	+	NA	GO:0005515|protein binding;GO:0005515|protein binding;GO:0005515|protein binding;GO:0005515|protein binding	GO:0048786|presynaptic active zone;GO:0005737|cytoplasm;GO:0009986|cell surface;GO:0048786|presynaptic active zone;GO:0005829|cytosol;GO:0005622|intracellular;GO:0048786|presynaptic active zone;GO:0045202|synapse;GO:0045202|synapse;GO:0048786|presynaptic active zone;GO:0005737|cytoplasm;GO:0009986|cell surface;GO:0048786|presynaptic active zone;GO:0005829|cytosol;GO:0005622|intracellular;GO:00487…	NA	NA	NA	PTPRF interacting protein alpha 4
H1F0	2.0202038158094	7.49342831690542e-06	0.000113990670806574	up	102.0	86.0	29.0	17.0	ENSG00000189060	3005	22	37805093	37807436	+	GO:0006334|nucleosome assembly;GO:0006355|regulation of transcription, DNA-templated;GO:0000122|negative regulation of transcription by RNA polymerase II;GO:0045910|negative regulation of DNA recombination;GO:0006309|apoptotic DNA fragmentation;GO:0006342|chromatin silencing;GO:0016584|nucleosome positioning;GO:0030261|chromosome condensation;GO:0031936|negative regulation of chromatin silencing;…	GO:0003723|RNA binding;GO:0003677|DNA binding;GO:0031490|chromatin DNA binding;GO:0005515|protein binding;GO:0005515|protein binding;GO:0003690|double-stranded DNA binding;GO:0003680|AT DNA binding;GO:0003690|double-stranded DNA binding;GO:0031492|nucleosomal DNA binding	GO:0005634|nucleus;GO:0005634|nucleus;GO:0005794|Golgi apparatus;GO:0000786|nucleosome;GO:0000790|nuclear chromatin;GO:0005694|chromosome;GO:0015629|actin cytoskeleton;GO:0016604|nuclear body;GO:0005634|nucleus;GO:0000790|nuclear chromatin;GO:0005654|nucleoplasm;GO:0017053|transcriptional repressor complex;GO:0005719|nuclear euchromatin;GO:0005719|nuclear euchromatin;GO:0016604|nuclear body	K11275|histone H1/5	NA	NA	H1 histone family member 0
GPR1	1.56014514815172	5.04104459600825e-12	3.12666529314734e-10	up	438.0	382.0	120.0	152.0	ENSG00000183671	2825	2	206175316	206218047	-	GO:0007186|G-protein coupled receptor signaling pathway;GO:0007165|signal transduction;GO:0007186|G-protein coupled receptor signaling pathway;GO:0007218|neuropeptide signaling pathway;GO:0007186|G-protein coupled receptor signaling pathway;GO:0007165|signal transduction;GO:0007186|G-protein coupled receptor signaling pathway;GO:0007218|neuropeptide signaling pathway;GO:0007186|G-protein coupled …	GO:0004930|G-protein coupled receptor activity;GO:0005515|protein binding;GO:0004930|G-protein coupled receptor activity;GO:0004930|G-protein coupled receptor activity;GO:0042923|neuropeptide binding;GO:0004930|G-protein coupled receptor activity;GO:0005515|protein binding;GO:0004930|G-protein coupled receptor activity;GO:0004930|G-protein coupled receptor activity;GO:0042923|neuropeptide binding…	GO:0016020|membrane;GO:0016021|integral component of membrane;GO:0043231|intracellular membrane-bounded organelle;GO:0005654|nucleoplasm;GO:0005886|plasma membrane;GO:0005886|plasma membrane;GO:0005887|integral component of plasma membrane;GO:0005887|integral component of plasma membrane;GO:0016020|membrane;GO:0016021|integral component of membrane;GO:0043231|intracellular membrane-bounded organe…	K04310|G protein-coupled receptor 1	NA	NA	G protein-coupled receptor 1
CDH6	-2.07909309487499	6.70243787683108e-13	4.5772659521614e-11	down	50.0	77.0	317.0	212.0	ENSG00000113361	1004	5	31193750	31329146	+	GO:0007155|cell adhesion;GO:0007156|homophilic cell adhesion via plasma membrane adhesion molecules;GO:0007155|cell adhesion;GO:0007156|homophilic cell adhesion via plasma membrane adhesion molecules;GO:0098609|cell-cell adhesion;GO:0007043|cell-cell junction assembly;GO:0007155|cell adhesion;GO:0007156|homophilic cell adhesion via plasma membrane adhesion molecules;GO:0034332|adherens junction o…	GO:0005509|calcium ion binding;GO:0046872|metal ion binding;GO:0005509|calcium ion binding;GO:0005509|calcium ion binding;GO:0042803|protein homodimerization activity;GO:0045296|cadherin binding;GO:0008092|cytoskeletal protein binding	GO:0016020|membrane;GO:0016021|integral component of membrane;GO:0005886|plasma membrane;GO:0016020|membrane;GO:0016021|integral component of membrane;GO:0005886|plasma membrane;GO:0005886|plasma membrane;GO:0009986|cell surface;GO:0005886|plasma membrane;GO:0005913|cell-cell adherens junction;GO:0016342|catenin complex	K06798|cadherin 6, type 2, K-cadherin	NA	NA	cadherin 6
AC073130.1	1.06678904650849	0.00543012107390776	0.0282370694483199	up	82.0	122.0	47.0	48.0	ENSG00000237870	102724434	7	116275606	116286734	-	NA	NA	NA	NA	NA	NA	NA
CDK6	1.33177275806139	3.98634852573839e-34	2.32639676008887e-31	up	3611.0	3022.0	1362.0	1235.0	ENSG00000105810	1021	7	92604921	92836594	-	GO:0050680|negative regulation of epithelial cell proliferation;GO:0048146|positive regulation of fibroblast proliferation;GO:0045668|negative regulation of osteoblast differentiation;GO:0006468|protein phosphorylation;GO:0016310|phosphorylation;GO:0051301|cell division;GO:0007049|cell cycle;GO:0030154|cell differentiation;GO:0006468|protein phosphorylation;GO:0042127|regulation of cell prolifera…	GO:0000166|nucleotide binding;GO:0004672|protein kinase activity;GO:0004674|protein serine/threonine kinase activity;GO:0005524|ATP binding;GO:0016740|transferase activity;GO:0016301|kinase activity;GO:0005515|protein binding;GO:0005524|ATP binding;GO:0004693|cyclin-dependent protein serine/threonine kinase activity;GO:0004693|cyclin-dependent protein serine/threonine kinase activity;GO:0004693|c…	GO:0005737|cytoplasm;GO:0005634|nucleus;GO:0005634|nucleus;GO:0005737|cytoplasm;GO:0005829|cytosol;GO:0005654|nucleoplasm;GO:0005856|cytoskeleton;GO:0042995|cell projection;GO:0005813|centrosome;GO:0005815|microtubule organizing center;GO:0005634|nucleus;GO:0005654|nucleoplasm;GO:0005829|cytosol;GO:0001726|ruffle;GO:0001726|ruffle;GO:0000307|cyclin-dependent protein kinase holoenzyme complex;GO:0…	K02091|cyclin-dependent kinase 6 [EC:2.7.11.22]	hsa04110|hsa04115|hsa04151|hsa04218|hsa04934|hsa05161|hsa05162|hsa05163|hsa05165|hsa05167|hsa05169|hsa05200|hsa05203|hsa05206|hsa05212|hsa05214|hsa05218|hsa05220|hsa05222|hsa05223|hsa05224|hsa05225	Cell cycle|p53 signaling pathway|PI3K-Akt signaling pathway|Cellular senescence|Cushing syndrome|Hepatitis B|Measles|Human cytomegalovirus infection|Human papillomavirus infection|Kaposi sarcoma-associated herpesvirus infection|Epstein-Barr virus infection|Pathways in cancer|Viral carcinogenesis|MicroRNAs in cancer|Pancreatic cancer|Glioma|Melanoma|Chronic myeloid leukemia|Small cell lung cancer|…	cyclin dependent kinase 6
ZFP36L2	-1.13311573921067	3.63905800384177e-22	6.7712848856992e-20	down	699.0	911.0	1783.0	1673.0	ENSG00000152518	678	2	43222402	43226609	-	GO:0007275|multicellular organism development;GO:0006355|regulation of transcription, DNA-templated;GO:0006357|regulation of transcription by RNA polymerase II;GO:0061158|3'-UTR-mediated mRNA destabilization;GO:0061158|3'-UTR-mediated mRNA destabilization;GO:1900153|positive regulation of nuclear-transcribed mRNA catabolic process, deadenylation-dependent decay;GO:0071356|cellular response to tum…	GO:0003723|RNA binding;GO:0003723|RNA binding;GO:0046872|metal ion binding;GO:0003677|DNA binding;GO:0005515|protein binding;GO:0000981|DNA-binding transcription factor activity, RNA polymerase II-specific;GO:0003730|mRNA 3'-UTR binding;GO:0003700|DNA-binding transcription factor activity;GO:0017091|AU-rich element binding;GO:0035925|mRNA 3'-UTR AU-rich region binding;GO:0035925|mRNA 3'-UTR AU-ri…	GO:0005634|nucleus;GO:0005634|nucleus;GO:0005737|cytoplasm;GO:0005737|cytoplasm;GO:0005829|cytosol	K18753|butyrate response factor	hsa04218	Cellular senescence	ZFP36 ring finger protein like 2
ZNF185	1.42386058909875	1.41042089384481e-09	5.26406798141671e-08	up	310.0	284.0	116.0	102.0	ENSG00000147394	7739	X	152914442	152973480	+	NA	GO:0046872|metal ion binding;GO:0051015|actin filament binding;GO:0008270|zinc ion binding;GO:0051015|actin filament binding;GO:0046872|metal ion binding;GO:0051015|actin filament binding;GO:0008270|zinc ion binding;GO:0046872|metal ion binding;GO:0051015|actin filament binding;GO:0051015|actin filament binding;GO:0046872|metal ion binding;GO:0051015|actin filament binding;GO:0008270|zinc ion bin…	GO:0005737|cytoplasm;GO:0015629|actin cytoskeleton;GO:0005856|cytoskeleton;GO:0030054|cell junction;GO:0005925|focal adhesion;GO:0015629|actin cytoskeleton;GO:0005737|cytoplasm;GO:0015629|actin cytoskeleton;GO:0005856|cytoskeleton;GO:0030054|cell junction;GO:0005925|focal adhesion;GO:0015629|actin cytoskeleton;GO:0015629|actin cytoskeleton;GO:0005737|cytoplasm;GO:0015629|actin cytoskeleton;GO:000…	NA	NA	NA	zinc finger protein 185 with LIM domain
GRK2	-1.46008924893137	5.79222275086049e-17	6.76057708166344e-15	down	205.0	295.0	703.0	643.0	ENSG00000173020	156	11	67266410	67286556	+	GO:0006468|protein phosphorylation;GO:0016310|phosphorylation;GO:0007165|signal transduction;GO:0002026|regulation of the force of heart contraction;GO:0002029|desensitization of G-protein coupled receptor protein signaling pathway;GO:0007186|G-protein coupled receptor signaling pathway;GO:0007507|heart development;GO:0018105|peptidyl-serine phosphorylation;GO:0018107|peptidyl-threonine phosphory…	GO:0000166|nucleotide binding;GO:0004672|protein kinase activity;GO:0004674|protein serine/threonine kinase activity;GO:0005524|ATP binding;GO:0016740|transferase activity;GO:0016301|kinase activity;GO:0005515|protein binding;GO:0004703|G-protein coupled receptor kinase activity;GO:0004672|protein kinase activity;GO:0031694|alpha-2A adrenergic receptor binding;GO:0031755|Edg-2 lysophosphatidic ac…	GO:0005737|cytoplasm;GO:0005737|cytoplasm;GO:0016020|membrane;GO:0016020|membrane;GO:0005886|plasma membrane;GO:0005886|plasma membrane;GO:0005929|cilium;GO:0005829|cytosol;GO:0016020|membrane	K00910|beta-adrenergic-receptor kinase [EC:2.7.11.15]	hsa04062|hsa04144|hsa04340|hsa04724|hsa04740|hsa05032	Chemokine signaling pathway|Endocytosis|Hedgehog signaling pathway|Glutamatergic synapse|Olfactory transduction|Morphine addiction	G protein-coupled receptor kinase 2
ZC3H6	1.26145032443843	0.000123398600397922	0.00123974418866606	up	135.0	147.0	54.0	61.0	ENSG00000188177	376940	2	112275594	112340063	+	GO:0006357|regulation of transcription by RNA polymerase II;GO:0008150|biological_process;GO:0045892|negative regulation of transcription, DNA-templated;GO:0006357|regulation of transcription by RNA polymerase II;GO:0008150|biological_process;GO:0045892|negative regulation of transcription, DNA-templated	GO:0046872|metal ion binding;GO:0003700|DNA-binding transcription factor activity;GO:0000981|DNA-binding transcription factor activity, RNA polymerase II-specific;GO:0003674|molecular_function;GO:0001162|RNA polymerase II intronic transcription regulatory region sequence-specific DNA binding;GO:0046872|metal ion binding;GO:0003700|DNA-binding transcription factor activity;GO:0000981|DNA-binding t…	GO:0005634|nucleus;GO:0005575|cellular_component;GO:0005634|nucleus;GO:0005575|cellular_component	NA	NA	NA	zinc finger CCCH-type containing 6
C1orf116	1.88374972578123	5.37315935782884e-06	8.50628766894753e-05	up	169.0	98.0	29.0	42.0	ENSG00000182795	79098	1	207018521	207032756	-	GO:0008150|biological_process;GO:0008150|biological_process	GO:0005515|protein binding;GO:0003674|molecular_function;GO:0005515|protein binding;GO:0003674|molecular_function	GO:0005737|cytoplasm;GO:0005737|cytoplasm;GO:0005829|cytosol;GO:0005886|plasma membrane;GO:0005737|cytoplasm;GO:0070062|extracellular exosome;GO:0005737|cytoplasm;GO:0005737|cytoplasm;GO:0005829|cytosol;GO:0005886|plasma membrane;GO:0005737|cytoplasm;GO:0070062|extracellular exosome	NA	NA	NA	chromosome 1 open reading frame 116
GSG1	2.44542806142326	0.00191195657954073	0.0121222768023326	up	44.0	29.0	3.0	10.0	ENSG00000111305	83445	12	13083560	13103683	-	NA	GO:0005515|protein binding;GO:0005515|protein binding;GO:0005515|protein binding;GO:0005515|protein binding;GO:0070063|RNA polymerase binding;GO:0005515|protein binding	GO:0016020|membrane;GO:0016021|integral component of membrane;GO:0005783|endoplasmic reticulum;GO:0005789|endoplasmic reticulum membrane;GO:0005886|plasma membrane;GO:0016020|membrane;GO:0016021|integral component of membrane;GO:0005783|endoplasmic reticulum;GO:0005789|endoplasmic reticulum membrane;GO:0005886|plasma membrane;GO:0016020|membrane;GO:0016021|integral component of membrane;GO:000578…	NA	NA	NA	germ cell associated 1
SUSD4	1.41154441711213	0.000310225411410621	0.00272247714087558	up	111.0	94.0	41.0	35.0	ENSG00000143502	55061	1	223220819	223364202	-	GO:0002376|immune system process;GO:0045087|innate immune response;GO:0006958|complement activation, classical pathway;GO:0030449|regulation of complement activation;GO:0002376|immune system process;GO:0045087|innate immune response;GO:0006958|complement activation, classical pathway;GO:0030449|regulation of complement activation;GO:0002376|immune system process;GO:0045087|innate immune response;…	NA	GO:0016020|membrane;GO:0016021|integral component of membrane;GO:0005576|extracellular region;GO:0016020|membrane;GO:0016021|integral component of membrane;GO:0016020|membrane;GO:0016021|integral component of membrane;GO:0016020|membrane;GO:0016021|integral component of membrane;GO:0016020|membrane;GO:0016021|integral component of membrane;GO:0005576|extracellular region;GO:0016020|membrane;GO:00…	NA	NA	NA	sushi domain containing 4
AC018647.2	1.04656788985739	0.000600923740932034	0.0046674288625689	up	152.0	170.0	93.0	61.0	ENSG00000271122	101930085	7	35695214	35699413	+	NA	NA	NA	NA	NA	NA	NA
AC016831.1	1.30895654825733	2.34019052770482e-05	0.000300757819671693	up	210.0	155.0	84.0	62.0	ENSG00000226380	NA	7	130876809	130913310	-	NA	NA	NA	NA	NA	NA	NA
SH3GL1	-1.07465348938805	2.50561496052212e-18	3.42229685937697e-16	down	612.0	789.0	1465.0	1421.0	ENSG00000141985	6455	19	4360370	4400547	-	GO:0006897|endocytosis;GO:0007165|signal transduction;GO:0007417|central nervous system development;GO:0016191|synaptic vesicle uncoating;GO:0098815|modulation of excitatory postsynaptic potential;GO:1900242|regulation of synaptic vesicle endocytosis;GO:1900244|positive regulation of synaptic vesicle endocytosis;GO:0006897|endocytosis;GO:0007165|signal transduction;GO:0007417|central nervous syst…	GO:0005515|protein binding;GO:0008289|lipid binding;GO:0042802|identical protein binding;GO:0045296|cadherin binding;GO:0008022|protein C-terminus binding;GO:0017124|SH3 domain binding;GO:0019902|phosphatase binding;GO:0031697|beta-1 adrenergic receptor binding;GO:0044325|ion channel binding;GO:0051020|GTPase binding;GO:0005515|protein binding;GO:0008289|lipid binding;GO:0042802|identical protein…	GO:0005737|cytoplasm;GO:0005737|cytoplasm;GO:0016020|membrane;GO:0005829|cytosol;GO:0042995|cell projection;GO:0030054|cell junction;GO:0005768|endosome;GO:0002102|podosome;GO:0031901|early endosome membrane;GO:0098793|presynapse;GO:0098978|glutamatergic synapse;GO:0045202|synapse;GO:0098685|Schaffer collateral - CA1 synapse;GO:0098686|hippocampal mossy fiber to CA3 synapse;GO:0098978|glutamaterg…	K11247|endophilin-A	hsa04144	Endocytosis	SH3 domain containing GRB2 like 1, endophilin A2
CYP1A1	1.27628193821058	1.1259362770187e-05	0.000161699058843882	up	354.0	206.0	109.0	119.0	ENSG00000140465	1543	15	74719542	74725610	-	GO:0055114|oxidation-reduction process;GO:0070988|demethylation;GO:0019216|regulation of lipid metabolic process;GO:0042359|vitamin D metabolic process;GO:0055114|oxidation-reduction process;GO:0001666|response to hypoxia;GO:0001889|liver development;GO:0002933|lipid hydroxylation;GO:0006778|porphyrin-containing compound metabolic process;GO:0007568|aging;GO:0008202|steroid metabolic process;GO:0…	GO:0046872|metal ion binding;GO:0004497|monooxygenase activity;GO:0016491|oxidoreductase activity;GO:0005506|iron ion binding;GO:0016705|oxidoreductase activity, acting on paired donors, with incorporation or reduction of molecular oxygen;GO:0005515|protein binding;GO:0020037|heme binding;GO:0016712|oxidoreductase activity, acting on paired donors, with incorporation or reduction of molecular oxy…	GO:0016020|membrane;GO:0005783|endoplasmic reticulum;GO:0005789|endoplasmic reticulum membrane;GO:0031090|organelle membrane;GO:0043231|intracellular membrane-bounded organelle;GO:0043231|intracellular membrane-bounded organelle;GO:0005789|endoplasmic reticulum membrane;GO:0005737|cytoplasm;GO:0005739|mitochondrion;GO:0016020|membrane;GO:0005783|endoplasmic reticulum;GO:0005789|endoplasmic reticu…	K07408|cytochrome P450 family 1 subfamily A polypeptide 1 [EC:1.14.14.1]	hsa00140|hsa00380|hsa00830|hsa00980|hsa01100|hsa04913|hsa05204	Steroid hormone biosynthesis|Tryptophan metabolism|Retinol metabolism|Metabolism of xenobiotics by cytochrome P450|Metabolic pathways|Ovarian steroidogenesis|Chemical carcinogenesis	cytochrome P450 family 1 subfamily A member 1
CPEB3	1.34700445503605	3.39607430431194e-05	0.000416847017142074	up	134.0	157.0	56.0	56.0	ENSG00000107864	22849	10	92046692	92291087	-	GO:0006417|regulation of translation;GO:0045727|positive regulation of translation;GO:0071230|cellular response to amino acid stimulus;GO:0071230|cellular response to amino acid stimulus;GO:0000122|negative regulation of transcription by RNA polymerase II;GO:0061158|3'-UTR-mediated mRNA destabilization;GO:0060213|positive regulation of nuclear-transcribed mRNA poly(A) tail shortening;GO:1900153|p…	GO:0003676|nucleic acid binding;GO:0003723|RNA binding;GO:0003723|RNA binding;GO:0003723|RNA binding;GO:0005515|protein binding;GO:0003730|mRNA 3'-UTR binding;GO:0045182|translation regulator activity;GO:0000900|translation repressor activity, mRNA regulatory element binding;GO:0003730|mRNA 3'-UTR binding;GO:0008135|translation factor activity, RNA binding;GO:0043022|ribosome binding;GO:0003730|m…	GO:0005634|nucleus;GO:0005634|nucleus;GO:0005737|cytoplasm;GO:0005737|cytoplasm;GO:0005737|cytoplasm;GO:0016020|membrane;GO:0005886|plasma membrane;GO:0042995|cell projection;GO:0030054|cell junction;GO:0045202|synapse;GO:0045202|synapse;GO:0045211|postsynaptic membrane;GO:0030425|dendrite;GO:0030425|dendrite;GO:0005634|nucleus;GO:0043005|neuron projection;GO:0005737|cytoplasm;GO:0045202|synapse;…	K02602|cytoplasmic polyadenylation element-binding protein	hsa04114|hsa04914	Oocyte meiosis|Progesterone-mediated oocyte maturation	cytoplasmic polyadenylation element binding protein 3
RNF150	-1.28960653730702	0.00241342029677087	0.0146713556771976	down	27.0	55.0	119.0	78.0	ENSG00000170153	57484	4	140859807	141212877	-	GO:0016567|protein ubiquitination;GO:0006511|ubiquitin-dependent protein catabolic process;GO:0016567|protein ubiquitination;GO:0006511|ubiquitin-dependent protein catabolic process;GO:0016567|protein ubiquitination;GO:0006511|ubiquitin-dependent protein catabolic process;GO:0016567|protein ubiquitination;GO:0006511|ubiquitin-dependent protein catabolic process	GO:0046872|metal ion binding;GO:0061630|ubiquitin protein ligase activity;GO:0046872|metal ion binding;GO:0061630|ubiquitin protein ligase activity;GO:0046872|metal ion binding;GO:0061630|ubiquitin protein ligase activity;GO:0046872|metal ion binding;GO:0061630|ubiquitin protein ligase activity	GO:0016020|membrane;GO:0016021|integral component of membrane;GO:0016020|membrane;GO:0016021|integral component of membrane;GO:0016020|membrane;GO:0016021|integral component of membrane;GO:0016020|membrane;GO:0016021|integral component of membrane;GO:0016020|membrane;GO:0016021|integral component of membrane	NA	NA	NA	ring finger protein 150
CHPF	-1.35616282958441	2.17141762794914e-10	9.51495936014983e-09	down	134.0	188.0	391.0	413.0	ENSG00000123989	79586	2	219538947	219543787	-	GO:0030206|chondroitin sulfate biosynthetic process;GO:0030206|chondroitin sulfate biosynthetic process;GO:0030206|chondroitin sulfate biosynthetic process	GO:0046872|metal ion binding;GO:0016740|transferase activity;GO:0008376|acetylgalactosaminyltransferase activity;GO:0047238|glucuronosyl-N-acetylgalactosaminyl-proteoglycan 4-beta-N-acetylgalactosaminyltransferase activity;GO:0047238|glucuronosyl-N-acetylgalactosaminyl-proteoglycan 4-beta-N-acetylgalactosaminyltransferase activity;GO:0050510|N-acetylgalactosaminyl-proteoglycan 3-beta-glucuronosyl…	GO:0005737|cytoplasm;GO:0016020|membrane;GO:0016021|integral component of membrane;GO:0005794|Golgi apparatus;GO:0005829|cytosol;GO:0005739|mitochondrion;GO:0005759|mitochondrial matrix;GO:0032580|Golgi cisterna membrane;GO:0000139|Golgi membrane;GO:0005794|Golgi apparatus;GO:0032580|Golgi cisterna membrane;GO:0005737|cytoplasm;GO:0016020|membrane;GO:0016021|integral component of membrane;GO:0005…	K00747|chondroitin polymerizing factor [EC:2.4.1.175 2.4.1.226]	hsa00532|hsa01100	Glycosaminoglycan biosynthesis - chondroitin sulfate / dermatan sulfate|Metabolic pathways	chondroitin polymerizing factor
SERTM2	-1.92504435653688	1.87189366730169e-09	6.75091089732763e-08	down	44.0	47.0	174.0	165.0	ENSG00000260802	401613	X	111511662	111522399	+	NA	NA	GO:0016020|membrane;GO:0016021|integral component of membrane	NA	NA	NA	serine rich and transmembrane domain containing 2
CHRD	-1.53121646944834	3.55616600347167e-05	0.00043301403018928	down	38.0	43.0	112.0	117.0	ENSG00000090539	8646	3	184380073	184390736	+	GO:0030514|negative regulation of BMP signaling pathway;GO:0030336|negative regulation of cell migration;GO:0045668|negative regulation of osteoblast differentiation;GO:0007275|multicellular organism development;GO:0001501|skeletal system development;GO:0033504|floor plate development;GO:0002053|positive regulation of mesenchymal cell proliferation;GO:0045785|positive regulation of cell adhesion;…	GO:0005515|protein binding;GO:0019955|cytokine binding;GO:0005515|protein binding;GO:0019955|cytokine binding;GO:0008201|heparin binding;GO:0045545|syndecan binding;GO:0005515|protein binding;GO:0019955|cytokine binding;GO:0005515|protein binding;GO:0019955|cytokine binding;GO:0005515|protein binding;GO:0019955|cytokine binding	GO:0005615|extracellular space;GO:0005576|extracellular region;GO:0005615|extracellular space;GO:0005576|extracellular region;GO:0005615|extracellular space;GO:0005615|extracellular space;GO:0005576|extracellular region;GO:0005615|extracellular space;GO:0005576|extracellular region;GO:0005615|extracellular space;GO:0005576|extracellular region	K04657|chordin	hsa04350	TGF-beta signaling pathway	chordin
POLN	1.45584850624748	0.0105642026138459	0.0474745126169393	up	60.0	44.0	14.0	23.0	ENSG00000130997	353497	4	2071918	2242121	-	GO:0006281|DNA repair;GO:0006974|cellular response to DNA damage stimulus;GO:0006260|DNA replication;GO:0000724|double-strand break repair via homologous recombination;GO:0006261|DNA-dependent DNA replication;GO:0006261|DNA-dependent DNA replication;GO:0036297|interstrand cross-link repair;GO:0036297|interstrand cross-link repair;GO:0019985|translesion synthesis;GO:0019985|translesion synthesis;G…	GO:0003676|nucleic acid binding;GO:0016740|transferase activity;GO:0003677|DNA binding;GO:0016779|nucleotidyltransferase activity;GO:0003887|DNA-directed DNA polymerase activity;GO:0003887|DNA-directed DNA polymerase activity;GO:0005515|protein binding;GO:0030332|cyclin binding;GO:0003887|DNA-directed DNA polymerase activity;GO:0003676|nucleic acid binding;GO:0016740|transferase activity;GO:00036…	GO:0005634|nucleus;GO:0005634|nucleus;GO:0005654|nucleoplasm;GO:0005634|nucleus;GO:0005737|cytoplasm;GO:0005654|nucleoplasm;GO:0005634|nucleus;GO:0005634|nucleus;GO:0005654|nucleoplasm;GO:0005634|nucleus;GO:0005737|cytoplasm;GO:0005654|nucleoplasm;GO:0005634|nucleus;GO:0005654|nucleoplasm;GO:0005634|nucleus;GO:0005654|nucleoplasm;GO:0005634|nucleus;GO:0005634|nucleus;GO:0005654|nucleoplasm;GO:000…	K16618|DNA polymerase nu [EC:2.7.7.7]	hsa03460	Fanconi anemia pathway	DNA polymerase nu
POMK	-1.58560606414094	5.58171828529776e-05	0.000627527855209614	down	33.0	36.0	103.0	100.0	ENSG00000185900	84197	8	43093506	43123434	+	GO:0046835|carbohydrate phosphorylation;GO:0006493|protein O-linked glycosylation;GO:0006468|protein phosphorylation;GO:0016310|phosphorylation;GO:0006493|protein O-linked glycosylation;GO:0007420|brain development;GO:0006493|protein O-linked glycosylation;GO:0006493|protein O-linked glycosylation;GO:0006493|protein O-linked glycosylation;GO:0046835|carbohydrate phosphorylation;GO:0046835|carbohy…	GO:0019200|carbohydrate kinase activity;GO:0000166|nucleotide binding;GO:0004672|protein kinase activity;GO:0005524|ATP binding;GO:0016740|transferase activity;GO:0016301|kinase activity;GO:0019200|carbohydrate kinase activity;GO:0016773|phosphotransferase activity, alcohol group as acceptor;GO:0016773|phosphotransferase activity, alcohol group as acceptor;GO:0019200|carbohydrate kinase activity;…	GO:0016020|membrane;GO:0016021|integral component of membrane;GO:0016020|membrane;GO:0016021|integral component of membrane;GO:0005783|endoplasmic reticulum;GO:0005789|endoplasmic reticulum membrane;GO:0005789|endoplasmic reticulum membrane;GO:0005789|endoplasmic reticulum membrane;GO:0016020|membrane;GO:0016021|integral component of membrane;GO:0005783|endoplasmic reticulum;GO:0005789|endoplasmi…	K17547|glycoprotein-mannosyl O6-kinase [EC:2.7.1.183]	hsa00515|hsa01100	Mannose type O-glycan biosynthesis|Metabolic pathways	protein-O-mannose kinase
LCP1	1.65383923309849	1.95075288312868e-07	4.57708114329279e-06	up	249.0	167.0	60.0	70.0	ENSG00000136167	3936	13	46125920	46211871	-	GO:0031100|animal organ regeneration;GO:0051017|actin filament bundle assembly;GO:0022617|extracellular matrix disassembly;GO:0016477|cell migration;GO:0051017|actin filament bundle assembly;GO:0035722|interleukin-12-mediated signaling pathway;GO:0051017|actin filament bundle assembly;GO:0002286|T cell activation involved in immune response;GO:0010737|protein kinase A signaling;GO:0033157|regulat…	GO:0046872|metal ion binding;GO:0005509|calcium ion binding;GO:0003779|actin binding;GO:0003779|actin binding;GO:0005509|calcium ion binding;GO:0042802|identical protein binding;GO:0051015|actin filament binding;GO:0051015|actin filament binding;GO:0051015|actin filament binding;GO:0051020|GTPase binding;GO:0005178|integrin binding;GO:0005509|calcium ion binding;GO:0003779|actin binding;GO:000550…	GO:0005737|cytoplasm;GO:0005737|cytoplasm;GO:0005737|cytoplasm;GO:0016020|membrane;GO:0005829|cytosol;GO:0005886|plasma membrane;GO:0005886|plasma membrane;GO:0015629|actin cytoskeleton;GO:0005856|cytoskeleton;GO:0042995|cell projection;GO:0030054|cell junction;GO:0005615|extracellular space;GO:0005925|focal adhesion;GO:0001726|ruffle;GO:0001891|phagocytic cup;GO:0005884|actin filament;GO:0005737…	K17276|plastin-2	NA	NA	lymphocyte cytosolic protein 1
PPT2	-1.21868254884316	3.2358808348821e-05	0.000399475711913955	down	75.0	75.0	168.0	174.0	ENSG00000221988	9374	6	32153441	32163680	+	GO:0098734|macromolecule depalmitoylation;GO:0098734|macromolecule depalmitoylation;GO:0098734|macromolecule depalmitoylation;GO:0046949|fatty-acyl-CoA biosynthetic process;GO:0098734|macromolecule depalmitoylation;GO:0046949|fatty-acyl-CoA biosynthetic process;GO:0098734|macromolecule depalmitoylation;GO:0046949|fatty-acyl-CoA biosynthetic process;GO:0098734|macromolecule depalmitoylation;GO:004…	GO:0008474|palmitoyl-(protein) hydrolase activity;GO:0016790|thiolester hydrolase activity;GO:0008474|palmitoyl-(protein) hydrolase activity;GO:0016790|thiolester hydrolase activity;GO:0016787|hydrolase activity;GO:0008474|palmitoyl-(protein) hydrolase activity;GO:0016790|thiolester hydrolase activity;GO:0098599|palmitoyl hydrolase activity;GO:0016790|thiolester hydrolase activity;GO:0098599|palm…	GO:0005764|lysosome;GO:0005764|lysosome;GO:0070062|extracellular exosome;GO:0005764|lysosome;GO:0043202|lysosomal lumen;GO:0005764|lysosome;GO:0005764|lysosome;GO:0070062|extracellular exosome;GO:0005764|lysosome;GO:0043202|lysosomal lumen;GO:0005764|lysosome;GO:0005764|lysosome;GO:0070062|extracellular exosome;GO:0005764|lysosome;GO:0043202|lysosomal lumen;GO:0005764|lysosome;GO:0005764|lysosome…	K01074|palmitoyl-protein thioesterase [EC:3.1.2.22]	hsa00062|hsa01100|hsa01212|hsa04142	Fatty acid elongation|Metabolic pathways|Fatty acid metabolism|Lysosome	palmitoyl-protein thioesterase 2
PPP2R2C	1.23329228550084	0.00221206828792156	0.0136410877755163	up	83.0	97.0	38.0	37.0	ENSG00000074211	5522	4	6320578	6563600	-	GO:0043666|regulation of phosphoprotein phosphatase activity;GO:0000278|mitotic cell cycle;GO:0070262|peptidyl-serine dephosphorylation;GO:0043666|regulation of phosphoprotein phosphatase activity;GO:0000278|mitotic cell cycle;GO:0070262|peptidyl-serine dephosphorylation;GO:0043666|regulation of phosphoprotein phosphatase activity;GO:0000278|mitotic cell cycle;GO:0070262|peptidyl-serine dephospho…	GO:0005515|protein binding;GO:0019888|protein phosphatase regulator activity;GO:0019888|protein phosphatase regulator activity;GO:0005515|protein binding;GO:0019888|protein phosphatase regulator activity;GO:0019888|protein phosphatase regulator activity;GO:0005515|protein binding;GO:0019888|protein phosphatase regulator activity;GO:0019888|protein phosphatase regulator activity;GO:0005515|protein…	GO:0000159|protein phosphatase type 2A complex;GO:0000159|protein phosphatase type 2A complex;GO:0005829|cytosol;GO:0000159|protein phosphatase type 2A complex;GO:0000159|protein phosphatase type 2A complex;GO:0000159|protein phosphatase type 2A complex;GO:0005829|cytosol;GO:0000159|protein phosphatase type 2A complex;GO:0000159|protein phosphatase type 2A complex;GO:0000159|protein phosphatase t…	K04354|serine/threonine-protein phosphatase 2A regulatory subunit B	hsa03015|hsa04071|hsa04151|hsa04152|hsa04261|hsa04390|hsa04530|hsa04728|hsa05142|hsa05160|hsa05165	mRNA surveillance pathway|Sphingolipid signaling pathway|PI3K-Akt signaling pathway|AMPK signaling pathway|Adrenergic signaling in cardiomyocytes|Hippo signaling pathway|Tight junction|Dopaminergic synapse|Chagas disease (American trypanosomiasis)|Hepatitis C|Human papillomavirus infection	protein phosphatase 2 regulatory subunit Bgamma
RHBDL3	-1.03531678603782	1.40566637160457e-08	4.31754797728016e-07	down	220.0	301.0	521.0	522.0	ENSG00000141314	162494	17	32266176	32324661	+	GO:0006508|proteolysis;GO:0006508|proteolysis;GO:0006508|proteolysis;GO:0006508|proteolysis	GO:0016787|hydrolase activity;GO:0005509|calcium ion binding;GO:0008233|peptidase activity;GO:0004252|serine-type endopeptidase activity;GO:0016787|hydrolase activity;GO:0005509|calcium ion binding;GO:0008233|peptidase activity;GO:0004252|serine-type endopeptidase activity;GO:0008236|serine-type peptidase activity;GO:0016787|hydrolase activity;GO:0005509|calcium ion binding;GO:0008233|peptidase a…	GO:0016020|membrane;GO:0016021|integral component of membrane;GO:0016020|membrane;GO:0016021|integral component of membrane;GO:0016020|membrane;GO:0016021|integral component of membrane;GO:0016020|membrane;GO:0016021|integral component of membrane	K02857|rhomboid-related protein 1/2/3 [EC:3.4.21.105]	NA	NA	rhomboid like 3
PRLR	1.62081530450288	0.00165795951025923	0.0107350482669396	up	68.0	59.0	26.0	15.0	ENSG00000113494	5618	5	35048756	35230589	-	GO:0006694|steroid biosynthetic process;GO:0038161|prolactin signaling pathway;GO:0043066|negative regulation of apoptotic process;GO:0042110|T cell activation;GO:0120162|positive regulation of cold-induced thermogenesis;GO:0007595|lactation;GO:0042976|activation of Janus kinase activity;GO:0060397|JAK-STAT cascade involved in growth hormone signaling pathway;GO:0007166|cell surface receptor sign…	GO:0046872|metal ion binding;GO:0042803|protein homodimerization activity;GO:0005515|protein binding;GO:0004896|cytokine receptor activity;GO:0004925|prolactin receptor activity;GO:0042978|ornithine decarboxylase activator activity;GO:0017046|peptide hormone binding;GO:0004896|cytokine receptor activity;GO:0019955|cytokine binding;GO:0017046|peptide hormone binding;GO:0004925|prolactin receptor a…	GO:0016020|membrane;GO:0016021|integral component of membrane;GO:0005576|extracellular region;GO:0009986|cell surface;GO:0005886|plasma membrane;GO:0009897|external side of plasma membrane;GO:0043235|receptor complex;GO:0031904|endosome lumen;GO:0016020|membrane;GO:0016021|integral component of membrane;GO:0005576|extracellular region;GO:0009986|cell surface;GO:0005886|plasma membrane;GO:0009897|…	K05081|prolactin receptor	hsa04060|hsa04080|hsa04151|hsa04630|hsa04917	Cytokine-cytokine receptor interaction|Neuroactive ligand-receptor interaction|PI3K-Akt signaling pathway|Jak-STAT signaling pathway|Prolactin signaling pathway	prolactin receptor
ATP8B2	-1.17499247436568	1.97814037444838e-30	8.19269169920734e-28	down	764.0	817.0	1854.0	1653.0	ENSG00000143515	57198	1	154325553	154351307	+	GO:0006869|lipid transport;GO:0015914|phospholipid transport;GO:0007030|Golgi organization;GO:0034220|ion transmembrane transport;GO:0045332|phospholipid translocation;GO:0006869|lipid transport;GO:0015914|phospholipid transport;GO:0007030|Golgi organization;GO:0034220|ion transmembrane transport;GO:0045332|phospholipid translocation	GO:0046872|metal ion binding;GO:0000166|nucleotide binding;GO:0005524|ATP binding;GO:0000287|magnesium ion binding;GO:0016787|hydrolase activity;GO:0004012|phospholipid-translocating ATPase activity;GO:0004012|phospholipid-translocating ATPase activity;GO:0004012|phospholipid-translocating ATPase activity;GO:0046872|metal ion binding;GO:0000166|nucleotide binding;GO:0005524|ATP binding;GO:0000287…	GO:0016020|membrane;GO:0016021|integral component of membrane;GO:0005783|endoplasmic reticulum;GO:0005789|endoplasmic reticulum membrane;GO:0005794|Golgi apparatus;GO:0005886|plasma membrane;GO:0005886|plasma membrane;GO:0005886|plasma membrane;GO:0005794|Golgi apparatus;GO:0005886|plasma membrane;GO:0016020|membrane;GO:0016021|integral component of membrane;GO:0005783|endoplasmic reticulum;GO:00…	K01530|phospholipid-translocating ATPase [EC:7.6.2.1]	NA	NA	ATPase phospholipid transporting 8B2
AL354920.1	1.72116775110275	0.00201865234648821	0.0126832944338252	up	54.0	54.0	14.0	18.0	ENSG00000254473	105376114	9	83707594	83713378	+	NA	NA	NA	NA	NA	NA	NA
PSPN	-1.5990177321908	0.00835311780926049	0.0397234578752078	down	15.0	14.0	52.0	35.0	ENSG00000125650	5623	19	6375148	6379058	-	GO:0010469|regulation of signaling receptor activity;GO:0007399|nervous system development;GO:0007417|central nervous system development;GO:0007411|axon guidance;GO:0000165|MAPK cascade	GO:0008083|growth factor activity;GO:0005102|signaling receptor binding;GO:0005088|Ras guanyl-nucleotide exchange factor activity	GO:0005622|intracellular;GO:0005576|extracellular region;GO:0005576|extracellular region	NA	NA	NA	persephin
ZC3H12B	-1.66203123914142	0.00811335356304371	0.0388249520670586	down	10.0	17.0	49.0	35.0	ENSG00000102053	340554	X	65366638	65507887	+	GO:0090305|nucleic acid phosphodiester bond hydrolysis	GO:0046872|metal ion binding;GO:0016787|hydrolase activity;GO:0004519|endonuclease activity;GO:0004518|nuclease activity	NA	K18668|ribonuclease ZC3H12 [EC:3.1.-.-]	NA	NA	zinc finger CCCH-type containing 12B
IFT140	-1.11901254782074	3.51196688398413e-05	0.000429839302416323	down	81.0	112.0	221.0	190.0	ENSG00000187535	9742	16	1510427	1612110	-	GO:0035735|intraciliary transport involved in cilium assembly;GO:0060271|cilium assembly;GO:0030030|cell projection organization;GO:1902017|regulation of cilium assembly;GO:0060041|retina development in camera-type eye;GO:0072001|renal system development;GO:0048705|skeletal system morphogenesis;GO:0035721|intraciliary retrograde transport;GO:0061512|protein localization to cilium;GO:0035735|intra…	GO:0003674|molecular_function;GO:0003674|molecular_function	GO:0005737|cytoplasm;GO:0005856|cytoskeleton;GO:0042995|cell projection;GO:0005813|centrosome;GO:0005815|microtubule organizing center;GO:0036064|ciliary basal body;GO:0005929|cilium;GO:0036064|ciliary basal body;GO:0005929|cilium;GO:0097542|ciliary tip;GO:0005930|axoneme;GO:0005930|axoneme;GO:0030991|intraciliary transport particle A;GO:0030991|intraciliary transport particle A;GO:0005737|cytopl…	K19672|intraflagellar transport protein 140	NA	NA	intraflagellar transport 140
FAM117B	-1.35883133058383	1.7675261348068e-05	0.000237643393393311	down	53.0	70.0	172.0	138.0	ENSG00000138439	150864	2	202635188	202769757	+	NA	GO:0005515|protein binding	GO:0005737|cytoplasm	NA	NA	NA	family with sequence similarity 117 member B
LGR5	-1.90953925386045	2.10239475856884e-27	6.74816157631635e-25	down	171.0	260.0	852.0	734.0	ENSG00000139292	8549	12	71439770	71586310	+	GO:0007186|G-protein coupled receptor signaling pathway;GO:0007165|signal transduction;GO:0001942|hair follicle development;GO:0009994|oocyte differentiation;GO:0042127|regulation of cell proliferation;GO:0048839|inner ear development;GO:0090263|positive regulation of canonical Wnt signaling pathway;GO:2001013|epithelial cell proliferation involved in renal tubule morphogenesis;GO:0009755|hormone…	GO:0004930|G-protein coupled receptor activity;GO:0016500|protein-hormone receptor activity;GO:0004888|transmembrane signaling receptor activity;GO:0005515|protein binding;GO:0004930|G-protein coupled receptor activity;GO:0004888|transmembrane signaling receptor activity;GO:0008528|G-protein coupled peptide receptor activity;GO:0016500|protein-hormone receptor activity;GO:0005515|protein binding;…	GO:0016020|membrane;GO:0016021|integral component of membrane;GO:0005794|Golgi apparatus;GO:0005886|plasma membrane;GO:0005886|plasma membrane;GO:0005887|integral component of plasma membrane;GO:0005887|integral component of plasma membrane;GO:0005887|integral component of plasma membrane;GO:0032588|trans-Golgi network membrane;GO:0016020|membrane;GO:0016021|integral component of membrane;GO:0005…	K04308|leucine-rich repeat-containing G protein-coupled receptor 5	NA	NA	leucine rich repeat containing G protein-coupled receptor 5
SNHG19	-1.00851516146471	0.00479226416027338	0.0255833179017671	down	46.0	78.0	142.0	103.0	ENSG00000260260	100507303	16	2154797	2155358	-	NA	NA	NA	NA	NA	NA	NA
PRDM6	-1.49270173706416	0.00718833733917161	0.0353064510702465	down	13.0	27.0	49.0	60.0	ENSG00000061455	93166	5	123089121	123194266	+	GO:0032259|methylation;GO:0006325|chromatin organization;GO:0006357|regulation of transcription by RNA polymerase II;GO:0034968|histone lysine methylation;GO:0045892|negative regulation of transcription, DNA-templated;GO:0022008|neurogenesis;GO:0022008|neurogenesis;GO:0045892|negative regulation of transcription, DNA-templated;GO:0051151|negative regulation of smooth muscle cell differentiation	GO:0003676|nucleic acid binding;GO:0046872|metal ion binding;GO:0008168|methyltransferase activity;GO:0016740|transferase activity;GO:0018024|histone-lysine N-methyltransferase activity;GO:0000977|RNA polymerase II regulatory region sequence-specific DNA binding;GO:0043565|sequence-specific DNA binding;GO:0000981|DNA-binding transcription factor activity, RNA polymerase II-specific;GO:0031490|chr…	GO:0005634|nucleus;GO:0005634|nucleus	K20795|histone-lysine N-methyltransferase PRDM6 [EC:2.1.1.43]	hsa00310	Lysine degradation	PR/SET domain 6
C1QL1	-1.40000087665584	2.92447302934801e-07	6.50733262110903e-06	down	73.0	118.0	240.0	251.0	ENSG00000131094	10882	17	44959693	44968071	-	GO:0007626|locomotory behavior;GO:0016322|neuron remodeling;GO:0061743|motor learning;GO:0099558|maintenance of synapse structure	GO:0005515|protein binding;GO:0003674|molecular_function;GO:0005102|signaling receptor binding	GO:0005576|extracellular region;GO:0005581|collagen trimer;GO:0005575|cellular_component;GO:0005737|cytoplasm;GO:0043083|synaptic cleft;GO:0044301|climbing fiber;GO:0098793|presynapse	NA	NA	NA	complement C1q like 1
YOD1	1.24294914333276	1.56831007164969e-25	4.02710660198206e-23	up	3199.0	2603.0	1343.0	1081.0	ENSG00000180667	55432	1	207043849	207052980	-	GO:0016579|protein deubiquitination;GO:0006508|proteolysis;GO:0030433|ubiquitin-dependent ERAD pathway;GO:0006986|response to unfolded protein;GO:0016579|protein deubiquitination;GO:0016579|protein deubiquitination;GO:0070536|protein K63-linked deubiquitination;GO:0071108|protein K48-linked deubiquitination;GO:0071108|protein K48-linked deubiquitination;GO:0030433|ubiquitin-dependent ERAD pathway…	GO:0003676|nucleic acid binding;GO:0046872|metal ion binding;GO:0004843|thiol-dependent ubiquitin-specific protease activity;GO:0016787|hydrolase activity;GO:0008233|peptidase activity;GO:0008234|cysteine-type peptidase activity;GO:0036459|thiol-dependent ubiquitinyl hydrolase activity;GO:0004843|thiol-dependent ubiquitin-specific protease activity;GO:0005515|protein binding;GO:0004843|thiol-depe…	GO:0005737|cytoplasm;GO:0005737|cytoplasm;GO:0005829|cytosol;GO:0005829|cytosol;GO:0005737|cytoplasm;GO:0005737|cytoplasm;GO:0005829|cytosol;GO:0005829|cytosol	K13719|ubiquitin thioesterase OTU1 [EC:3.1.2.-]	hsa04141	Protein processing in endoplasmic reticulum	YOD1 deubiquitinase
UCA1	2.75472211648166	0.000265876795412036	0.00238379341920051	up	63.0	26.0	5.0	8.0	ENSG00000214049	652995	19	15828961	15836320	+	NA	NA	NA	NA	NA	NA	NA
UCA1	2.75472211648166	0.000265876795412036	0.00238379341920051	up	63.0	26.0	5.0	8.0	ENSG00000273782	NA	19	15834730	15834804	+	NA	NA	NA	NA	NA	NA	NA
AC064807.1	1.73289048875409	0.00259833213863837	0.0155960665394941	up	53.0	49.0	13.0	17.0	ENSG00000228801	NA	8	51899325	51947173	+	NA	NA	NA	NA	NA	NA	NA
CPA4	1.26311751389605	0.00014842207025537	0.0014591048698382	up	161.0	130.0	56.0	63.0	ENSG00000128510	51200	7	130293134	130324180	+	GO:0006508|proteolysis;GO:0006508|proteolysis;GO:0006508|proteolysis;GO:0006508|proteolysis;GO:0006508|proteolysis;GO:0006508|proteolysis;GO:0016573|histone acetylation;GO:0006508|proteolysis;GO:0006508|proteolysis;GO:0016573|histone acetylation	GO:0008270|zinc ion binding;GO:0004181|metallocarboxypeptidase activity;GO:0004180|carboxypeptidase activity;GO:0008270|zinc ion binding;GO:0004181|metallocarboxypeptidase activity;GO:0004180|carboxypeptidase activity;GO:0008270|zinc ion binding;GO:0004181|metallocarboxypeptidase activity;GO:0004180|carboxypeptidase activity;GO:0008270|zinc ion binding;GO:0004181|metallocarboxypeptidase activity;…	GO:0005576|extracellular region;GO:0005615|extracellular space;GO:0005575|cellular_component;GO:0005576|extracellular region;GO:0005615|extracellular space;GO:0005575|cellular_component	K08637|carboxypeptidase A4 [EC:3.4.17.-]	NA	NA	carboxypeptidase A4
SLC25A10	-1.56425965877584	0.00259531753329978	0.0155852580963685	down	17.0	23.0	62.0	54.0	ENSG00000183048	1468	17	81712236	81721016	+	GO:0006839|mitochondrial transport;GO:1902358|sulfate transmembrane transport;GO:0008272|sulfate transport;GO:0015709|thiosulfate transport;GO:0015729|oxaloacetate transport;GO:0035435|phosphate ion transmembrane transport;GO:0071422|succinate transmembrane transport;GO:0071423|malate transmembrane transport;GO:1902356|oxaloacetate(2-) transmembrane transport;GO:0006811|ion transport;GO:0006094|g…	GO:0005515|protein binding;GO:0015116|sulfate transmembrane transporter activity;GO:0015117|thiosulfate transmembrane transporter activity;GO:0015131|oxaloacetate transmembrane transporter activity;GO:0015140|malate transmembrane transporter activity;GO:0015141|succinate transmembrane transporter activity;GO:0015297|antiporter activity;GO:0005310|dicarboxylic acid transmembrane transporter activi…	GO:0005634|nucleus;GO:0016020|membrane;GO:0016021|integral component of membrane;GO:0005654|nucleoplasm;GO:0005739|mitochondrion;GO:0005743|mitochondrial inner membrane;GO:0005739|mitochondrion;GO:0031966|mitochondrial membrane;GO:0005743|mitochondrial inner membrane;GO:0005634|nucleus;GO:0016020|membrane;GO:0016021|integral component of membrane;GO:0005654|nucleoplasm;GO:0005739|mitochondrion;GO…	K13577|solute carrier family 25 (mitochondrial dicarboxylate transporter), member 10	hsa04964	Proximal tubule bicarbonate reclamation	solute carrier family 25 member 10
BCL9L	-1.05582456758545	8.81237841535628e-21	1.46937826590596e-18	down	901.0	1184.0	2155.0	2083.0	ENSG00000186174	283149	11	118893875	118925608	-	GO:0010718|positive regulation of epithelial to mesenchymal transition;GO:0045944|positive regulation of transcription by RNA polymerase II;GO:0030512|negative regulation of transforming growth factor beta receptor signaling pathway;GO:0060070|canonical Wnt signaling pathway;GO:1904837|beta-catenin-TCF complex assembly;GO:0022604|regulation of cell morphogenesis;GO:0035019|somatic stem cell popul…	GO:0003713|transcription coactivator activity;GO:0008013|beta-catenin binding;GO:0003713|transcription coactivator activity;GO:0008013|beta-catenin binding;GO:0003713|transcription coactivator activity;GO:0008013|beta-catenin binding;GO:0003713|transcription coactivator activity;GO:0008013|beta-catenin binding	GO:0005634|nucleus;GO:0005634|nucleus;GO:0005730|nucleolus;GO:0005654|nucleoplasm;GO:0005654|nucleoplasm;GO:0005634|nucleus;GO:1990907|beta-catenin-TCF complex;GO:0005730|nucleolus;GO:0005654|nucleoplasm	K22649|B-cell CLL/lymphoma 9 protein	NA	NA	B cell CLL/lymphoma 9 like
CFAP45	2.22311236668151	4.00455014600787e-07	8.583375513288e-06	up	102.0	98.0	20.0	22.0	ENSG00000213085	25790	1	159872364	159900163	-	NA	NA	GO:0005634|nucleus;GO:0005654|nucleoplasm;GO:0042995|cell projection;GO:0005929|cilium;GO:0005654|nucleoplasm;GO:0005634|nucleus;GO:0005654|nucleoplasm;GO:0042995|cell projection;GO:0005929|cilium	NA	NA	NA	cilia and flagella associated protein 45
CFAP44	-1.10806768829228	0.000648907658095769	0.00496503302877925	down	56.0	71.0	137.0	131.0	ENSG00000206530	55779	3	113286947	113441610	-	GO:0007288|sperm axoneme assembly;GO:0060285|cilium-dependent cell motility;GO:0007288|sperm axoneme assembly;GO:0097722|sperm motility;GO:0007288|sperm axoneme assembly;GO:0060285|cilium-dependent cell motility	NA	GO:0031514|motile cilium;GO:0042995|cell projection;GO:0005929|cilium;GO:0031514|motile cilium;GO:0042995|cell projection;GO:0005929|cilium	NA	NA	NA	cilia and flagella associated protein 44
CLDN16	1.57584543723265	6.54323416374625e-05	0.000714358702621923	up	192.0	98.0	57.0	40.0	ENSG00000113946	10686	3	190322541	190412143	+	GO:0006811|ion transport;GO:1903830|magnesium ion transmembrane transport;GO:0016338|calcium-independent cell-cell adhesion via plasma membrane cell-adhesion molecules;GO:0007588|excretion;GO:0006875|cellular metal ion homeostasis	GO:0005198|structural molecule activity;GO:0005515|protein binding;GO:0042802|identical protein binding;GO:0015095|magnesium ion transmembrane transporter activity;GO:0005198|structural molecule activity	GO:0016020|membrane;GO:0016021|integral component of membrane;GO:0005886|plasma membrane;GO:0030054|cell junction;GO:0005923|bicellular tight junction;GO:0005923|bicellular tight junction;GO:0005923|bicellular tight junction;GO:0016020|membrane;GO:0016021|integral component of membrane;GO:0005923|bicellular tight junction	K06087|claudin	hsa04514|hsa04530|hsa04670|hsa05160	Cell adhesion molecules (CAMs)|Tight junction|Leukocyte transendothelial migration|Hepatitis C	claudin 16
CLDN2	-4.18267938190785	4.90580560029633e-06	7.82430286983907e-05	down	0.0	5.0	43.0	45.0	ENSG00000165376	9075	X	106900164	106930861	+	GO:0016338|calcium-independent cell-cell adhesion via plasma membrane cell-adhesion molecules;GO:0016338|calcium-independent cell-cell adhesion via plasma membrane cell-adhesion molecules;GO:0016338|calcium-independent cell-cell adhesion via plasma membrane cell-adhesion molecules;GO:0016338|calcium-independent cell-cell adhesion via plasma membrane cell-adhesion molecules	GO:0005198|structural molecule activity;GO:0005515|protein binding;GO:0042802|identical protein binding;GO:0005198|structural molecule activity;GO:0005515|protein binding;GO:0042802|identical protein binding;GO:0005198|structural molecule activity;GO:0005515|protein binding;GO:0042802|identical protein binding;GO:0042802|identical protein binding	GO:0016020|membrane;GO:0016021|integral component of membrane;GO:0005886|plasma membrane;GO:0030054|cell junction;GO:0005923|bicellular tight junction;GO:0005923|bicellular tight junction;GO:0016020|membrane;GO:0016021|integral component of membrane;GO:0005886|plasma membrane;GO:0030054|cell junction;GO:0005923|bicellular tight junction;GO:0005923|bicellular tight junction;GO:0016020|membrane;GO:…	K06087|claudin	hsa04514|hsa04530|hsa04670|hsa05160	Cell adhesion molecules (CAMs)|Tight junction|Leukocyte transendothelial migration|Hepatitis C	claudin 2
CTGF	1.15955019067888	1.72792155589673e-11	9.521366891055e-10	up	1186.0	866.0	432.0	471.0	ENSG00000118523	1490	6	131948176	131951373	-	GO:0070374|positive regulation of ERK1 and ERK2 cascade;GO:0007155|cell adhesion;GO:0010469|regulation of signaling receptor activity;GO:0001558|regulation of cell growth;GO:0007155|cell adhesion;GO:0071897|DNA biosynthetic process;GO:0009611|response to wounding;GO:0006367|transcription initiation from RNA polymerase II promoter;GO:0046330|positive regulation of JNK cascade;GO:0060548|negative r…	GO:0005515|protein binding;GO:0005520|insulin-like growth factor binding;GO:0008201|heparin binding;GO:0008022|protein C-terminus binding;GO:0005178|integrin binding;GO:0008201|heparin binding;GO:0005520|insulin-like growth factor binding;GO:0001968|fibronectin binding;GO:0005178|integrin binding;GO:0008083|growth factor activity	GO:0005576|extracellular region;GO:0005576|extracellular region;GO:0031012|extracellular matrix;GO:0005886|plasma membrane;GO:0031012|extracellular matrix;GO:0005615|extracellular space;GO:0005801|cis-Golgi network;GO:0005829|cytosol;GO:0005938|cell cortex;GO:0031012|extracellular matrix;GO:0048471|perinuclear region of cytoplasm	K06827|connective tissue growth factor	hsa04371|hsa04390	Apelin signaling pathway|Hippo signaling pathway	connective tissue growth factor
CTSO	1.30812588196115	2.86921215263168e-05	0.000360801320544937	up	145.0	163.0	63.0	59.0	ENSG00000256043	1519	4	155924118	155953917	-	GO:0006508|proteolysis;GO:0006508|proteolysis;GO:0051603|proteolysis involved in cellular protein catabolic process	GO:0016787|hydrolase activity;GO:0008233|peptidase activity;GO:0008234|cysteine-type peptidase activity;GO:0004197|cysteine-type endopeptidase activity;GO:0004197|cysteine-type endopeptidase activity	GO:0005764|lysosome;GO:0005615|extracellular space;GO:0005764|lysosome	K01374|cathepsin O [EC:3.4.22.42]	hsa04142|hsa04210	Lysosome|Apoptosis	cathepsin O
GXYLT1	1.51016025130878	2.74874736493741e-61	8.82279185460784e-58	up	3164.0	3089.0	1125.0	1033.0	ENSG00000151233	283464	12	42081845	42144879	-	GO:0016266|O-glycan processing;GO:0016266|O-glycan processing	GO:0016740|transferase activity;GO:0016757|transferase activity, transferring glycosyl groups;GO:0035252|UDP-xylosyltransferase activity;GO:0016740|transferase activity;GO:0016757|transferase activity, transferring glycosyl groups;GO:0035252|UDP-xylosyltransferase activity	GO:0016020|membrane;GO:0016021|integral component of membrane;GO:0016020|membrane;GO:0016021|integral component of membrane	K13676|UDP-xylose:glucoside alpha-1,3-xylosyltransferase [EC:2.4.2.-]	hsa00514	Other types of O-glycan biosynthesis	glucoside xylosyltransferase 1
GALNT6	1.0137364325792	1.64703551733729e-16	1.79205839043164e-14	up	1571.0	1375.0	767.0	671.0	ENSG00000139629	11226	12	51351247	51392867	-	GO:0006486|protein glycosylation;GO:0006493|protein O-linked glycosylation;GO:0016266|O-glycan processing;GO:0006486|protein glycosylation;GO:0006493|protein O-linked glycosylation;GO:0016266|O-glycan processing	GO:0046872|metal ion binding;GO:0016740|transferase activity;GO:0030246|carbohydrate binding;GO:0016757|transferase activity, transferring glycosyl groups;GO:0004653|polypeptide N-acetylgalactosaminyltransferase activity;GO:0004653|polypeptide N-acetylgalactosaminyltransferase activity;GO:0046872|metal ion binding;GO:0016740|transferase activity;GO:0030246|carbohydrate binding;GO:0016757|transfer…	GO:0048471|perinuclear region of cytoplasm;GO:0016020|membrane;GO:0016021|integral component of membrane;GO:0005794|Golgi apparatus;GO:0000139|Golgi membrane;GO:0005794|Golgi apparatus;GO:0000139|Golgi membrane;GO:0005794|Golgi apparatus;GO:0048471|perinuclear region of cytoplasm;GO:0016020|membrane;GO:0016021|integral component of membrane;GO:0005794|Golgi apparatus;GO:0000139|Golgi membrane;GO:…	K00710|polypeptide N-acetylgalactosaminyltransferase [EC:2.4.1.41]	hsa00512|hsa01100	Mucin type O-glycan biosynthesis|Metabolic pathways	polypeptide N-acetylgalactosaminyltransferase 6
C11orf24	-1.71540923083535	2.25165365835579e-14	1.90493437721123e-12	down	108.0	114.0	343.0	370.0	ENSG00000171067	53838	11	68261335	68272001	-	NA	NA	GO:0016020|membrane;GO:0016021|integral component of membrane;GO:0005794|Golgi apparatus;GO:0005886|plasma membrane	NA	NA	NA	chromosome 11 open reading frame 24
RNASET2	-1.01337639251408	4.20873188040339e-10	1.77749699383221e-08	down	284.0	378.0	677.0	631.0	ENSG00000026297	8635	6	166929504	166957191	-	GO:0090502|RNA phosphodiester bond hydrolysis, endonucleolytic;GO:0090305|nucleic acid phosphodiester bond hydrolysis;GO:0090501|RNA phosphodiester bond hydrolysis;GO:0090502|RNA phosphodiester bond hydrolysis, endonucleolytic;GO:0043312|neutrophil degranulation;GO:0006401|RNA catabolic process;GO:0006401|RNA catabolic process;GO:0006401|RNA catabolic process;GO:0090305|nucleic acid phosphodieste…	GO:0003723|RNA binding;GO:0033897|ribonuclease T2 activity;GO:0003723|RNA binding;GO:0016787|hydrolase activity;GO:0004519|endonuclease activity;GO:0004518|nuclease activity;GO:0033897|ribonuclease T2 activity;GO:0004521|endoribonuclease activity;GO:0004540|ribonuclease activity;GO:0004540|ribonuclease activity;GO:0003723|RNA binding;GO:0016787|hydrolase activity;GO:0004519|endonuclease activity;…	GO:0005783|endoplasmic reticulum;GO:0005576|extracellular region;GO:0005615|extracellular space;GO:0005615|extracellular space;GO:0005764|lysosome;GO:0005764|lysosome;GO:0005576|extracellular region;GO:0070062|extracellular exosome;GO:0005576|extracellular region;GO:0035578|azurophil granule lumen;GO:0005788|endoplasmic reticulum lumen;GO:0005788|endoplasmic reticulum lumen;GO:0043202|lysosomal l…	K01166|ribonuclease T2 [EC:3.1.27.1]	NA	NA	ribonuclease T2
DYNC1I1	1.1002364299221	0.00326803596114261	0.0187397560094283	up	132.0	93.0	59.0	45.0	ENSG00000158560	1780	7	95772506	96110322	+	GO:0007018|microtubule-based movement;GO:0007018|microtubule-based movement;GO:0019886|antigen processing and presentation of exogenous peptide antigen via MHC class II;GO:0006888|ER to Golgi vesicle-mediated transport;GO:0047496|vesicle transport along microtubule;GO:0047496|vesicle transport along microtubule;GO:0007018|microtubule-based movement;GO:0007018|microtubule-based movement;GO:0019886…	GO:0003774|motor activity;GO:0005515|protein binding;GO:0003774|motor activity;GO:0003777|microtubule motor activity;GO:0008017|microtubule binding;GO:0030507|spectrin binding;GO:0045503|dynein light chain binding;GO:0045504|dynein heavy chain binding;GO:0003774|motor activity;GO:0005515|protein binding;GO:0045503|dynein light chain binding;GO:0003774|motor activity;GO:0003777|microtubule motor a…	GO:0005737|cytoplasm;GO:0005694|chromosome;GO:0005856|cytoskeleton;GO:0005874|microtubule;GO:0005634|nucleus;GO:0005868|cytoplasmic dynein complex;GO:0000922|spindle pole;GO:0000922|spindle pole;GO:0000775|chromosome, centromeric region;GO:0000776|kinetochore;GO:0000776|kinetochore;GO:0000777|condensed chromosome kinetochore;GO:0005868|cytoplasmic dynein complex;GO:0030286|dynein complex;GO:00058…	K10415|dynein intermediate chain, cytosolic	hsa04145|hsa04962|hsa05132	Phagosome|Vasopressin-regulated water reabsorption|Salmonella infection	dynein cytoplasmic 1 intermediate chain 1
MEX3B	-1.26500357857342	0.0111122643345334	0.0493669071941433	down	22.0	29.0	73.0	48.0	ENSG00000183496	84206	15	82041778	82046141	-	GO:0006468|protein phosphorylation;GO:0046777|protein autophosphorylation;GO:0006468|protein phosphorylation;GO:0046777|protein autophosphorylation	GO:0003676|nucleic acid binding;GO:0003723|RNA binding;GO:0003723|RNA binding;GO:0046872|metal ion binding;GO:0005509|calcium ion binding;GO:0003676|nucleic acid binding;GO:0003723|RNA binding;GO:0003723|RNA binding;GO:0046872|metal ion binding;GO:0005509|calcium ion binding	GO:0005634|nucleus;GO:0005737|cytoplasm;GO:0005829|cytosol;GO:0005654|nucleoplasm;GO:0000932|P-body;GO:0005634|nucleus;GO:0005737|cytoplasm;GO:0005829|cytosol;GO:0005654|nucleoplasm;GO:0000932|P-body	K15686|RNA-binding protein MEX3 [EC:2.3.2.27]	NA	NA	mex-3 RNA binding family member B
DGCR11	1.17103785178178	0.00103024005831038	0.00728774220862091	up	123.0	114.0	47.0	56.0	ENSG00000273311	25786	22	19046162	19048375	-	NA	NA	NA	NA	NA	NA	NA
HES1	-1.63740464982167	6.39830857630062e-10	2.59516113921228e-08	down	73.0	118.0	274.0	304.0	ENSG00000114315	3280	3	194136145	194138732	+	GO:0008284|positive regulation of cell proliferation;GO:0045944|positive regulation of transcription by RNA polymerase II;GO:0060412|ventricular septum morphogenesis;GO:0003151|outflow tract morphogenesis;GO:0006355|regulation of transcription, DNA-templated;GO:0030154|cell differentiation;GO:0007219|Notch signaling pathway;GO:0007219|Notch signaling pathway;GO:0000122|negative regulation of tran…	GO:0046983|protein dimerization activity;GO:0003677|DNA binding;GO:0003700|DNA-binding transcription factor activity;GO:0042803|protein homodimerization activity;GO:0005515|protein binding;GO:0043565|sequence-specific DNA binding;GO:0000977|RNA polymerase II regulatory region sequence-specific DNA binding;GO:0001078|proximal promoter DNA-binding transcription repressor activity, RNA polymerase II…	GO:0005634|nucleus;GO:0005634|nucleus;GO:0005634|nucleus;GO:0005634|nucleus;GO:0005654|nucleoplasm;GO:0005622|intracellular;GO:0005737|cytoplasm	K06054|hairy and enhancer of split 1	hsa03460|hsa04330|hsa04950|hsa05165|hsa05169|hsa05200|hsa05224	Fanconi anemia pathway|Notch signaling pathway|Maturity onset diabetes of the young|Human papillomavirus infection|Epstein-Barr virus infection|Pathways in cancer|Breast cancer	hes family bHLH transcription factor 1
CNTNAP3	-1.2225093859385	0.000297550797724682	0.00262952449368486	down	47.0	71.0	148.0	122.0	ENSG00000106714	79937	9	39072767	39288315	-	GO:0007155|cell adhesion;GO:0008037|cell recognition	NA	GO:0016020|membrane;GO:0016021|integral component of membrane;GO:0016021|integral component of membrane;GO:0005886|plasma membrane;GO:0005576|extracellular region;GO:0016021|integral component of membrane;GO:0016021|integral component of membrane;GO:0016021|integral component of membrane;GO:0016020|membrane;GO:0016021|integral component of membrane	NA	NA	NA	contactin associated protein like 3
EPHB2	1.28874038115378	0.000224634586423427	0.00208387532882253	up	196.0	117.0	69.0	58.0	ENSG00000133216	2048	1	22710839	22921500	+	GO:0006468|protein phosphorylation;GO:0016310|phosphorylation;GO:0016310|phosphorylation;GO:0007169|transmembrane receptor protein tyrosine kinase signaling pathway;GO:0007275|multicellular organism development;GO:0007399|nervous system development;GO:0007399|nervous system development;GO:0030154|cell differentiation;GO:0009968|negative regulation of signal transduction;GO:0043066|negative regula…	GO:0000166|nucleotide binding;GO:0004672|protein kinase activity;GO:0005524|ATP binding;GO:0016740|transferase activity;GO:0016301|kinase activity;GO:0004713|protein tyrosine kinase activity;GO:0004713|protein tyrosine kinase activity;GO:0005003|ephrin receptor activity;GO:0005515|protein binding;GO:0004714|transmembrane receptor protein tyrosine kinase activity;GO:0004713|protein tyrosine kinase…	GO:0016020|membrane;GO:0016021|integral component of membrane;GO:0005634|nucleus;GO:0005887|integral component of plasma membrane;GO:0005886|plasma membrane;GO:0005886|plasma membrane;GO:0042995|cell projection;GO:0030425|dendrite;GO:0030425|dendrite;GO:0005576|extracellular region;GO:0005886|plasma membrane;GO:0043005|neuron projection;GO:0005737|cytoplasm;GO:0005887|integral component of plasma…	K05111|Eph receptor B2 [EC:2.7.10.1]	hsa04360	Axon guidance	EPH receptor B2
CCNG2	-1.34177491239412	1.20852781769459e-10	5.56139378185692e-09	down	186.0	319.0	731.0	526.0	ENSG00000138764	901	4	77157151	77433388	+	GO:0051301|cell division;GO:0007049|cell cycle;GO:0051726|regulation of cell cycle;GO:0000278|mitotic cell cycle;GO:0008284|positive regulation of cell proliferation;GO:0000079|regulation of cyclin-dependent protein serine/threonine kinase activity;GO:0007088|regulation of mitotic nuclear division;GO:0045787|positive regulation of cell cycle;GO:0051301|cell division;GO:0007049|cell cycle;GO:00517…	GO:0019901|protein kinase binding;GO:0016538|cyclin-dependent protein serine/threonine kinase regulator activity;GO:0019901|protein kinase binding;GO:0016538|cyclin-dependent protein serine/threonine kinase regulator activity;GO:0019901|protein kinase binding;GO:0016538|cyclin-dependent protein serine/threonine kinase regulator activity;GO:0019901|protein kinase binding;GO:0016538|cyclin-dependen…	GO:0005737|cytoplasm;GO:0005634|nucleus;GO:0005737|cytoplasm;GO:0000307|cyclin-dependent protein kinase holoenzyme complex;GO:0005737|cytoplasm;GO:0005634|nucleus;GO:0005737|cytoplasm;GO:0000307|cyclin-dependent protein kinase holoenzyme complex;GO:0005737|cytoplasm;GO:0005634|nucleus;GO:0005737|cytoplasm;GO:0000307|cyclin-dependent protein kinase holoenzyme complex;GO:0005737|cytoplasm;GO:000563…	K10146|cyclin G2	hsa04068|hsa04115	FoxO signaling pathway|p53 signaling pathway	cyclin G2
CCNE1	-1.09027346241645	1.03273630508496e-05	0.000149992097522464	down	128.0	108.0	273.0	223.0	ENSG00000105173	898	19	29811898	29824308	+	GO:0051301|cell division;GO:0007049|cell cycle;GO:0000082|G1/S transition of mitotic cell cycle;GO:0051726|regulation of cell cycle;GO:0045893|positive regulation of transcription, DNA-templated;GO:0000278|mitotic cell cycle;GO:0007129|synapsis;GO:0000082|G1/S transition of mitotic cell cycle;GO:0030521|androgen receptor signaling pathway;GO:0008284|positive regulation of cell proliferation;GO:00…	GO:0005515|protein binding;GO:0003713|transcription coactivator activity;GO:0019901|protein kinase binding;GO:0050681|androgen receptor binding;GO:0016538|cyclin-dependent protein serine/threonine kinase regulator activity;GO:0004693|cyclin-dependent protein serine/threonine kinase activity;GO:0016301|kinase activity;GO:0016538|cyclin-dependent protein serine/threonine kinase regulator activity;G…	GO:0005634|nucleus;GO:0005634|nucleus;GO:0005654|nucleoplasm;GO:0005634|nucleus;GO:0005737|cytoplasm;GO:0005654|nucleoplasm;GO:0005829|cytosol;GO:0005813|centrosome;GO:0000307|cyclin-dependent protein kinase holoenzyme complex;GO:0000307|cyclin-dependent protein kinase holoenzyme complex;GO:0097134|cyclin E1-CDK2 complex;GO:0097134|cyclin E1-CDK2 complex;GO:0005654|nucleoplasm;GO:0005634|nucleus;…	K06626|G1/S-specific cyclin-E1	hsa04110|hsa04114|hsa04115|hsa04151|hsa04218|hsa04934|hsa05161|hsa05162|hsa05165|hsa05169|hsa05200|hsa05203|hsa05206|hsa05215|hsa05222|hsa05226	Cell cycle|Oocyte meiosis|p53 signaling pathway|PI3K-Akt signaling pathway|Cellular senescence|Cushing syndrome|Hepatitis B|Measles|Human papillomavirus infection|Epstein-Barr virus infection|Pathways in cancer|Viral carcinogenesis|MicroRNAs in cancer|Prostate cancer|Small cell lung cancer|Gastric cancer	cyclin E1
MAML1	-1.43570321449696	1.51530972214903e-20	2.46266601552802e-18	down	262.0	344.0	852.0	755.0	ENSG00000161021	9794	5	179732850	179777286	+	GO:0007219|Notch signaling pathway;GO:0045944|positive regulation of transcription by RNA polymerase II;GO:0007219|Notch signaling pathway;GO:0045944|positive regulation of transcription by RNA polymerase II;GO:0006367|transcription initiation from RNA polymerase II promoter;GO:0006468|protein phosphorylation;GO:0007219|Notch signaling pathway;GO:0010831|positive regulation of myotube differentia…	GO:0003713|transcription coactivator activity;GO:0005515|protein binding;GO:0003713|transcription coactivator activity;GO:0042605|peptide antigen binding;GO:0019901|protein kinase binding;GO:0003713|transcription coactivator activity	GO:0005634|nucleus;GO:0005634|nucleus;GO:0016607|nuclear speck;GO:0043231|intracellular membrane-bounded organelle;GO:0005654|nucleoplasm;GO:0005654|nucleoplasm;GO:0005654|nucleoplasm;GO:0002193|MAML1-RBP-Jkappa- ICN1 complex	K06061|mastermind	hsa04330|hsa04658|hsa05165	Notch signaling pathway|Th1 and Th2 cell differentiation|Human papillomavirus infection	mastermind like transcriptional coactivator 1
CYS1	-1.76513019917569	0.00550849250779545	0.0285290582120153	down	10.0	17.0	61.0	30.0	ENSG00000205795	192668	2	10056780	10080944	-	NA	GO:0005515|protein binding	GO:0005737|cytoplasm;GO:0016020|membrane;GO:0005886|plasma membrane;GO:0005856|cytoskeleton;GO:0042995|cell projection;GO:0005929|cilium;GO:0005929|cilium;GO:0005829|cytosol;GO:0060170|ciliary membrane	NA	NA	NA	cystin 1
DGUOK	-1.23255459206472	4.47170026900023e-13	3.15451427218098e-11	down	226.0	242.0	589.0	493.0	ENSG00000114956	1716	2	73926826	73958961	+	GO:0016310|phosphorylation;GO:0006139|nucleobase-containing compound metabolic process;GO:0009165|nucleotide biosynthetic process;GO:0006468|protein phosphorylation;GO:0009157|deoxyribonucleoside monophosphate biosynthetic process;GO:0010977|negative regulation of neuron projection development;GO:0046070|dGTP metabolic process;GO:0043101|purine-containing compound salvage;GO:0008617|guanosine met…	GO:0000166|nucleotide binding;GO:0005524|ATP binding;GO:0016740|transferase activity;GO:0016301|kinase activity;GO:0019206|nucleoside kinase activity;GO:0004138|deoxyguanosine kinase activity;GO:0019136|deoxynucleoside kinase activity;GO:0019206|nucleoside kinase activity;GO:0004138|deoxyguanosine kinase activity;GO:0004138|deoxyguanosine kinase activity;GO:0004138|deoxyguanosine kinase activity;…	GO:0005634|nucleus;GO:0005739|mitochondrion;GO:0005737|cytoplasm;GO:0005759|mitochondrial matrix;GO:0005737|cytoplasm;GO:0005829|cytosol;GO:0005739|mitochondrion;GO:0005634|nucleus;GO:0005739|mitochondrion;GO:0005737|cytoplasm;GO:0005759|mitochondrial matrix;GO:0005739|mitochondrion;GO:0005634|nucleus;GO:0005739|mitochondrion;GO:0005737|cytoplasm;GO:0005759|mitochondrial matrix;GO:0005739|mitocho…	K00904|deoxyguanosine kinase [EC:2.7.1.113]	hsa00230|hsa01100	Purine metabolism|Metabolic pathways	deoxyguanosine kinase
ALDH18A1	-1.04082052072039	1.34889472344027e-25	3.53437946005094e-23	down	871.0	938.0	1932.0	1724.0	ENSG00000059573	5832	10	95605929	95656706	-	GO:0055114|oxidation-reduction process;GO:0016310|phosphorylation;GO:0008152|metabolic process;GO:0008652|cellular amino acid biosynthetic process;GO:0006561|proline biosynthetic process;GO:0006561|proline biosynthetic process;GO:0055129|L-proline biosynthetic process;GO:0008652|cellular amino acid biosynthetic process;GO:0006536|glutamate metabolic process;GO:0006561|proline biosynthetic process…	GO:0003723|RNA binding;GO:0000166|nucleotide binding;GO:0005524|ATP binding;GO:0016740|transferase activity;GO:0016491|oxidoreductase activity;GO:0016301|kinase activity;GO:0003824|catalytic activity;GO:0005515|protein binding;GO:0016620|oxidoreductase activity, acting on the aldehyde or oxo group of donors, NAD or NADP as acceptor;GO:0042802|identical protein binding;GO:0004349|glutamate 5-kinas…	GO:0005737|cytoplasm;GO:0016020|membrane;GO:0005829|cytosol;GO:0005739|mitochondrion;GO:0005743|mitochondrial inner membrane;GO:0005739|mitochondrion;GO:0005739|mitochondrion;GO:0005743|mitochondrial inner membrane;GO:0005737|cytoplasm;GO:0016020|membrane;GO:0005829|cytosol;GO:0005739|mitochondrion;GO:0005743|mitochondrial inner membrane;GO:0005739|mitochondrion;GO:0005739|mitochondrion;GO:000574…	K12657|delta-1-pyrroline-5-carboxylate synthetase [EC:2.7.2.11 1.2.1.41]	hsa00330|hsa01100|hsa01230	Arginine and proline metabolism|Metabolic pathways|Biosynthesis of amino acids	aldehyde dehydrogenase 18 family member A1
CLIC4	-1.09310549466836	7.66120100620161e-58	1.96724319437245e-54	down	5573.0	6138.0	13521.0	11069.0	ENSG00000169504	25932	1	24745357	24844324	+	GO:0034220|ion transmembrane transport;GO:0006811|ion transport;GO:0034765|regulation of ion transmembrane transport;GO:0030154|cell differentiation;GO:0006821|chloride transport;GO:0006821|chloride transport;GO:1902476|chloride transmembrane transport;GO:0030216|keratinocyte differentiation;GO:0030336|negative regulation of cell migration;GO:0051493|regulation of cytoskeleton organization;GO:007…	GO:0005244|voltage-gated ion channel activity;GO:0005254|chloride channel activity;GO:0005515|protein binding;GO:0005254|chloride channel activity;GO:0005254|chloride channel activity;GO:0005244|voltage-gated ion channel activity;GO:0005254|chloride channel activity;GO:0005515|protein binding;GO:0005254|chloride channel activity;GO:0005254|chloride channel activity	GO:0005634|nucleus;GO:0005737|cytoplasm;GO:0005737|cytoplasm;GO:0016020|membrane;GO:0016021|integral component of membrane;GO:0005829|cytosol;GO:0005739|mitochondrion;GO:0005739|mitochondrion;GO:0005886|plasma membrane;GO:0005886|plasma membrane;GO:0005856|cytoskeleton;GO:0048471|perinuclear region of cytoplasm;GO:0030054|cell junction;GO:0031410|cytoplasmic vesicle;GO:0030659|cytoplasmic vesicle…	K05024|chloride intracellular channel protein 4	NA	NA	chloride intracellular channel 4
HHAT	1.01873776529431	3.34272506335419e-05	0.000410691359697651	up	308.0	238.0	142.0	124.0	ENSG00000054392	55733	1	210328252	210676296	+	GO:0007275|multicellular organism development;GO:0007224|smoothened signaling pathway;GO:0018345|protein palmitoylation;GO:0007275|multicellular organism development;GO:0007224|smoothened signaling pathway;GO:0018345|protein palmitoylation;GO:0007224|smoothened signaling pathway;GO:0018345|protein palmitoylation;GO:0007224|smoothened signaling pathway;GO:0018345|protein palmitoylation;GO:0007275|…	GO:0000166|nucleotide binding;GO:0016740|transferase activity;GO:0016746|transferase activity, transferring acyl groups;GO:0005525|GTP binding;GO:0016409|palmitoyltransferase activity;GO:0008374|O-acyltransferase activity;GO:0000166|nucleotide binding;GO:0016740|transferase activity;GO:0016746|transferase activity, transferring acyl groups;GO:0005525|GTP binding;GO:0016409|palmitoyltransferase ac…	GO:0016020|membrane;GO:0016021|integral component of membrane;GO:0005783|endoplasmic reticulum;GO:0005789|endoplasmic reticulum membrane;GO:0005789|endoplasmic reticulum membrane;GO:0016020|membrane;GO:0016021|integral component of membrane;GO:0005783|endoplasmic reticulum;GO:0005789|endoplasmic reticulum membrane;GO:0005789|endoplasmic reticulum membrane;GO:0016020|membrane;GO:0016021|integral c…	NA	NA	NA	hedgehog acyltransferase
CD274	1.27717511994694	1.11045471612918e-05	0.000159654290037879	up	249.0	190.0	110.0	70.0	ENSG00000120217	29126	9	5450503	5470566	+	GO:0007165|signal transduction;GO:0006955|immune response;GO:0002376|immune system process;GO:0006955|immune response;GO:0007165|signal transduction;GO:0007166|cell surface receptor signaling pathway;GO:0031295|T cell costimulation;GO:0042102|positive regulation of T cell proliferation;GO:0042130|negative regulation of T cell proliferation;GO:0071222|cellular response to lipopolysaccharide;GO:004…	GO:0005515|protein binding;GO:0005515|protein binding	GO:0016020|membrane;GO:0016021|integral component of membrane;GO:0005886|plasma membrane;GO:0005886|plasma membrane;GO:0005886|plasma membrane;GO:0009897|external side of plasma membrane;GO:0009986|cell surface;GO:0005768|endosome;GO:0070062|extracellular exosome;GO:0031901|early endosome membrane;GO:0031901|early endosome membrane;GO:0012505|endomembrane system;GO:0055038|recycling endosome memb…	K06745|programmed cell death 1 ligand 1	hsa04514	Cell adhesion molecules (CAMs)	CD274 molecule
CYR61	1.31872227197013	6.40474248884499e-05	0.000705235753124192	up	6552.0	4501.0	2131.0	2232.0	ENSG00000142871	3491	1	85580761	85583962	+	GO:0030335|positive regulation of cell migration;GO:0045944|positive regulation of transcription by RNA polymerase II;GO:0001934|positive regulation of protein phosphorylation;GO:0030513|positive regulation of BMP signaling pathway;GO:0045669|positive regulation of osteoblast differentiation;GO:0070372|regulation of ERK1 and ERK2 cascade;GO:0007155|cell adhesion;GO:0001558|regulation of cell grow…	GO:0005520|insulin-like growth factor binding;GO:0008201|heparin binding;GO:0005178|integrin binding;GO:0005178|integrin binding;GO:0008201|heparin binding;GO:0019838|growth factor binding;GO:0050840|extracellular matrix binding	GO:0005576|extracellular region;GO:0031012|extracellular matrix;GO:0031012|extracellular matrix;GO:0005788|endoplasmic reticulum lumen	K06829|cysteine rich protein 61	NA	NA	cysteine rich angiogenic inducer 61
HIP1	-1.08870645829244	3.84739265561982e-12	2.42140560321093e-10	down	390.0	586.0	1120.0	915.0	ENSG00000127946	3092	7	75533300	75738962	-	GO:0006897|endocytosis;GO:0006915|apoptotic process;GO:0048268|clathrin coat assembly;GO:0030154|cell differentiation;GO:0048268|clathrin coat assembly;GO:0072583|clathrin-dependent endocytosis;GO:0007015|actin filament organization;GO:0006915|apoptotic process;GO:0006919|activation of cysteine-type endopeptidase activity involved in apoptotic process;GO:0006919|activation of cysteine-type endope…	GO:0003779|actin binding;GO:0030276|clathrin binding;GO:0005515|protein binding;GO:0005543|phospholipid binding;GO:0035091|phosphatidylinositol binding;GO:0035091|phosphatidylinositol binding;GO:0032051|clathrin light chain binding;GO:0051015|actin filament binding;GO:0035091|phosphatidylinositol binding;GO:0080025|phosphatidylinositol-3,5-bisphosphate binding;GO:0005154|epidermal growth factor r…	GO:0005634|nucleus;GO:0005737|cytoplasm;GO:0016020|membrane;GO:0043231|intracellular membrane-bounded organelle;GO:0031410|cytoplasmic vesicle;GO:0030136|clathrin-coated vesicle;GO:0043231|intracellular membrane-bounded organelle;GO:0005829|cytosol;GO:0012505|endomembrane system;GO:0030479|actin cortical patch;GO:0005634|nucleus;GO:0005737|cytoplasm;GO:0030665|clathrin-coated vesicle membrane;GO:…	K04559|huntingtin interacting protein 1	hsa05016	Huntington disease	huntingtin interacting protein 1
SHISA3	-1.25538517079693	0.000106512028498287	0.00109663827898116	down	53.0	76.0	175.0	128.0	ENSG00000178343	152573	4	42397839	42402487	+	GO:0007275|multicellular organism development	GO:0005515|protein binding	GO:0016020|membrane;GO:0016021|integral component of membrane;GO:0005783|endoplasmic reticulum;GO:0005789|endoplasmic reticulum membrane	NA	NA	NA	shisa family member 3
MAPK6	1.00303083227505	9.09835054163232e-36	7.78758150693449e-33	up	3893.0	3913.0	2051.0	1781.0	ENSG00000069956	5597	15	51952106	52067372	+	GO:0006468|protein phosphorylation;GO:0000165|MAPK cascade;GO:0016310|phosphorylation;GO:0007049|cell cycle;GO:0035556|intracellular signal transduction;GO:0006468|protein phosphorylation;GO:0007165|signal transduction;GO:0006468|protein phosphorylation;GO:0010468|regulation of gene expression;GO:0071310|cellular response to organic substance;GO:0060999|positive regulation of dendritic spine deve…	GO:0000166|nucleotide binding;GO:0004672|protein kinase activity;GO:0004674|protein serine/threonine kinase activity;GO:0005524|ATP binding;GO:0016740|transferase activity;GO:0004707|MAP kinase activity;GO:0004707|MAP kinase activity;GO:0016301|kinase activity;GO:0005515|protein binding;GO:0004674|protein serine/threonine kinase activity;GO:0004707|MAP kinase activity;GO:0019901|protein kinase bi…	GO:0005634|nucleus;GO:0005634|nucleus;GO:0005737|cytoplasm;GO:0005737|cytoplasm;GO:0005829|cytosol;GO:0005634|nucleus;GO:0005737|cytoplasm;GO:0005654|nucleoplasm;GO:0005829|cytosol;GO:0032156|septin cytoskeleton;GO:0032991|protein-containing complex	K06855|mitogen-activated protein kinase 4/6 [EC:2.7.11.24]	hsa04657	IL-17 signaling pathway	mitogen-activated protein kinase 6
WNT5A-AS1	-1.5513813640284	0.00784582642372547	0.0378836274743179	down	18.0	14.0	44.0	48.0	ENSG00000244586	NA	3	55487699	55488308	+	NA	NA	NA	NA	NA	NA	NA
TP53INP2	-1.14192552859564	5.6925090753045e-07	1.17501807102628e-05	down	121.0	177.0	354.0	291.0	ENSG00000078804	58476	20	34704290	34713439	+	GO:0045893|positive regulation of transcription, DNA-templated;GO:0006914|autophagy;GO:0045893|positive regulation of transcription, DNA-templated;GO:0045893|positive regulation of transcription, DNA-templated;GO:0000045|autophagosome assembly;GO:0000045|autophagosome assembly;GO:0010508|positive regulation of autophagy;GO:0001649|osteoblast differentiation;GO:0001894|tissue homeostasis;GO:000651…	GO:0005515|protein binding;GO:0043130|ubiquitin binding;GO:0005515|protein binding	GO:0005634|nucleus;GO:0005634|nucleus;GO:0005737|cytoplasm;GO:0005829|cytosol;GO:0005829|cytosol;GO:0031410|cytoplasmic vesicle;GO:0005634|nucleus;GO:0005776|autophagosome;GO:0005776|autophagosome;GO:0016605|PML body;GO:0005776|autophagosome;GO:0005634|nucleus;GO:0005634|nucleus;GO:0005737|cytoplasm;GO:0005829|cytosol;GO:0005829|cytosol;GO:0031410|cytoplasmic vesicle;GO:0005634|nucleus;GO:0005776…	K21247|tumor protein p53-inducible nuclear protein 2	hsa04140	Autophagy - animal	tumor protein p53 inducible nuclear protein 2
SH3TC2	1.55074477129704	7.58376169834369e-05	0.00081411301375447	up	121.0	98.0	43.0	31.0	ENSG00000169247	79628	5	148923639	149063163	-	GO:0022011|myelination in peripheral nervous system;GO:0032287|peripheral nervous system myelin maintenance;GO:0033157|regulation of intracellular protein transport;GO:1901184|regulation of ERBB signaling pathway	NA	GO:0005886|plasma membrane;GO:0031410|cytoplasmic vesicle	NA	NA	NA	SH3 domain and tetratricopeptide repeats 2
TINAGL1	-1.14012544160712	1.13954371391064e-08	3.55975711506052e-07	down	1521.0	2134.0	4053.0	3817.0	ENSG00000142910	64129	1	31576485	31587686	+	GO:0006508|proteolysis;GO:0006955|immune response;GO:0006898|receptor-mediated endocytosis;GO:0007155|cell adhesion;GO:0016197|endosomal transport;GO:0006508|proteolysis;GO:0006955|immune response;GO:0006898|receptor-mediated endocytosis;GO:0007155|cell adhesion;GO:0016197|endosomal transport;GO:0006508|proteolysis	GO:0005515|protein binding;GO:0008234|cysteine-type peptidase activity;GO:0005044|scavenger receptor activity;GO:0030247|polysaccharide binding;GO:0005201|extracellular matrix structural constituent;GO:0005201|extracellular matrix structural constituent;GO:0043236|laminin binding;GO:0005515|protein binding;GO:0008234|cysteine-type peptidase activity;GO:0005044|scavenger receptor activity;GO:00302…	GO:0005615|extracellular space;GO:0005576|extracellular region;GO:0005576|extracellular region;GO:0005615|extracellular space;GO:0070062|extracellular exosome;GO:0062023|collagen-containing extracellular matrix;GO:0005737|cytoplasm;GO:0005615|extracellular space;GO:0005576|extracellular region;GO:0005576|extracellular region;GO:0005615|extracellular space;GO:0070062|extracellular exosome;GO:00620…	NA	NA	NA	tubulointerstitial nephritis antigen like 1
MARK2	-1.31696388390625	3.393002087258e-15	3.29322246472136e-13	down	219.0	254.0	604.0	552.0	ENSG00000072518	2011	11	63838928	63911019	+	GO:0006468|protein phosphorylation;GO:0016310|phosphorylation;GO:0007275|multicellular organism development;GO:0016055|Wnt signaling pathway;GO:0000226|microtubule cytoskeleton organization;GO:0030010|establishment of cell polarity;GO:0030154|cell differentiation;GO:0000226|microtubule cytoskeleton organization;GO:0035556|intracellular signal transduction;GO:0006468|protein phosphorylation;GO:000…	GO:0003723|RNA binding;GO:0046872|metal ion binding;GO:0000166|nucleotide binding;GO:0004672|protein kinase activity;GO:0004674|protein serine/threonine kinase activity;GO:0004674|protein serine/threonine kinase activity;GO:0004674|protein serine/threonine kinase activity;GO:0005524|ATP binding;GO:0005524|ATP binding;GO:0016740|transferase activity;GO:0016301|kinase activity;GO:0005515|protein bi…	GO:0005737|cytoplasm;GO:0005737|cytoplasm;GO:0016020|membrane;GO:0016020|membrane;GO:0005654|nucleoplasm;GO:0005886|plasma membrane;GO:0005886|plasma membrane;GO:0005856|cytoskeleton;GO:0042995|cell projection;GO:0030425|dendrite;GO:0030425|dendrite;GO:0005737|cytoplasm;GO:0016328|lateral plasma membrane;GO:0016328|lateral plasma membrane;GO:0005739|mitochondrion;GO:0005884|actin filament;GO:0097…	K08798|MAP/microtubule affinity-regulating kinase [EC:2.7.11.1]	NA	NA	microtubule affinity regulating kinase 2
AC124067.4	-2.29980034678244	2.12234896337004e-06	3.78456088065388e-05	down	19.0	16.0	104.0	67.0	ENSG00000254290	NA	8	37597480	37599858	-	NA	NA	NA	NA	NA	NA	NA
HNRNPA1P35	-1.01762556868807	0.00815763930556778	0.0390199408511166	down	40.0	55.0	106.0	83.0	ENSG00000225695	NA	2	201063089	201064051	+	NA	NA	NA	NA	NA	NA	NA
MARCH4	1.98518367474556	9.98969354162423e-08	2.50014961756167e-06	up	201.0	162.0	29.0	60.0	ENSG00000144583	57574	2	216257865	216372027	-	GO:0016567|protein ubiquitination	GO:0008270|zinc ion binding;GO:0046872|metal ion binding;GO:0016740|transferase activity;GO:0004842|ubiquitin-protein transferase activity	GO:0016020|membrane;GO:0016021|integral component of membrane;GO:0005794|Golgi apparatus;GO:0000139|Golgi membrane;GO:0005795|Golgi stack;GO:0005802|trans-Golgi network	K10659|E3 ubiquitin-protein ligase MARCH4/9/11 [EC:2.3.2.27]	NA	NA	membrane associated ring-CH-type finger 4
DCP2	1.78817927492482	3.09383916387025e-67	1.98609005124651e-63	up	2742.0	2635.0	764.0	764.0	ENSG00000172795	167227	5	112976702	113020970	+	GO:0090503|RNA phosphodiester bond hydrolysis, exonucleolytic;GO:0000290|deadenylation-dependent decapping of nuclear-transcribed mRNA;GO:0043488|regulation of mRNA stability;GO:0043928|exonucleolytic nuclear-transcribed mRNA catabolic process involved in deadenylation-dependent decay;GO:0071044|histone mRNA catabolic process;GO:0000184|nuclear-transcribed mRNA catabolic process, nonsense-mediate…	GO:0003723|RNA binding;GO:0046872|metal ion binding;GO:0016787|hydrolase activity;GO:0005515|protein binding;GO:0030145|manganese ion binding;GO:0070034|telomerase RNA binding;GO:0050072|m7G(5')pppN diphosphatase activity;GO:0004534|5'-3' exoribonuclease activity;GO:0016896|exoribonuclease activity, producing 5'-phosphomonoesters;GO:0050072|m7G(5')pppN diphosphatase activity;GO:0016787|hydrolase …	GO:0005634|nucleus;GO:0005737|cytoplasm;GO:0005654|nucleoplasm;GO:0030054|cell junction;GO:0036464|cytoplasmic ribonucleoprotein granule;GO:0005737|cytoplasm;GO:0000932|P-body;GO:0005829|cytosol;GO:0000932|P-body;GO:0000932|P-body;GO:0016442|RISC complex;GO:0005654|nucleoplasm;GO:0030054|cell junction;GO:0036464|cytoplasmic ribonucleoprotein granule;GO:0005634|nucleus;GO:0005737|cytoplasm;GO:0005…	K12613|mRNA-decapping enzyme subunit 2 [EC:3.6.1.62]	hsa03018	RNA degradation	decapping mRNA 2
HPGD	-1.28112199495749	0.00290630025440882	0.0170539254873651	down	29.0	37.0	80.0	77.0	ENSG00000164120	3248	4	174490177	174523154	-	GO:0055114|oxidation-reduction process;GO:0006629|lipid metabolic process;GO:0006631|fatty acid metabolic process;GO:0007565|female pregnancy;GO:0045786|negative regulation of cell cycle;GO:0007179|transforming growth factor beta receptor signaling pathway;GO:0006693|prostaglandin metabolic process;GO:0006693|prostaglandin metabolic process;GO:0030728|ovulation;GO:0019372|lipoxygenase pathway;GO:…	GO:0016491|oxidoreductase activity;GO:0070403|NAD+ binding;GO:0042803|protein homodimerization activity;GO:0051287|NAD binding;GO:0003824|catalytic activity;GO:0004957|prostaglandin E receptor activity;GO:0016404|15-hydroxyprostaglandin dehydrogenase (NAD+) activity;GO:0016404|15-hydroxyprostaglandin dehydrogenase (NAD+) activity;GO:0016404|15-hydroxyprostaglandin dehydrogenase (NAD+) activity;GO…	GO:0005737|cytoplasm;GO:0005829|cytosol;GO:0005654|nucleoplasm;GO:0005829|cytosol;GO:0005737|cytoplasm;GO:0005829|cytosol;GO:0070062|extracellular exosome;GO:0005615|extracellular space;GO:0016323|basolateral plasma membrane;GO:0005737|cytoplasm;GO:0005829|cytosol;GO:0005654|nucleoplasm;GO:0005829|cytosol;GO:0005737|cytoplasm;GO:0005829|cytosol;GO:0070062|extracellular exosome;GO:0005737|cytoplas…	K00069|15-hydroxyprostaglandin dehydrogenase (NAD) [EC:1.1.1.141]	hsa05202	Transcriptional misregulation in cancer	15-hydroxyprostaglandin dehydrogenase
MSMO1	-2.21294089567699	1.22574712599016e-18	1.7293810275371e-16	down	493.0	706.0	3152.0	2315.0	ENSG00000052802	6307	4	165327623	165343160	+	GO:0055114|oxidation-reduction process;GO:0006629|lipid metabolic process;GO:0006694|steroid biosynthetic process;GO:0008202|steroid metabolic process;GO:0016126|sterol biosynthetic process;GO:0008610|lipid biosynthetic process;GO:0008202|steroid metabolic process;GO:0016126|sterol biosynthetic process;GO:0006695|cholesterol biosynthetic process;GO:0006631|fatty acid metabolic process;GO:0055114|…	GO:0016491|oxidoreductase activity;GO:0005506|iron ion binding;GO:0000254|C-4 methylsterol oxidase activity;GO:0000254|C-4 methylsterol oxidase activity;GO:0016491|oxidoreductase activity;GO:0005506|iron ion binding;GO:0016491|oxidoreductase activity;GO:0005506|iron ion binding;GO:0000254|C-4 methylsterol oxidase activity;GO:0000254|C-4 methylsterol oxidase activity;GO:0016491|oxidoreductase acti…	GO:0016020|membrane;GO:0016021|integral component of membrane;GO:0005783|endoplasmic reticulum;GO:0005789|endoplasmic reticulum membrane;GO:0005789|endoplasmic reticulum membrane;GO:0005789|endoplasmic reticulum membrane;GO:0005886|plasma membrane;GO:0016021|integral component of membrane;GO:0005783|endoplasmic reticulum;GO:0016020|membrane;GO:0016021|integral component of membrane;GO:0016020|mem…	K07750|methylsterol monooxygenase [EC:1.14.18.9]	hsa00100|hsa01100	Steroid biosynthesis|Metabolic pathways	methylsterol monooxygenase 1
LURAP1L-AS1	2.01965449299281	0.000131468408890821	0.00130644187441893	up	63.0	65.0	16.0	15.0	ENSG00000235448	101929467	9	12700100	12814345	-	NA	NA	NA	NA	NA	NA	NA
AC005077.4	-1.32984058634256	1.18045465317672e-05	0.000168773466504854	down	57.0	101.0	205.0	183.0	ENSG00000230882	NA	7	76071469	76074963	-	NA	NA	NA	NA	NA	NA	NA
GUCY1B3	-1.12164291622992	2.2066791178001e-07	5.08645479235826e-06	down	144.0	197.0	418.0	312.0	ENSG00000061918	2983	4	155758992	155807591	+	GO:0035556|intracellular signal transduction;GO:0009190|cyclic nucleotide biosynthetic process;GO:0006182|cGMP biosynthetic process;GO:0035556|intracellular signal transduction;GO:0009190|cyclic nucleotide biosynthetic process;GO:0006182|cGMP biosynthetic process;GO:0019934|cGMP-mediated signaling;GO:0099555|trans-synaptic signaling by nitric oxide, modulating synaptic transmission;GO:0035556|int…	GO:0000166|nucleotide binding;GO:0016829|lyase activity;GO:0020037|heme binding;GO:0016849|phosphorus-oxygen lyase activity;GO:0004383|guanylate cyclase activity;GO:0000166|nucleotide binding;GO:0016829|lyase activity;GO:0020037|heme binding;GO:0016849|phosphorus-oxygen lyase activity;GO:0004383|guanylate cyclase activity;GO:0004016|adenylate cyclase activity;GO:0043167|ion binding;GO:0046982|pro…	GO:0005622|intracellular;GO:0008074|guanylate cyclase complex, soluble;GO:0032991|protein-containing complex;GO:0048786|presynaptic active zone;GO:0098831|presynaptic active zone cytoplasmic component;GO:0098978|glutamatergic synapse;GO:0005737|cytoplasm;GO:0048786|presynaptic active zone;GO:0008074|guanylate cyclase complex, soluble;GO:0008074|guanylate cyclase complex, soluble;GO:0005622|intrac…	K12319|guanylate cyclase soluble subunit beta [EC:4.6.1.2]	hsa00230|hsa04022|hsa04270|hsa04540|hsa04611|hsa04713|hsa04730|hsa04921|hsa04924|hsa04970	Purine metabolism|cGMP-PKG signaling pathway|Vascular smooth muscle contraction|Gap junction|Platelet activation|Circadian entrainment|Long-term depression|Oxytocin signaling pathway|Renin secretion|Salivary secretion	guanylate cyclase 1 soluble subunit beta 1
GTF2IP7	-2.01661421532831	3.78148796899985e-05	0.000452474594911361	down	13.0	29.0	79.0	86.0	ENSG00000227038	NA	7	76090431	76108779	-	NA	NA	NA	NA	NA	NA	NA
BAHCC1	-1.06115065150952	2.06981515937147e-07	4.79681531248562e-06	down	157.0	193.0	364.0	351.0	ENSG00000266074	57597	17	81395475	81466332	+	NA	GO:0003682|chromatin binding;GO:0003682|chromatin binding	NA	NA	NA	NA	BAH domain and coiled-coil containing 1
SIRPB1	-1.45078965975017	3.7847621401056e-15	3.59944897161598e-13	down	206.0	312.0	791.0	600.0	ENSG00000101307	10326	20	1563521	1620061	-	GO:0045087|innate immune response;GO:0043312|neutrophil degranulation;GO:0007165|signal transduction;GO:0007166|cell surface receptor signaling pathway;GO:0022409|positive regulation of cell-cell adhesion;GO:0050766|positive regulation of phagocytosis;GO:0050870|positive regulation of T cell activation;GO:0045087|innate immune response;GO:0043312|neutrophil degranulation;GO:0007165|signal transdu…	GO:0005515|protein binding;GO:0005515|protein binding	GO:0016020|membrane;GO:0016021|integral component of membrane;GO:0005886|plasma membrane;GO:0005886|plasma membrane;GO:0005887|integral component of plasma membrane;GO:0009986|cell surface;GO:0030667|secretory granule membrane;GO:0016020|membrane;GO:0016021|integral component of membrane;GO:0005886|plasma membrane;GO:0005886|plasma membrane;GO:0005887|integral component of plasma membrane;GO:0009…	K06551|signal-regulatory protein alpha/beta1/gamma	hsa04380	Osteoclast differentiation	signal regulatory protein beta 1
